# Supplementary material for: Comparative quantitative proteomic analysis of disease stratified laser captured microdissected human islets identifies proteins and pathways potentially related to type 1 diabetes
Source: PLoS One. 2017 Sep 6;12(9):e0183908. doi: 10.1371/journal.pone.0183908 (PMC5587329; doi:10.1371/journal.pone.0183908)
Supplement: S2 Table — (XLSX) [file pone.0183908.s004.xlsx]

## Sheet: S2 Table
	S2 Table. Differentially expressed proteins in islets from Non-diabetic and AAB+ cases.
#	#NAME?	Fold Difference	Gene	Protein Accession	Protein Description
1	3.73002	3.34173	REG1B	P48304	Lithostathine-1-beta
2	2.46243	2.90036	SPINK1	P00995	Pancreatic secretory trypsin inhibitor
3	2.93154	2.1088	PSMB6	P28072	Proteasome subunit beta type-6
4	3.41828	2.09173	SOD1	P00441	Superoxide dismutase [Cu-Zn]
5	2.47785	1.79328	GSTP1	P09211	Glutathione S-transferase P
6	2.89438	1.78466	CD99	P14209	CD99 antigen
7	3.52536	1.62055	GAA	P10253	Lysosomal alpha-glucosidase
8	2.44502	1.61918	CMBL	Q96DG6	Carboxymethylenebutenolidase homolog
9	3.70144	1.58867	PGM1	P36871	Phosphoglucomutase-1
10	2.80695	1.56757	CUZD1	Q86UP6	CUB and zona pellucida-like domain-containing protein 1
11	3.20439	1.47935	HLA-C;HLA-B	P30508	HLA class I histocompatibility antigen, Cw-16 alpha chain
12	4.24394	1.47104	ABHD14B	Q96IU4	Alpha/beta hydrolase domain-containing protein 14B
13	2.49704	1.42245	S100A10	P60903	Protein S100-A10
14	3.0837	1.32755	GLOD4	Q9HC38	Glyoxalase domain-containing protein 4
15	3.10727	1.29073	CPQ	Q9Y646	Carboxypeptidase Q
16	2.84472	1.2802	RBP1	P09455	Retinol-binding protein 1
17	2.81951	1.25016	COL1A1	P02452	Collagen alpha-1(I) chain
18	3.58603	1.22416	ALDH1A1	P00352	Retinal dehydrogenase 1
19	3.57952	1.20662	COL14A1	Q05707	Collagen alpha-1(XIV) chain
20	3.11877	1.13815	LUM	P51884	Lumican
21	3.10156	1.03898	PPA1	Q15181	Inorganic pyrophosphatase
22	5.18625	0.946579	ADH1B	P00325	Alcohol dehydrogenase 1B
23	4.50296	0.929866	VAT1	Q99536	Synaptic vesicle membrane protein VAT-1 homolog
24	4.4986	0.835885	PGAM1	P18669	Phosphoglycerate mutase 1
25	3.98181	0.709022	SCG2	P13521	Secretogranin-2
26	3.67689	-0.705021	GATM	P50440	Glycine amidinotransferase
27	3.64117	-0.712609	RPS14	P62263	40S ribosomal protein S14
28	3.8912	-0.738862	PRDX4	Q13162	Peroxiredoxin-4
29	2.71904	-1.06307	PNLIP	P16233	Pancreatic triacylglycerol lipase
30	3.45093	-1.07964	ECHDC3	Q5W0J6	Enoyl-CoA hydratase domain-containing protein 3, mitochondrial
31	2.70428	-1.15491	CELA3B	P08861	Chymotrypsin-like elastase family member 3B
32	3.16274	-1.22819	STAT3	P40763	Signal transducer and activator of transcription 3
33	2.64173	-1.24702	PNLIPRP1	P54315	Triacylglycerol lipase
34	2.74222	-1.25876	HNRNPUL1	Q9BUJ2	Heterogeneous nuclear ribonucleoprotein U-like protein 1
35	2.6022	-1.40847	COA3	Q9Y2R0	Cytochrome c oxidase assembly factor 3 homolog
36	3.53635	-1.56315	CAV1	P56539	Caveolin-1;Caveolin
37	5.0499	-2.10885	BLVRB	P30043	Flavin reductase
38	5.21183	-2.58557	CTRL	P40313	Chymotrypsin-like protease CTRL-1
39	2.06776	-2.72033	SYCN	Q0VAF6	Syncollin
