# Supplementary material for: Comparative quantitative proteomic analysis of disease stratified laser captured microdissected human islets identifies proteins and pathways potentially related to type 1 diabetes
Source: PLoS One. 2017 Sep 6;12(9):e0183908. doi: 10.1371/journal.pone.0183908 (PMC5587329; doi:10.1371/journal.pone.0183908)
Supplement: S3 Table — (XLSX) [file pone.0183908.s005.xlsx]

## Sheet: S3 Table
	S3 Table. Differentially expressed proteins in islets from Non-diabetic and Type 1 diabetes cases.
#	#NAME?	Fold Difference	Gene	Protein Accession	Protein Description
1	3.25223	2.93176	S100A9	P06702	Protein S100-A9
2	2.3805	2.88605	REG1B	P48304	Lithostathine-1-beta
3	4.21547	2.32101	REG3A	Q06141	Regenerating islet-derived protein 3-alpha
4	2.54794	2.27009	S100A8	P05109	Protein S100-A8
5	2.95302	1.81356	C9	P02748	Complement component C9
6	4.99459	1.74496	ABHD14B	Q96IU4	Alpha/beta hydrolase domain-containing protein 14B
7	3.8393	1.72102	ALDH1B1	P30837	Aldehyde dehydrogenase X, mitochondrial
8	3.39577	1.65633	CKB	P12277	Creatine kinase B-type
9	2.82463	1.60542	HIST1H1B	P16401	Histone H1.5
10	2.91901	1.51175	ORM1	P02763	Alpha-1-acid glycoprotein 1
11	2.56115	1.38474	S100A10	P60903	Protein S100-A10
12	4.26545	1.30581	AHCY	P23526	Adenosylhomocysteinase
13	3.70632	1.29838	APOH	P02749	Beta-2-glycoprotein 1
14	2.47606	1.20585	GAA	P10253	Lysosomal alpha-glucosidase
15	3.42962	1.19488	AOX1	Q06278	Aldehyde oxidase
16	2.4954	1.16398	CRAT	P43155	Carnitine O-acetyltransferase
17	2.7768	1.04678	SELENBP1	Q13228	Selenium-binding protein 1
18	2.83365	1.03932	LAMA2	P24043	Laminin subunit alpha-2
19	5.31999	0.972485	ADH1B	P00325	Alcohol dehydrogenase 1B
20	2.70019	0.930747	COL1A2	P08123	Collagen alpha-2(I) chain
21	4.16473	0.859965	LDHA	P00338	L-lactate dehydrogenase A chain
22	3.26839	0.849836	PSME1	Q06323	Proteasome activator complex subunit 1
23	3.7668	0.794806	LDHB	P07195	L-lactate dehydrogenase B chain
24	3.00247	0.787365	PCSK1N	Q9UHG2	ProSAAS;KEP
25	3.54437	-0.652625	PSMC6	P62333	26S protease regulatory subunit 10B
26	3.0914	-0.769278	GPD2	P43304	Glycerol-3-phosphate dehydrogenase, mitochondrial
27	2.90174	-0.805491	VAMP2	P23763	Vesicle-associated membrane protein 2
28	3.84993	-0.843047	SCAMP1	O15126	Secretory carrier-associated membrane protein 1
29	2.70805	-0.877375	SEC13	P55735	Protein SEC13 homolog
30	3.08336	-0.92752	CEL	P19835	Carboxylic ester hydrolase;Bile salt-activated lipase
31	2.5882	-0.973277	CRIP2	P52943	Cysteine-rich protein 2
32	3.95821	-1.09942	SCGN	O76038	Secretagogin
33	3.82308	-1.12541	STAT3	P40763	Signal transducer and activator of transcription 3
34	2.63071	-1.12843	FAM3C	Q92520	Protein FAM3C
35	3.44845	-1.1448	SLC3A2	P08195	4F2 cell-surface antigen heavy chain
36	2.56733	-1.17781	NPTX2	P47972	Neuronal pentraxin-2
37	2.3359	-1.18614	GPD1	P21695	Glycerol-3-phosphate dehydrogenase [NAD(+)], cytoplasmic
38	3.36379	-1.18975	PCSK1	P29120	Neuroendocrine convertase 1
39	3.23802	-1.20533	HNRNPH2	P55795	Heterogeneous nuclear ribonucleoprotein H2
40	2.72967	-1.21461	BLVRB	P30043	Flavin reductase (NADPH)
41	2.61189	-1.23226	PTPRN	Q16849	Receptor-type tyrosine-protein phosphatase-like N
42	3.74696	-1.28222	RPL31	P62899	60S ribosomal protein L31
43	3.55214	-1.28682	ABHD10	Q9NUJ1	Mycophenolic acid acyl-glucuronide esterase, mitochondrial
44	2.99658	-1.28899	STXBP1	P61764	Syntaxin-binding protein 1
45	4.53911	-1.29715	CPB1	P15086	Carboxypeptidase B
46	6.86216	-1.30787	ERO1LB	Q86YB8	ERO1-like protein beta
47	3.38156	-1.34813	EEF1A2	Q05639	Elongation factor 1-alpha 2
48	2.8231	-1.36219	PNLIPRP2	P54317	Pancreatic lipase-related protein 2
49	3.31754	-1.39477	PNLIPRP1	P54315	Triacylglycerol lipase
50	2.85162	-1.39794	ACLY	P53396	ATP-citrate synthase
51	2.29581	-1.42256	CTRL	P40313	Chymotrypsin-like protease CTRL-1
52	3.9989	-1.44238	PRPS1	P60891	Ribose-phosphate pyrophosphokinase 1
53	2.35203	-1.46016	RPL36AL	P83881	60S ribosomal protein L36a-like
54	3.37947	-1.48861	GSTM2	P28161	Glutathione S-transferase Mu 2
55	2.4074	-1.49636	UCHL1	P09936	Ubiquitin carboxyl-terminal hydrolase isozyme L1
56	3.40994	-1.51494	PLCXD3	Q63HM9	PI-PLC X domain-containing protein 3
57	3.51668	-1.5497	ASB9	Q96DX5	Ankyrin repeat and SOCS box protein 9
58	2.6131	-1.64629	SEC61B	P60468	Protein transport protein Sec61 subunit beta
59	5.394	-1.88363	INS	P01308	Insulin;Insulin B chain
60	4.58256	-1.956	STX1A	P61266	Syntaxin-1A
61	5.26786	-2.04652	ATP2A3	Q93084	Sarcoplasmic/endoplasmic reticulum calcium ATPase 3
62	4.36807	-2.26595	HADH	Q16836	Hydroxyacyl-coenzyme A dehydrogenase, mitochondrial
63	4.52695	-2.91994	PFKFB2	O60825	6-phosphofructo-2-kinase
