# Supplementary material for: Comparative quantitative proteomic analysis of disease stratified laser captured microdissected human islets identifies proteins and pathways potentially related to type 1 diabetes
Source: PLoS One. 2017 Sep 6;12(9):e0183908. doi: 10.1371/journal.pone.0183908 (PMC5587329; doi:10.1371/journal.pone.0183908)
Supplement: S4 Table — (XLSX) [file pone.0183908.s006.xlsx]

## Sheet: Master List AAB vs ND
S4 Table. Qualitative and quantitative comparisons between non-diabetes versus autoantibody cases and T1D cases.
Significant	#NAME?	Difference	Protein IDs	Protein names	Gene names	Razor + unique peptides	Sequence coverage [%]	Mol. weight [kDa]	-Log Student's t-test p-value ABB+_ND	LFQ intensity 6289_A	LFQ intensity 6289_B	LFQ intensity 6234_A	LFQ intensity 6234_B	LFQ intensity 6234_C	LFQ intensity 6238_A	LFQ intensity 6238_B	LFQ intensity 6238_C	LFQ intensity 6318_A	LFQ intensity 6318_B	LFQ intensity 6318_C	LFQ intensity 6339_A	LFQ intensity 6339_B	LFQ intensity 6339_C	LFQ intensity 6158_A	LFQ intensity 6158_B	LFQ intensity 6158_C	LFQ intensity 6167_A	LFQ intensity 6167_B	LFQ intensity 6167_C	LFQ intensity 6184_A	LFQ intensity 6184_2	LFQ intensity 6267_A	LFQ intensity 6175_A	LFQ intensity 6175_B	LFQ intensity 6245_A	LFQ intensity 6245_B	LFQ intensity 6267_B	LFQ intensity 6245_C	LFQ intensity 6247_A	LFQ intensity 6247_B	LFQ intensity 6247_C	LFQ intensity 6325_A	LFQ intensity 6325_B	LFQ intensity 6325_C
	1.35827	-0.304997	A0A024QZX5;A0A087X1N8;P35237	Serpin B6	SERPINB6	9	32.9	43.024	1.35827	23.4765	23.1701	23.1117	23.1412	22.8772	23.4933	23.5297	23.2524	22.7671	22.7998	23.0357	22.9225	22.7467	22.8099	22.7282	23.1269	22.6878	22.6381	23.2873	23.0437	23.0465	21.9557	22.4696	22.8095	22.6719	22.8898	23.2053	23.3951	23.3081	23.5099	23.375	21.3678	23.1941	23.3155	23.3214
	0.467721	0.119486	A0A024R216;Q9Y3E1;H3BPQ6;H3BPM9	Hepatoma-derived growth factor-related protein 3	HDGFRP3	4	27.6	22.619	0.467721	20.5511	20.597	20.6939	20.8464	20.0808	20.7196	20.746	20.9254	20.3751	20.4547	20.3323	20.5519	20.5641	20.5828	20.683	21.0389	20.5278	20.3457	20.3974	21.2226	20.3787	20.4055	21.232	20.3959	20.4548	20.7952	20.8694	20.2511	20.9194	19.764	20.366	19.3779	20.6218	19.3487	19.3472
	0.3493	-0.1365	A0A024R4E5;Q00341;H0Y394;H7C0A4;C9JZI8;C9J5E5;C9JIZ1;C9JT62;C9JHS7;C9JK79;C9JHZ8;C9JES8;C9JMQ6;C9JQ82;C9JBS3;C9JEJ8;A0A0E3D6N3;C9JHN6;H7BZC3;H7C2D1;C9JHS9;C9J739;H7C3D0	Vigilin	HDLBP	20	21.5	141.44	0.3493	23.7772	23.3734	23.5043	23.7289	23.6944	24.0825	24.1013	24.1809	24.0728	23.8501	25.1648	23.489	23.6055	23.628	23.57	23.4601	23.4583	23.5921	23.6612	23.7157	24.3602	24.2948	23.5362	23.8714	24.0509	23.9897	23.8916	23.7981	23.5612	24.1182	23.4934	20.3211	23.9515	23.7019	23.5252
	0.0771911	-0.0483961	A0A024R4M0;P46781;B5MCT8;C9JM19;F2Z3C0;A8MXK4	40S ribosomal protein S9	RPS9	12	47.4	22.591	0.0771911	23.5344	24.0436	25.0969	25.4649	25.1186	25.1811	25.5008	25.4834	25.3741	25.3569	25.0499	25.0135	25.1441	25.1504	25.4527	25.3391	25.5951	24.9222	24.7596	25.002	24.9206	23.8334	25.0692	24.6116	24.5136	25.0242	24.9397	25.2074	25.3255	25.87	26.2943	24.518	25.2536	25.4487	25.291
	2.13033	-1.03215	A0A024R6I7;A0A0G2JRN3;G3V2B9;G3V5R8;G3V387;A0A0B4J278;G3V544		SERPINA1	16	36.1	46.708	2.13033	25.4754	25.1591	25.1543	25.1976	25.3622	25.0867	25.0784	24.9049	25.3791	25.463	25.7429	24.6761	24.7647	24.4947	24.2644	24.7744	24.6551	23.1281	22.0681	22.8421	24.2648	26.2366	24.7236	25.4952	24.9744	26.2113	26.3829	26.4541	26.3466	25.1702	24.5345	24.7449	25.9162	25.3548	25.4143
	0.0416743	0.0590691	A0A024RA52;P25787;C9JCK5;H7C402;H3BT36	Proteasome subunit alpha type;Proteasome subunit alpha type-2	PSMA2	6	38	25.898	0.0416743	18.9206	18.9925	22.9098	22.7694	18.4231	22.2947	21.2492	20.7973	21.5247	21.1468	20.5424	21.5015	21.5639	21.5672	20.1707	20.8958	20.1375	21.6143	21.4785	21.1735	22.5395	20.4666	21.186	18.7245	21.1351	22.0409	21.5951	21.2436	20.7423	20.453	20.6706	20.7005	21.4964	19.3854	21.2759
	0.0211746	0.0398443	A0A075B6L0;A0A075B6K9;P0CG06;P0CG05;A0A075B6K8;A0A0B4J231;A0A087WWC9;A0A087WXC3;A0A087WWU7;A0A087WYN7;A0A087WWT5;A0A087WU42;A0A087X2A1;A0A087WYR4;A0A087WX49;P0CG04;P0CF74;B9A064;A0A075B6L1;A0M8Q6	Ig lambda-3 chain C regions;Ig lambda-2 chain C regions;Ig lambda-1 chain C regions;Ig lambda-6 chain C region;Immunoglobulin lambda-like polypeptide 5	IGLC3;IGLC2;IGLC1;IGLL5;IGLC6	3	37.7	11.208	0.0211746	23.0208	21.1275	19.9699	19.9723	19.2089	20.6552	20.1587	20.1219	21.429	21.0457	18.4462	21.5448	21.5019	22.3527	20.5538	20.1336	20.1993	18.7295	18.794	20.3517	24.4017	23.668	20.3125	21.9711	21.3661	23.2392	20.1413	18.5938	20.151	20.371	18.6211	21.0616	22.9296	23.4491	23.3928
	0.280451	0.151281	K7EIV0;A0A075B7C0;A0A0C4DGQ5;P04632;U3KQE2;K7ELJ7;K7EM73;U3KPR7;K7EKD8;Q96L46	Calpain small subunit 1	CAPNS1	7	50.5	21.984	0.280451	22.2216	21.8905	21.3977	21.6426	21.5079	21.7518	21.9465	21.9463	22.2257	21.8901	22.2695	22.5915	22.6061	22.1866	22.7526	22.4539	23.045	22.0737	21.7514	21.567	22.9206	20.6753	22.1698	21.096	21.8231	22.614	21.6564	21.9504	21.6774	21.2973	22.6959	19.5411	21.6979	22.0178	19.3841
	0.34828	-0.460928	A0A075B7D9;H3BPE7;P35637;Q92804	RNA-binding protein FUS;TATA-binding protein-associated factor 2N	TAF15;FUS	2	5.1	48.839	0.34828	19.6935	19.5544	21.057	21.6851	22.1742	20.0865	21.7888	21.862	22.0691	22.4861	22.5212	18.9344	21.9428	22.0418	22.2401	22.4731	22.561	19.4956	19.5541	18.736	21.6409	18.6465	22.0096	22.1157	22.2642	22.4673	21.8268	22.7163	22.2669	18.6703	21.8963	19.1505	22.21	22.28	22.5764
	0.234729	-0.163775	V9HW75;A0A087WSV8;E9PKG6;P80303;Q2L696;E9PLR0;E9PLE9;E9PM22;H0YEG8;E9PJP3;H0YD18	Nucleobindin-2;Nesfatin-1	HEL-S-109;NUCB2;Nucb2	13	39	50.222	0.234729	23.3696	23.2565	23.9203	23.8365	24.2752	24.0968	23.886	24.1935	23.7192	23.6069	25.644	22.9718	23.1215	22.9309	23.0187	23.213	22.5355	23.7651	24.0101	23.569	24.6923	24.3218	23.362	24.2748	24.5148	23.9943	24.1462	23.9251	23.8602	23.4596	23.4325	18.9265	24.1135	24.01	23.9271
	0.523363	-0.333171	A0A087X0W7;A0A087WT95;Q86TX2;P49753;G3V4F2	Acyl-coenzyme A thioesterase 1;Acyl-coenzyme A thioesterase 2, mitochondrial	ACOT2;ACOT1	5	16.6	46.292	0.523363	20.0043	20.7414	20.751	20.9913	21.1398	20.5136	20.5133	20.7697	19.9963	20.4528	19.3402	19.8891	20.3761	20.4255	20.6801	18.4985	21.121	20.6421	19.8597	20.8435	18.6274	19.4803	21.0447	21.6354	20.7402	20.5306	18.4808	20.5581	20.1836	21.3159	21.603	19.8569	20.3472	20.2615	19.8527
	0.771778	0.411923	A0A087WT99;Q9H0W9;E9PJU8;E9PQS1;E9PPB5;E9PR95;E9PSC3;E9PLC5;E9PLB3;E9PIP1	Ester hydrolase C11orf54	C11orf54	4	13.7	28.683	0.771778	20.3002	19.7531	20.236	20.1948	20.524	20.6297	20.8093	20.6	18.7329	18.8323	20.0632	19.7011	18.9557	18.965	20.816	20.8007	20.9315	20.4834	20.1507	19.5019	19.4575	19.8156	20.6554	19.5168	18.7988	21.4154	20.9444	20.9629	20.847	20.8055	21.3393	20.1298	19.0545	19.8511	19.1684
	2.02329	1.0639	A0A087WTA8;P08123	Collagen alpha-2(I) chain	COL1A2	12	10.1	129.15	2.02329	27.1389	26.7416	27.4066	27.3977	27.6211	27.9648	27.0676	27.5466	27.5315	27.102	29.2062	28.0322	28.0493	28.1112	28.6162	28.6248	27.8765	27.6708	27.6661	27.6542	30.3627	30.76	29.0762	28.1246	27.6217	28.8694	27.5853	28.0225	28.4409	28.9821	29.6037	30.0326	28.0002	28.8294	28.7
	0.0277346	-0.0161814	A0A087WTH0;Q9UHY7;A0A0C4DGY8;D6RA00	Enolase-phosphatase E1	ENOPH1	3	22.2	23.364	0.0277346	19.0544	19.3705	20.3388	20.0333	19.7494	19.3645	18.498	19.4845	19.5113	19.6014	18.6089	20.0094	19.7181	19.7318	19.3158	19.2736	18.9215	19.8018	18.9256	19.8099	19.7914	20.1349	19.4278	19.8354	19.5838	19.8578	19.2679	19.9146	18.4968	19.4764	19.4482	18.3218	19.7975	19.171	19.6655
	0.535541	-0.188376	A0A087WTP3;Q92945;M0R0I5;M0QXW7;M0QYH3;M0R3J3	Far upstream element-binding protein 2	KHSRP	9	19.4	73.027	0.535541	23.2318	22.4495	22.2759	22.2434	22.2578	22.4548	22.5511	22.6107	22.318	22.4731	23.0848	22.5431	22.3269	22.9246	22.4672	22.6557	23.0065	22.6408	21.9579	22.0977	21.5264	23.0419	21.8897	22.3318	22.3083	20.9155	22.4094	23.1401	22.3695	21.8667	23.5006	20.2655	22.0556	22.6585	22.716
	0.878395	-0.276121	A0A087WTT1;P11940;E7EQV3;E7ERJ7;H0YAR2;Q9H361;H0YAP2;H0YBN4;H0YB86;Q4VXU2;E5RGH3;E5RH24;E5RJB9;H0YAS6;H0YB75;H0YAS7;H0YC10;E5RHG7;E5RGC4;E5RFD8;Q5JQF8;Q96DU9	Polyadenylate-binding protein;Polyadenylate-binding protein 1;Polyadenylate-binding protein 3	PABPC1;PABPC3	21	42.5	58.535	0.878395	23.6975	23.7921	24.2168	24.3243	24.3314	24.5048	24.3406	24.2003	24.0554	24.2736	24.3882	24.1049	24.1224	23.858	24.2678	24.3527	24.1039	23.9026	24.0135	23.9452	23.3151	22.5648	24.4702	23.6673	23.5065	23.507	23.7737	23.8793	24.4906	24.9045	24.0942	27.8318	23.8122	23.7428	23.7138
	1.41134	-1.05989	A0A087X1V9;A0A087X130;A0A087WZW8;A0A087WYL9;A0A087WWV8;A0A087WTX5;P01834;A0A075B6H6	Ig kappa chain C region	IGKC;IGKV3-11;IGKV1-8	3	41.7	14.459	1.41134	22.4188	22.4694	20.9378	20.9572	20.8385	22.7219	21.9239	22.4335	21.1313	21.4744	19.6998	20.9364	20.7067	20.5022	21.5889	21.7152	21.2577	19.8037	18.6109	20.1031	22.1978	18.7908	18.7049	21.4915	21.1145	21.3997	23.1539	23.7609	23.2656	19.8006	19.7808	20.7179	22.4186	22.1645	22.7188
	0.572216	-0.353643	A0A087WUB9;Q8WYA6	Beta-catenin-like protein 1	CTNNBL1	2	2.8	65.702	0.572216	18.7344	20.0589	18.401	18.526	18.5922	18.731	19.2852	18.4503	19.8243	19.9107	20.0421	20.303	20.0247	20.0402	18.4022	18.6213	18.5415	20.097	18.4304	18.8685	20.1092	18.4455	19.4669	20.1388	19.8995	18.9672	18.4771	19.3794	18.6435	19.4707	20.0975	20.1043	20.0962	19.665	19.2047
	1.58355	-1.24071	A0A087WUC6;E9PI68;Q15005;E9PL01;E9PRB9;H0YE04	Signal peptidase complex subunit 2	SPCS2	7	35.7	25.09	1.58355	21.1021	21.4347	22.6918	23.2737	22.9733	23.3483	23.1903	23.027	22.951	23.0632	24.6514	22.5181	22.6678	22.3695	22.375	22.3511	22.1373	21.3099	19.18	18.5514	22.4043	22.1849	23.5797	21.6233	22.1813	21.5292	23.097	23.0334	22.491	21.9438	22.9814	21.0636	22.5782	22.5644	22.7586
	1.33584	-0.682254	J3QTS8;A0A087WUI4;A0A087X1U0;Q15661;P20231;A0A0C4DGM1;A0A0C4DFZ7;Q9BZJ3;A6NIE9;P05981	Tryptase alpha/beta-1;Tryptase beta-2	TPSAB1;TPSB2	8	33	31.282	1.33584	22.7038	22.5752	23.6616	23.7554	23.4241	24.6466	24.7792	24.8054	24.1672	24.0834	24.6438	24.9588	24.9815	25.2972	23.9002	23.9098	23.999	23.2492	22.5065	23.571	23.1574	22.9916	24.1711	21.6303	21.8107	24.4679	24.0562	23.8963	23.7836	24.3727	24.5672	22.9661	23.1354	23.2678	22.9922
	1.09166	-0.551411	A0A087WUK2;O14979	Heterogeneous nuclear ribonucleoprotein D-like	HNRNPDL	4	17.4	40.04	1.09166	22.9775	23.0517	21.8969	21.9631	21.9827	22.0023	22.1803	22.2157	22.2192	22.3665	22.0709	22.273	21.8612	22.1669	21.5073	22.1633	22.3177	22.1381	22.2042	22.3368	19.1953	20.9453	22.3045	21.377	21.5011	22.1336	21.4977	21.5058	21.3151	22.7295	23.1775	22.1479	22.0078	21.9779	22.3401
	0.354146	-0.319815	A0A087WUL0;Q3LXA3;H0YCY6;I3L252;E9PJG8	Bifunctional ATP-dependent dihydroxyacetone kinase/FAD-AMP lyase (cyclizing);ATP-dependent dihydroxyacetone kinase;FAD-AMP lyase (cyclizing)	TKFC;DAK	7	14.6	59.057	0.354146	18.5508	20.3501	20.7176	20.9711	20.812	20.4023	20.6665	20.5277	19.6351	20.7522	18.6009	19.0671	20.3166	20.3338	20.5242	20.8321	21.3076	20.0462	19.3999	18.3695	18.7711	18.2475	20.719	18.8616	20.2	20.9676	21.1481	20.9211	20.5517	21.5285	19.9299	19.0986	21.0922	21.0684	20.6776
	0.303186	-0.332091	E7ETK0;A0A087WUS0;P62847	40S ribosomal protein S24	RPS24	4	26.7	15.197	0.303186	23.1554	19.1241	22.6616	22.2505	22.3884	22.8405	22.5533	22.9546	22.3528	22.4157	22.2213	21.3347	21.3605	21.3416	21.7791	21.8418	22.0516	22.3583	22.1703	22.3161	18.4274	22.6328	22.0478	18.5335	18.9347	21.848	22.3861	23.1339	22.7031	22.9789	21.4318	20.5716	22.3543	21.8828	21.7863
	0.254181	0.472547	Q5T123;A0A087WV23;Q9H299	SH3 domain-binding glutamic acid-rich-like protein 3	SH3BGRL3	3	37.5	9.3804	0.254181	20.9309	19.5267	21.8013	21.8215	21.0366	18.4215	19.6018	19.2427	20.9026	20.6439	18.2307	18.7496	20.8186	20.893	20.1504	19.5853	18.5583	18.8621	17.9432	19.125	24.9681	22.6081	24.1376	21.899	21.8198	20.1967	19.5845	19.6953	19.2809	20.1093	18.7642	20.3236	20.9581	19.2071	19.396
	0.458938	-0.488642	A0A0A0MS08;A0A087X1C7;A0A0G2JNK4;A0A087X010;A0A087WV47;A0A087X079;A0A087WYE1;A0A087WYC5;P01857;A0A0A0MS07	Ig gamma-1 chain C region	IGHG1	9	33.3	43.911	0.458938	25.3977	25.4799	22.4816	22.5248	22.5136	23.9741	24.1461	24.5529	23.25	23.5401	21.3233	22.2009	22.1386	21.3971	23.5795	23.2963	23.7654	21.8783	22.1846	22.167	21.2999	22.9449	23.364	19.7716	20.5048	25.5497	24.7204	24.6261	24.6166	23.0081	24.7151	23.3508	24.7425	24.9701	25.1334
	0.42228	-0.276344	A0A087WVP1;Q14517	Protocadherin Fat 1;Protocadherin Fat 1, nuclear form	FAT1	2	0.6	506.37	0.42228	19.3132	18.8092	19.9998	18.3003	19.5249	20.3807	19.9031	20.3686	20.1224	20.2051	18.0184	18.5675	19.0877	19.0977	18.4838	19.882	19.3362	18.5448	19.5093	19.3465	18.2302	19.0699	19.7734	18.3453	18.6096	18.5198	19.8858	19.9961	19.5963	18.8098	18.4217	20.2673	20.3807	19.3972	19.8274
	1.72462	-0.343177	A0A087WVQ6;Q00610;J3KS13;A0A087WX41;P53675;K7EJJ5;J3KSQ2;J3KRF5;J3QL20;F5H5N6	Clathrin heavy chain;Clathrin heavy chain 1	CLTC	62	44.6	192.06	1.72462	26.8938	27.0753	26.5584	26.5493	26.5906	26.2677	26.3851	26.4257	26.3531	26.5816	26.8875	26.676	26.689	26.731	26.6461	26.4887	26.8817	26.1181	26.0357	25.8922	25.7372	25.9279	26.7537	25.9666	25.9038	26.1656	25.9552	26.1043	25.9332	26.8866	27.3234	26.3441	26.2775	26.0461	26.0902
	1.8172	1.79978	H7C5P4;A0A087WVY3;P35250	Replication factor C subunit 2	RFC2	2	7.6	22.478	1.8172	19.5367	18.6286	18.3032	19.0928	19.8257	19.2107	18.6342	19.5613	18.8676	18.9654	18.9003	19.3238	18.772	18.7801	23.9849	18.6326	19.649	18.3629	24.1623	24.2398	19.049	19.3111	20.0651	19.1269	18.4232	19.3147	18.617	18.7298	19.8965	18.476	18.2253	20.4253	19.1831	19.826	19.2581
	0.606721	-0.506659	A0A087WW40;Q9Y371;F8WFB9;B7ZC39;B7ZC38;Q9NR46	Endophilin-B1	SH3GLB1	4	10.2	44.26	0.606721	18.0554	19.3788	20.6633	20.5843	18.5591	20.615	18.3083	19.8647	20.4101	20.7405	19.1588	20.5672	20.7623	20.8617	19.2738	18.3117	19.9468	19.1186	19.8737	17.8785	20.9513	20.3034	18.8368	19.356	20.8762	20.4634	18.2911	18.4045	20.4038	18.2846	21.3754	20.0339	20.7715	20.8616	19.5842
	0.656568	-0.386293	A0A087WW55;H0Y8D1		PRSS1	14	55.5	26.622	0.656568	28.5253	29.04	28.3459	28.2321	28.3208	29.1926	29.1783	28.9135	28.342	28.5638	27.4845	27.8859	27.878	27.9311	27.4405	27.4852	27.9079	29.1198	29.1075	29.3517	27.8051	26.5975	27.4584	28.0055	28.106	30.1464	30.259	30.0218	29.983	27.6033	26.7665	31.1351	27.8843	26.9422	27.7063
	0.969894	-0.192138	A0A087WW66;Q99460;H7C378;C9J9M4	26S proteasome non-ATPase regulatory subunit 1	PSMD1	8	11.6	105.85	0.969894	21.9075	22.3932	21.8082	21.4815	21.6275	21.5113	21.841	21.2628	21.7234	21.7416	21.6612	21.6131	21.7109	21.7553	21.3969	21.7563	21.8342	21.3075	21.2202	21.6249	21.0925	21.582	21.9096	20.9243	21.7081	21.2997	21.1193	21.2011	21.2605	22.3729	21.0731	20.411	20.5811	21.2212	21.8655
	0.0418678	0.0442485	A0A087WX08;Q9UEY8	Gamma-adducin	ADD3	4	7.1	75.375	0.0418678	19.7757	20.0429	19.9752	19.381	20.157	19.8587	20.0575	20.3984	19.5456	19.4417	17.4453	19.3047	18.5909	18.598	20.8212	20.3007	20.8021	19.3402	19.3793	19.4567	19.2891	17.7129	18.5212	17.8374	19.1975	20.4018	18.1041	20.33	19.7809	19.0797	19.0411	20.2553	18.8755	18.8961	19.4586
	0.169789	0.110818	K7EJM5;A0A087WX29;K7EN94;B1AKP7;G3V162;A0A087X260;A0A087WYY0;Q13148;A0A087WXQ5;A0A087WV68;K7EJ99;A0A0A0MSV7;A0A087WW61;A0A087WX67;A0A087WXV3	TAR DNA-binding protein 43	TARDBP	4	27.9	22.844	0.169789	21.8126	21.8405	21.0212	21.0317	19.4698	20.665	21.1461	21.3756	21.0116	21.134	20.6389	21.5743	21.2059	19.8118	21.4066	21.2904	21.0387	21.2231	21.0262	19.824	21.4149	21.3756	21.2302	19.4701	19.4245	20.5384	21.3306	21.8204	21.1147	19.7206	19.2804	19.2733	21.1626	20.6925	20.5279
	0.713934	0.424296	A0A087WYF1;A0A087WX80;P24043	Laminin subunit alpha-2	LAMA2	14	6.1	343.41	0.713934	20.6483	21.3121	21.2501	21.058	21.143	21.5444	21.3875	20.8639	20.8823	19.9522	21.7719	21.0153	19.3429	19.3544	20.8795	21.1473	20.582	21.2366	20.8114	20.7617	22.083	22.7277	20.9993	21.1722	21.4146	22.5356	22.4111	22.3651	22.2975	21.4885	20.3589	22.876	22.0333	21.9263	21.4723
	0.311478	-0.218251	A0A087WX97;Q9BXK5;A0A087WTL4	Bcl-2-like protein 13	BCL2L13	3	12	54.388	0.311478	19.6479	19.5987	19.8667	18.6979	18.8367	18.2286	18.2523	18.0155	18.5452	18.647	19.2875	19.5455	19.5634	19.5762	19.5916	18.1276	18.693	17.8718	20.1523	19.3258	17.6981	19.4311	18.3434	19.85	17.9201	19.6343	18.8805	18.2179	18.6325	19.3129	17.6951	18.9979	18.6991	19.2601	19.4359
	0.0489894	0.0622945	A0A087WXC5;E7ESZ7;O95299;H7C2W5;H7C1Y7;H7C2X4;Q8N1B9;C9J6X0	NADH dehydrogenase [ubiquinone] 1 alpha subcomplex subunit 10, mitochondrial	NDUFA10	6	21.7	40.836	0.0489894	20.0186	18.141	19.8296	21.1335	19.4983	21.5496	21.6685	20.6082	20.3024	20.4411	19.7162	21.3741	20.7346	18.1064	19.3407	21.6667	20.8206	20.76	18.569	20.1047	19.4086	20.8206	21.0767	20.9545	21.1593	21.5821	21.1427	21.4175	21.4831	19.1931	19.3994	19.3197	20.4396	20.8378	20.4259
	0.305841	0.188575	A0A087WXF0;P51608;A0A087X1U4;A0A087WVW7;A0A0D9SFX7;A0A0D9SEX1;C9JH89	Methyl-CpG-binding protein 2	MECP2	13	34.4	54.83	0.305841	21.8717	21.2654	22.7178	22.3869	22.5449	22.5793	23.0057	22.9517	23.1704	22.8822	24.3133	22.9229	23.1649	23.1261	22.5762	22.566	22.8418	22.7927	22.9193	22.7781	23.6973	24.0075	22.5273	23.7379	23.2925	23.1004	22.7633	22.4882	22.7143	22.9658	24.03	26.9638	22.5334	22.645	22.7538
	0.277146	0.127754	A0A087WXI1;Q6NVY1;F8W8A6;B9A058;H7C1A5;H7C400;H7BYI7;B8ZZZ0	3-hydroxyisobutyryl-CoA hydrolase, mitochondrial	HIBCH	7	20	42.846	0.277146	21.0938	22.7463	22.6639	22.4321	22.5346	22.3692	22.9031	22.7653	22.3944	22.3947	21.982	21.8685	22.4639	22.5208	22.9163	22.7537	23.0973	22.8066	22.275	22.3029	21.5049	22.3142	22.4785	22.2441	22.5344	22.5646	22.4997	23.0848	22.4189	21.1243	23.227	19.0988	22.7403	22.5957	21.3764
	0.485158	-0.234996	A0A087WXI5;P12830;A0A087WX17;A0A087WU43;H3BNC6;H3BVI7;J3QKP1	Cadherin-1;E-Cad/CTF1;E-Cad/CTF2;E-Cad/CTF3	CDH1	6	8.2	100.03	0.485158	23.0834	22.8369	21.8835	21.8767	21.9653	21.6193	22.3895	22.2318	22.1963	22.6711	22.6835	21.6943	21.7213	21.7636	21.7026	21.9189	22.4747	22.1097	22.2615	22.497	22.469	20.4439	21.6897	21.9878	22.0318	22.0923	22.5486	22.4087	22.7506	21.0782	20.5585	19.5295	23.0911	22.0199	22.3499
	1.11684	-0.891545	A0A087WXM6;J3QQT2;J3KRX5;A0A0A6YYL6;P18621;J3KRB3;A0A087WWH0;J3QS96;J3QLC8;A0A0A0MRF8;A0A087WY81;J3KSJ0	60S ribosomal protein L17	RPL17;RPL17-C18orf32	7	40.2	19.586	1.11684	24.335	23.3454	24.4514	24.606	24.9411	24.6059	24.5724	24.5533	24.7594	24.4717	21.0115	24.2261	24.3465	24.2738	23.3077	23.5259	23.8961	23.8488	23.6631	24.0024	23.7647	19.8283	23.7461	22.1973	24.2733	24.6305	24.5201	24.598	24.3244	24.3566	23.1921	22.9802	25.4324	24.5383	24.0777
	0.874388	-0.352547	A0A087WXM8;P50895;K7ENU8	Basal cell adhesion molecule	BCAM	8	16.3	63.693	0.874388	22.5111	22.5252	21.1799	21.125	21.3639	21.2216	20.8626	21.4956	21.4688	21.4755	21.9959	21.6883	21.6015	21.6053	21.2734	20.9528	21.6776	21.2385	21.2819	21.357	21.9885	19.8437	21.4336	21.8785	22.0913	21.5549	21.9777	22.0647	21.3193	21.5302	21.9686	18.494	21.9734	21.7823	22.1004
	0.465876	0.346512	F5GWK5;F5H5A8;F5H3G8;F5H0V7;F5H8G1;F5H1Z6;F5H8H3;A0A087WXR2;Q9Y365;F5GY07;F5GY11	PCTP-like protein	STARD10	2	28	9.4805	0.465876	20.4239	20.3941	19.0932	19.4116	18.2338	19.5281	18.1213	18.5874	18.3604	18.4643	19.1347	18.076	18.1022	19.6866	19.894	18.8921	18.3709	19.4505	19.7558	18.5092	19.8067	20.8534	18.3402	21.7299	21.7167	19.9386	19.1082	18.9928	18.3078	17.7678	19.7961	20.5271	19.4319	19.5843	19.9466
	0.406608	-0.125846	A0A087WXS7;O43681;K7ERW9	ATPase ASNA1	ASNA1	5	15.4	37.119	0.406608	21.3136	21.6145	21.3606	21.7644	21.3661	20.7555	21.2253	21.0821	21.2213	21.3688	21.6317	21.3975	21.3974	21.2962	21.3379	21.192	20.9551	21.1968	20.9444	20.8061	21.323	20.9004	22.2941	21.127	21.3135	21.5799	21.0323	21.3978	20.7662	21.8778	20.9745	19.1698	21.0471	20.4804	21.218
	0.160706	0.561925	A0A087WXW9;P20908;P12107	Collagen alpha-1(V) chain	COL5A1	3	1.6	183.65	0.160706	24.4526	21.745	19.411	19.715	18.0471	19.8303	18.8978	18.2593	22.4832	23.5981	20.0439	25.7834	25.0982	26.2277	18.6206	19.1163	24.3594	24.5462	19.556	19.7052	27.968	27.2604	19.0919	25.3797	24.538	18.6574	17.5995	19.22	18.1216	19.4289	19.258	18.3566	19.6467	27.0823	25.9178
	0.158378	0.0698444	A0A087WY55;Q9NP79;Q5TGM0	Vacuolar protein sorting-associated protein VTA1 homolog	VTA1	2	7.9	31.102	0.158378	19.5158	19.7082	19.3609	19.749	19.8885	19.795	19.9567	19.7523	19.1282	19.2229	18.1815	19.6559	19.6732	20.0543	19.712	19.7407	19.9395	19.8903	19.5107	19.5039	19.2667	19.831	19.1469	19.3346	19.5375	19.9402	19.7052	19.9097	19.5449	19.5141	20.0992	20.1669	18.2228	19.4594	18.9011
	0.241055	-0.202129	A0A087WY71;E9PFW3;Q96CW1;C9JJ47;C9JJD3;C9JPV8;C9JTK4;C9JGT8	AP-2 complex subunit mu	AP2M1	3	10.4	49.526	0.241055	20.3018	20.073	20.3697	20.604	20.3464	18.5581	19.1255	18.0711	19.3533	19.4453	19.5776	20.0236	20.0388	19.5555	18.2934	17.6307	20.494	19.8178	19.638	19.4581	20.1109	19.2886	20.52	20.1404	19.9139	18.3283	19.2215	17.7143	18.8951	20.6322	18.3762	19.6076	19.7537	19.4368	19.4131
	0.00446611	-0.00467169	D6RFM0;D6RAH7;H9KV45;A0A0A0MQU3;A0A087WY85;P62837;P61077;D6RAW0	Ubiquitin-conjugating enzyme E2 D2;Ubiquitin-conjugating enzyme E2 D3	UBE2D2;UBE2D3	2	35.7	11.065	0.00446611	18.6918	19.5782	20.309	20.2857	18.8222	18.2313	17.6167	18.8527	17.8614	17.9714	19.3426	19.5248	19.5429	20.3354	18.1058	19.2279	18.1861	19.3195	19.3226	19.5865	18.3817	20.1366	19.3123	18.4899	19.4033	18.1395	20.3672	19.3331	19.1218	19.8155	19.6678	19.8027	20.1099	19.9445	20.5681
	1.16258	-0.792769	A0A087WYF6;F8W7U3;J3KP36;E7ESD2;A0A0A0MR88;A0A096LPC5;Q9Y4E1;Q641Q2;B1AP61;A0A0A0MT65	WASH complex subunit FAM21C;WASH complex subunit FAM21A	FAM21A;FAM21C	2	1.8	136.57	1.16258	19.8987	20.3517	18.9329	18.4374	19.0495	21.1306	22.0021	21.7417	19.4654	19.556	19.2892	20.3046	20.3182	18.7379	18.8851	19.5996	18.9534	20.0986	19.6265	19.2687	19.6779	18.3996	17.8517	19.7271	20.2016	18.9235	19.599	19.7098	21.9522	19.2911	19.4504	21.2316	19.6267	18.9053	18.7762
	0.756207	0.558852	A0A087WYR3;O43399;A0A087WZ51	Tumor protein D54	TPD52L2	6	30.6	23.764	0.756207	21.6758	21.7789	20.6764	20.9225	20.6482	18.0438	20.8793	20.882	21.0691	20.9726	20.6465	21.2252	20.4931	19.9354	19.1135	21	21.3178	21.383	21.84	21.332	21.9651	22.6861	20.7235	22.0823	21.9894	21.2828	20.8448	20.2115	20.976	20.111	21.0918	20.7163	21.1628	22.0039	21.5324
	0.2996	0.113973	A0A087WYS1;E7EUC7;Q16851;C9JWG0;C9JVG3;C9JQU9;C9JNZ1;C9JTZ5;C9JUW1;F2Z3H1	UTP--glucose-1-phosphate uridylyltransferase	UGP2	8	19.3	56.967	0.2996	23.4553	23.5524	22.5242	22.2367	22.1279	22.1972	22.4511	22.3732	22.4753	22.2	23.0228	22.5016	22.2517	22.361	22.9727	22.7734	22.9747	22.5344	22.5118	22.7543	22.6608	22.2231	22.59	22.1102	22.8748	22.398	22.4509	23.4616	23.0419	23.4897	22.6795	23.7774	23.2561	23.0876	22.7196
	1.06963	-0.526991	A0A087WYT3;Q15185;B4DDC6	Prostaglandin E synthase 3	PTGES3	6	36.6	19.155	1.06963	23.0541	23.1547	21.4452	21.1782	21.6489	21.2241	21.6489	21.1124	21.4603	21.6262	22.3987	21.7595	21.845	22.0261	21.3916	21.7938	21.9118	21.2353	21.6284	21.4785	19.4597	21.0192	21.7846	21.3668	21.8905	21.4964	21.226	21.163	17.619	22.6717	21.9183	20.1036	22.0176	21.7435	21.5658
	0.782237	-0.423589	A0A087WYW6;Q96A33;J3QR89	Coiled-coil domain-containing protein 47	CCDC47	3	16.3	22.602	0.782237	21.1465	21.3671	20.6026	20.5969	20.9	20.407	20.7089	21.0042	21.0486	20.9936	19.439	21.3178	20.9222	21.0287	20.8739	21.0041	20.6	21.4108	19.501	19.5749	19.4102	21.7729	19.422	20.6951	20.7316	20.4303	20.28	20.7052	20.8131	18.4316	21.8213	21.7253	20.7821	20.9637	21.0107
	2.47394	0.98298	A0A087WZH7;P29966	Myristoylated alanine-rich C-kinase substrate	MARCKS	6	33.9	31.595	2.47394	22.0817	21.6434	21.3062	21.1988	21.7916	22.2034	20.6891	21.2482	21.9362	21.467	23.6191	21.8795	22.1302	22.3597	22.8867	22.0477	21.5842	22.9533	22.6529	22.7131	23.6087	23.8537	22.9741	23.5823	22.6923	23.314	21.617	20.7543	22.1956	22.291	22.5195	20.5608	22.7245	23.0721	23.3048
	0.845127	-0.376742	E5RJT0;A0A087WZK9;B3KS98;O15372	Eukaryotic translation initiation factor 3 subunit H	EIF3H	2	9	28.375	0.845127	19.6955	18.7673	20.1711	19.72	19.4153	18.8223	19.9422	19.0819	19.8387	19.9248	19.068	18.7074	18.73	19.7338	17.5994	19.0954	19.1783	18.5026	18.7098	19.4484	19.5492	19.7017	19.4363	19.5189	18.5664	20.08	19.0869	19.1988	19.3163	19.6905	19.401	19.6264	20.3822	19.4142	18.8556
	0.680898	-0.608313	A0A087X2E5;A0A087WZN1;O43837	Isocitrate dehydrogenase [NAD] subunit, mitochondrial;Isocitrate dehydrogenase [NAD] subunit beta, mitochondrial	IDH3B	5	18.6	41.219	0.680898	20.9437	21.0842	19.7134	18.1092	17.5434	19.0506	19.2388	17.5631	20.865	20.5747	19.4254	20.6753	20.7048	20.7529	19.2273	19.8836	17.6875	19.699	18.4879	18.6511	19.2048	19.4825	19.7874	20.3718	20.2117	19.1534	19.8875	19.9977	19.2347	19.4785	19.5395	19.9116	21.8492	20.5682	20.6288
	0.292607	0.138432	A0A087WZP6;A0A0A0MTL9;Q14112;H0YJV3	Nidogen-2	NID2	16	24	107.04	0.292607	23.4558	24.0858	22.7061	22.4947	22.4628	23.1655	22.3789	22.9415	22.3973	22.6104	23.5884	22.4653	22.5492	22.3465	23.0655	22.9714	23.1054	22.9477	22.6516	22.6666	23.8006	22.551	22.9742	23.1298	22.4028	23.3842	23.6703	23.9424	23.9866	23.1614	24.1009	22.5076	23.3652	23.5023	23.8155
	0.10926	0.0883685	A0A087X0T8;A0A087X105;A0A087WZW4;A0A087X1W8;A0A0A0MTJ8;A0A087WZR6;X5DQS5;Q9BY67;F5H125;H0YG94	Cell adhesion molecule 1	CADM1	4	15.3	38.78	0.10926	19.6494	19.955	18.44	17.921	19.1626	17.5379	19.6163	19.1959	19.3323	19.4246	19.2778	19.9047	19.9205	19.688	19.6061	18.269	19.924	19.4976	18.7472	18.4274	19.5367	19.4327	20.2998	19.4715	19.7922	17.63	18.2477	18.3612	19.6107	21.4823	19.1963	20.629	18.8346	20.5622	18.864
	0.52949	-0.417869	A0A087WZU2;Q00536;H0YAZ9;E5RGN0;H0YC36;F8VXD2;E5RIY8;H0YBX5;E5RIU4;F8VZY6;K7ELV5;H0YC60;F8VYH9;F8VQZ9;F8VZZ0;E5RIU6;E5RJM2;F8VTV8;F8VWX7;F8VZ51;K7EJ83;A0A087WZZ9;E7ESI2;A0A024QZP7;Q9BVE2;E7EUK8;G3V5T9;A0A087X209;J3QSD7;P06493;P24941;P11802;Q00526;Q00534;P50750;Q96Q40;O94921;Q07002;Q9NYV4	Cyclin-dependent kinase 16	CDK16	3	6	51.159	0.52949	19.7788	19.7551	18.1128	18.7028	19.5394	19.1642	19.1042	19.5759	20.124	20.2067	18.3471	19.7031	19.7201	22.8709	19.0922	19.4793	19.2903	19.4519	18.5692	18.6888	19.3996	19.5724	19.2917	19.6043	22.6163	19.2678	19.4769	19.5879	19.1007	19.4304	19.527	20.0814	19.9947	18.7811	22.9389
	0.288994	0.219711	D6R9P3;D6RD18;D6RBZ0;A0A087WZV1;Q99729	Heterogeneous nuclear ribonucleoprotein A/B	HNRNPAB	5	19.6	30.302	0.288994	22.2391	22.3838	21.5771	21.7076	21.6972	21.8081	21.8505	19.0605	21.3555	21.5029	19.5126	21.4766	21.4945	21.6843	21.3841	21.5023	21.7379	22.2762	21.7546	21.7505	20.9582	21.2046	21.8485	22.0248	21.5442	21.8434	19.27	21.2987	21.0403	21.287	22.1902	21.2482	22.3104	21.7856	21.793
	1.56407	-1.26673	A0A087WZW1;P04118;A0A087X0Q7	Colipase	CLPS	6	69.4	10.567	1.56407	24.7689	23.939	25.5317	26.0068	25.3919	24.8798	25.2483	25.3499	26.1442	26.2211	25.0085	22.9372	23.0432	23.3361	24.1278	23.397	24.3156	22.755	24.376	24.0532	24.6466	24.4515	20.0667	23.7845	22.5678	25.7276	25.5198	25.7718	24.9304	22.8293	19.3904	22.3168	23.8309	23.7444	24.1188
	0.0203635	0.00775628	A0A087X054;Q9Y4L1;E9PJ21;A0A087WWI4;K7EQK2;J3QL06;J3KTF1;Q9BST8;J3QQH7;J3QLE9;A0A087X214;A0A087WW13;Q9BXT5	Hypoxia up-regulated protein 1	HYOU1	32	44.9	104.78	0.0203635	26.032	25.7796	25.4651	25.5084	25.5357	25.1774	25.3356	25.4584	25.3606	25.2633	25.8844	25.4621	25.4901	25.5721	25.8572	25.4051	25.8358	25.561	25.496	25.3886	25.9659	24.5923	25.6766	25.8389	25.775	25.4661	25.8508	25.759	25.4466	25.0806	25.9995	24.5776	24.5521	24.7616	24.8029
	0.230291	-0.16764	G3V153;A0A087X082;Q14444;E9PLA9	Caprin-1	CAPRIN1	3	6.5	70.353	0.230291	19.4581	19.7096	20.4685	20.4362	20.1868	20.0992	19.9389	19.8664	18.5024	18.6046	18.086	19.6573	19.6746	19.8165	20.1829	19.8833	19.3906	20.397	18.9162	18.5094	18.5354	19.2264	19.9178	19.2755	19.5858	19.649	19.9339	19.3815	20.1452	19.5655	18.5294	20.7898	19.7994	18.8601	18.5135
	0.934803	0.251108	A0A087X0I4;M0QXB4;O14579;M0R061	Coatomer subunit epsilon	COPE	7	31.3	34.51	0.934803	22.6748	21.9227	22.4874	22.2021	22.6474	22.3444	22.708	22.3146	22.1753	22.1881	21.5273	22.8853	22.7605	22.9285	22.5687	22.6637	22.7949	22.4355	22.5116	22.4881	22.2834	23.043	23.1781	22.2264	22.051	22.141	21.994	22.0714	21.8107	23.0818	22.5495	20.1352	22.4392	22.2448	22.2186
	0.790951	-0.322541	A0A087X0K0;P39059	Collagen alpha-1(XV) chain;Restin;Restin-2;Restin-3;Restin-4	COL15A1	10	8	140.06	0.790951	21.8027	21.9448	21.7127	21.6356	22.3266	21.9388	21.9557	21.6058	21.3447	21.7582	22.233	22.2372	22.7191	23.0268	22.0836	22.1059	22.2762	21.5828	20.8212	20.7037	21.4994	21.747	22.4326	19.2863	20.8321	22.8611	22.566	22.774	23.6214	23.2684	21.6419	22.1413	22.8263	22.7461	22.4434
	0.248936	0.142217	A0A087X0S5;P12109	Collagen alpha-1(VI) chain	COL6A1	27	34	108.34	0.248936	26.3566	26.5393	25.9613	26.2753	25.9175	26.2093	26.2159	26.2005	26.2699	26.311	26.8294	26.8689	26.9968	26.8657	27.0202	26.7907	26.9662	25.4849	25.5491	25.5032	27.3382	27.3869	26.9804	26.4602	26.4506	26.812	26.7262	26.7749	26.6514	27.1302	27.2004	26.4226	26.6533	26.6468	26.6276
	0.0277925	0.0124825	A0A087X0X3;P52272;M0QZM1;M0R2T0;M0R019;M0R2I7;M0QYQ7;M0R0N3;M0QY96;M0R0Y6;M0QYL3	Heterogeneous nuclear ribonucleoprotein M	HNRNPM	29	44.7	77.569	0.0277925	25.8956	25.7852	25.3949	25.3878	25.7169	25.0803	25.3561	25.2859	25.7143	25.5206	26.0054	25.4241	25.5423	25.4874	25.4772	25.3029	25.4468	25.1956	25.1773	25.1426	26.2641	26.5628	25.4267	25.6694	25.5796	25.2953	25.0359	25.3477	24.9156	25.6142	25.8208	23.8623	25.0419	25.2068	25.2747
	0.244587	0.11454	J3KN36;A0A0G2JN29;A0A087X117;Q15155;P69849;Q5JPE7;A0A0G2JP90;A0A0G2JM40;A0A087WW46;H3BPS9	Nodal modulator 1;Nodal modulator 3;Nodal modulator 2	NOMO3;NOMO1;NOMO2	10	9.9	139.38	0.244587	20.9563	20.4379	21.4097	21.5029	21.7723	21.9377	21.6475	22.239	21.928	22.0005	21.9543	21.5706	21.2547	21.4795	21.4264	21.5872	21.3938	21.1338	21.6987	21.5835	22.6891	22.068	21.6517	21.557	21.0819	22.3894	21.7118	21.911	21.2312	21.3936	21.8494	20.2307	21.7735	21.7901	21.6266
	0.142489	0.12648	A0A087X1G1;H7BYD0;Q16718;F8WAS3;C9IZN5;A0A087WXR5	NADH dehydrogenase [ubiquinone] 1 alpha subcomplex subunit 5	NDUFA5	3	44.6	11.965	0.142489	19.7671	19.8371	20.6294	20.9335	21.0413	21.2145	20.8595	20.2014	19.718	19.8055	18.3911	19.7858	19.8023	19.4983	20.6348	20.4732	19.9706	21.4862	20.6295	20.535	18.293	19.5598	20.5109	19.5923	19.5389	20.6333	19.223	20.8812	19.8981	19.231	18.2879	20.3201	19.755	18.8684	20.0054
	0.582524	0.455132	A0A087X1Z3;Q9UL46;H0YM70;H0YKU2	Proteasome activator complex subunit 2	PSME2	8	44.5	29.126	0.582524	23.2258	22.5451	22.9398	22.7234	21.3133	22.1061	23.3826	21.7656	21.261	19.8829	21.8954	21.6201	21.864	21.6535	22.7366	22.5621	23.472	22.5242	22.0721	21.7992	21.7542	21.12	24.1707	19.4614	23.9249	22.9181	23.5908	23.7673	22.0068	22.7979	23.2398	21.9812	23.6479	23.508	23.7967
	0.639613	0.744641	A0A087X2D0;P84103	Serine/arginine-rich splicing factor 3	SRSF3	2	32.6	10.32	0.639613	19.6395	19.5215	17.9252	18.932	19.0282	19.5426	19.9048	18.2157	19.5133	19.6034	23.6011	19.4676	19.486	19.8049	19.8957	19.2756	21.4471	19.5802	18.0819	18.8591	20.8554	22.3563	22.6129	18.6366	19.6704	19.1319	19.3548	19.3345	18.2647	22.9022	18.5701	20.6087	19.8795	18.52	20.2471
	0.624905	-0.281162	A0A087X2I1;P62333;H0YJC0;H0YJX2;H0YJS8;H0YJE9;H0YJT1	26S protease regulatory subunit 10B	PSMC6	9	29	45.796	0.624905	22.0954	22.4124	22.0207	21.608	21.4446	21.3689	22.0906	21.787	21.6202	21.7915	20.9282	21.9096	21.7124	21.9605	22.2969	21.7344	21.7608	21.8544	20.8128	20.8424	20.1053	22.2777	21.6955	21.3334	20.8495	21.1043	21.2345	21.0643	20.569	20.9511	21.8441	20.3444	21.0921	21.6062	21.3898
	0.180543	-0.211479	A0A096LNH5;H7C2G3;A0A0B4J2H4;A0A096LPI6;H7C1F6;A0A0B4J2D5;P30042;A0A096LNJ1;A0A096LP73;A0A096LP12;F2Z2Q0;H7BYH1	ES1 protein homolog, mitochondrial	C21orf33	2	19.2	19.416	0.180543	21.3313	21.15	18.7045	17.413	19.8274	19.0293	18.2649	19.453	20.9037	19.5575	18.1817	19.7742	19.7908	19.6782	18.2499	19.2293	19.6633	19.2623	19.72	18.0183	21.5903	19.422	18.4793	20.8583	21.5676	19.9403	19.0282	19.4661	19.4891	19.5533	18.3763	20.5779	20.9303	21.086	21.0538
	1.18752	-0.491854	C9JFE4;A0A096LP07;A0A096LPJ3;A8K070;Q13098;J3QS84;J3QS88;J3KTB0;J3QLE8;J3QLT0;J3QL53;J3KRE8;J3KSA5;J3KRJ4	COP9 signalosome complex subunit 1	GPS1	3	7.2	53.371	1.18752	19.7627	19.8255	20.3513	20.2915	20.5346	20.2411	19.4942	20.2975	19.4668	19.8803	18.5899	19.6475	19.905	18.88	19.4836	20.4481	19.1573	19.5686	18.6264	19.6691	18.5763	18.5541	19.6692	18.4053	19.3447	18.2845	19.3429	19.1402	19.283	20.7694	20.4518	19.2794	19.5712	20.0029	20.2849
	1.78136	0.599654	A0A0A0MTC7;A0A0A0MQS9;Q16363;H0Y351;H0YAQ5	Laminin subunit alpha-4	LAMA4	4	2.3	201.82	1.78136	18.835	19.6999	20.8139	20.7793	19.9893	21.2641	20.7451	20.0435	19.9496	20.0141	19.8419	19.6661	19.6956	19.6591	20.3959	20.6942	20.8494	21.3669	20.613	20.4335	20.9607	20.4648	20.259	19.441	18.7901	22.1245	21.8404	22.062	22.0981	20.4216	20.5993	19.982	22.4539	21.3489	20.2417
	0.023541	0.0307296	A0A0A0MQU4;Q96I15;H7C3V9;H7C1S7;H7C277;H7C1N7;C9JNL5;H7C4A1	Selenocysteine lyase	SCLY	4	14.6	48.793	0.023541	18.6093	18.9082	20.6356	20.2442	18.1905	21.1129	20.8395	20.6383	19.5973	19.6863	17.6085	18.8494	19.6649	18.656	18.5304	19.5168	19.2094	20.9047	20.822	20.7868	18.3818	18.3105	19.4689	18.6756	19.6586	22.4396	21.8953	21.53	20.8002	19.4201	18.754	19.406	19.8683	20.2431	18.6219
	1.49782	-0.236594	A0A0A0MR02;P45880;Q5JSD2;Q5JSD1;A2A3S1	Voltage-dependent anion-selective channel protein 2	VDAC2	8	32.3	30.348	1.49782	23.8266	23.9409	23.7005	24.0508	23.8639	23.792	24.2241	24.1312	24.2247	24.0722	24.6008	24.5144	24.3244	24.243	24.0239	23.9243	24.176	23.8775	23.6145	23.6939	23.7267	24.0434	23.7608	23.9085	23.7213	22.8562	23.6901	23.037	23.5171	24.3741	24.8169	20.5935	23.1076	23.5938	23.3685
+	2.74222	-1.25876	A0A0A0MRA5;B7Z4B8;Q9BUJ2;M0R3F1;M0QYZ0;M0R203;M0QYM5;M0QZV6;M0R0K8;M0QYI8	Heterogeneous nuclear ribonucleoprotein U-like protein 1	HNRNPUL1	5	8.5	85.939	2.74222	20.5546	21.0832	21.1461	20.993	21.0585	20.989	20.8923	20.7136	21.4878	20.4408	19.5355	21.3525	20.721	21.1879	21.1181	20.7187	20.63	20.7013	17.9712	18.567	18.7608	18.5951	19.4234	18.49	20.1387	19.7437	20.6174	21.5629	20.8153	18.581	17.8461	19.4593	20.861	20.9881	21.3036
	0.100181	0.0879285	A0A0A0MRA8;Q9Y2J2;B2RB02;J3QS83;Q4VXN0;I6L9B1;E9PII3	Band 4.1-like protein 3;Band 4.1-like protein 3, N-terminally processed	EPB41L3	9	16.3	102.29	0.100181	20.6721	21.4442	21.1463	21.1707	21.6602	20.3732	20.6739	20.8758	20.7552	21.2113	22.537	21.3537	18.8712	21.6407	21.1702	21.1117	21.4948	20.912	20.9588	21.113	22.0954	21.6321	19.5511	21.8447	21.228	19.9945	20.7418	20.9572	20.6114	20.3285	21.1259	18.7553	20.8304	21.2697	20.0922
	0.111081	0.0648896	G3V5X4;A0A0A0MRE3;Q8WXH0	Nesprin-2	SYNE2	3	0.8	787.71	0.111081	18.873	18.6861	19.4667	19.0461	19.4175	19.9856	19.2872	19.2447	19.2742	19.3672	18.249	18.6255	18.6486	18.9177	19.2759	19.3592	19.9484	19.4421	19.4298	19.3446	17.8496	18.3997	19.2349	18.8518	19.5289	20.3975	19.2129	19.4542	19.2362	18.3455	19.6288	20.0702	19.7456	20.2807	19.6017
	0.109627	-0.110694	A0A0A0MRI2;Q9UNH7;G3V5X9;G3V2U1;H0YJF8;G3V4Z5	Sorting nexin-6;Sorting nexin-6, N-terminally processed	SNX6	4	9.6	47.804	0.109627	20.9913	21.0792	20.5768	20.6594	21.4205	20.8576	20.5076	20.4652	20.9933	20.9288	22.0124	18.8871	18.9088	18.738	20.3697	21.1121	20.5701	20.7188	20.5863	20.5153	19.6388	18.7804	21.2289	17.9821	18.7118	19.5257	20.7812	20.0426	20.3442	18.6206	19.4764	20.025	18.9722	18.6278	19.4354
	0.0029995	0.00387411	F6S8N6;A0A0A0MRJ6;H7BY58;P22061;H7C4X2;F8WDT3;F8WAV5;F8WAX2	Protein-L-isoaspartate O-methyltransferase;Protein-L-isoaspartate(D-aspartate) O-methyltransferase	PCMT1	3	23.6	26.626	0.0029995	18.6919	18.9456	20.979	20.7512	20.8183	19.8319	19.2402	19.1974	19.5855	19.6747	17.4782	18.7075	18.7302	19.0882	19.2287	20.139	18.328	18.6446	20.6698	20.735	18.4443	17.8651	20.6574	19.6898	18.4826	19.3168	18.3935	19.3245	19.3675	18.4318	20.1011	19.6941	18.7553	20.0892	19.5262
	0.296612	-0.228632	A0A0A0MRM8;A0A0D9SGC1;E7EW20;Q9UM54	Unconventional myosin-VI	MYO6	6	5.6	145.01	0.296612	19.0448	18.7675	21.1454	20.3578	19.191	19.8091	20.1179	19.5187	19.4569	19.5476	19.1941	19.0576	19.0783	18.2464	19.2268	20.067	19.6583	20.1763	18.9792	17.9068	17.7287	19.6624	19.7369	18.5496	18.7505	19.2693	19.7029	18.5068	19.0422	19.0443	20.0949	19.5009	19.0088	19.6017	19.5356
	0.0270719	-0.0148155	A0A0A0MRV0;Q9P2E9;F8W7S5;A0A087WU26;A2A2S5;V9GY78;H0YDJ4;H9KV85;E9PN67;C9J066;Q8N4C6	Ribosome-binding protein 1	RRBP1	55	57.2	152.45	0.0270719	26.4801	26.4431	26.1952	26.1095	26.2359	26.6232	26.439	26.6575	26.8348	26.7575	27.6653	26.1561	26.1399	26.1418	26.294	26.0072	25.9191	26.5412	26.6517	26.6869	27.1119	27.2315	25.8453	27.3006	27.1066	26.4726	26.6516	26.7591	26.7327	25.956	26.3896	23.0098	26.6036	26.8358	27.0638
	0.230773	0.208439	A0A0A0MRX2;Q96HY6	DDRGK domain-containing protein 1	DDRGK1	4	19.1	33.939	0.230773	18.1964	22.441	21.6421	22.0431	21.028	21.9701	22.3043	21.968	22.232	21.7665	22.4836	21.9957	22.0081	22.1298	21.8819	22.1249	21.749	21.6955	21.7921	21.9022	22.6472	21.2546	22.3914	22.4276	21.9992	21.419	21.9937	22.6082	21.8333	20.0954	20.2813	20.0991	21.1659	21.9395	21.8584
	2.90024	-0.357353	E9PF18;A0A0A0MSE2;Q16836	Hydroxyacyl-coenzyme A dehydrogenase, mitochondrial	HADH	16	61.3	35.236	2.90024	26.6621	26.6136	26.8108	26.5891	26.5215	26.4745	26.3574	26.3109	26.5451	26.4533	26.3701	26.3661	26.3139	26.3082	25.9092	26.1277	26.0315	26.1599	26.1102	25.9877	26.747	25.6434	26.3721	24.3074	24.6853	24.329	23.8869	24.0511	23.902	26.8731	26.0314	19.6645	24.5792	24.1143	24.1239
	1.26117	0.862118	A0A0A0MSK5;Q5JTV8;H0YD16;J3KN66;H0YDU3	Torsin-1A-interacting protein 1	TOR1AIP1	4	11	52.406	1.26117	19.8623	18.6734	20.8669	20.1643	19.2109	18.1878	19.3721	20.4382	19.8802	20.4168	19.9576	18.2159	18.2414	19.8993	19.3611	19.0375	19.5427	20.5655	20.6461	20.7071	21.7336	22.3748	19.5395	17.8666	18.5666	19.4025	20.4127	18.2773	19.3557	18.7998	18.4386	19.8927	19.2732	19.4821	19.4479
	0.294921	-0.276006	J3KR24;A0A0A0MSX9;P41252;Q5TCD1	Isoleucine--tRNA ligase, cytoplasmic	IARS	15	14.6	131.76	0.294921	21.8497	21.1639	22.4971	22.6261	22.8275	22.1169	22.652	22.5752	22.2948	22.7712	22.6059	21.7978	21.7617	21.1507	22.6624	22.934	22.869	21.8557	21.9648	21.6351	22.3102	18.4625	22.5517	22.3471	21.3763	22.3168	22.6723	22.4704	22.6298	23.0064	22.0542	19.4731	21.8422	22.806	21.8722
	0.432851	-0.602522	A0A0A0MT83;P26440;H0YLC3;H0YN10;H7C4G6;H0YKV0;A0A087WVD3	Isovaleryl-CoA dehydrogenase, mitochondrial	IVD	5	12.4	46.65	0.432851	21.9619	22.1069	18.933	19.4262	19.164	19.4202	19.0455	19.3302	18.6466	22.0186	23.3225	21.0878	21.2067	18.7958	19.0333	20.548	19.3382	18.4209	19.1364	19.3767	22.5284	17.7437	21.3227	22.4493	21.8586	19.0726	18.1637	18.5454	19.2262	21.232	21.9241	19.0788	18.8347	21.4948	21.6555
+	2.84472	1.2802	A0A0A0MTB9;H0YAK8;P09455;A0A0A0MQT0	Retinol-binding protein 1	RBP1	5	59.3	10.644	2.84472	18.7501	19.1147	20.434	20.0298	20.1064	19.2128	20.5739	19.0014	18.4193	18.7471	18.664	19.8685	19.8846	18.1347	20.5408	20.7934	20.7744	21.8173	21.7015	21.1298	19.5611	19.3439	20.0362	20.5556	22.0886	20.7081	20.7604	20.8005	21.1118	17.915	17.7256	20.9618	21.287	21.2482	21.4238
	0.019796	0.0741826	A0A0A0MTH3;Q13418;E9PQ52;A0A087WW45;A0A087WWY6	Integrin-linked protein kinase	ILK	3	6.6	54.611	0.019796	18.0839	24.7812	17.4188	18.9106	19.2957	19.1656	19.3602	19.3182	25.6251	25.6092	18.8489	25.6188	18.7875	19.6064	19.3491	19.3474	19.2918	18.6823	20.2876	18.9225	25.7971	26.2812	19.4137	25.3926	25.6984	19.3904	18.4323	18.3614	18.4099	19.6525	19.313	19.5895	26.8637	19.4364	25.3426
	0.608687	0.623778	B8ZWD1;A0A0A0MTI5;P07108	Acyl-CoA-binding protein	DBI	5	45.4	11.15	0.608687	22.9312	21.5828	23.0384	23.2781	22.9255	22.5122	22.4126	22.4473	22.8182	22.7096	21.4538	20.4777	20.54	20.5138	22.2117	22.6845	23.4102	24.3143	24.5454	23.5967	20.751	20.0916	23.0638	23.9733	24.17	22.8389	22.6886	22.0979	22.8968	23.4275	22.5774	19.0817	21.6881	23.0365	22.5602
	0.107333	-0.0399849	A0A0A0MTS2;P06744;K7EQ48;K7EPY4;K7EP41;K7ELR7;K7ENA0;K7ERK8;K7ERC6;K7EIL4;K7ESF4;Q8N196	Glucose-6-phosphate isomerase	GPI	14	27.9	64.824	0.107333	25.6405	25.8037	25.3309	25.4178	25.3312	25.152	25.095	25.0468	25.2881	25.1726	25.7047	25.0115	25.0818	24.9889	25.519	25.5969	25.8466	24.7319	24.7386	24.7549	25.4793	25.1939	25.3927	24.7798	24.6357	24.6195	24.5961	25.0683	24.5517	25.2458	26.5024	20.5322	24.3897	24.7793	24.742
	0.0129706	0.0206601	A0A0A6YYA0;Q9Y3B3;G3V2Y2	Transmembrane emp24 domain-containing protein 7	TMED7-TICAM2;TMED7	5	32.4	21.233	0.0129706	19.5671	18.2798	21.9294	21.4645	21.8065	21.9597	21.6187	21.4442	22.4282	22.459	20.3619	22.1686	22.1155	21.8612	22.2758	22.3714	22.5014	21.3667	21.8746	19.081	21.6967	18.8495	22.6817	21.8474	21.2978	22.0847	22.4783	21.9585	21.9826	22.9884	22.1112	19.9008	20.9328	21.7593	19.4596
	0.284793	-0.183348	A0A0A6YYC3;A0A0A6YYJ8;Q9Y383;B8ZZ09;B8ZZ10;A8MYV2;Q9NQ29	Putative RNA-binding protein Luc7-like 2	C7orf55-LUC7L2;LUC7L2	3	8.7	46.228	0.284793	20.9147	20.6406	20.6489	20.5523	21.1247	20.2817	20.0916	20.8311	20.5586	19.8987	20.2031	20.7217	20.7684	20.8284	20.579	20.0555	19.4221	20.6642	20.2497	20.72	21.7771	21.4461	18.6204	21.067	21.3711	19.2591	20.8516	20.522	20.6421	18.4925	21.4933	19.8561	21.5056	21.7078	20.6352
	0.296992	0.246329	A0A0B4J1Z1;C9JAB2;Q16629	Serine/arginine-rich splicing factor 7	SRSF7	4	32.1	15.763	0.296992	21.3414	23.1779	22.2626	22.7851	22.6512	22.7506	22.11	22.9776	22.7947	22.4103	19.7147	22.4044	22.4158	22.3228	22.3013	22.2622	21.9315	22.8445	23.1971	23.1397	23.6515	20.8679	22.6691	22.1967	23.0473	21.8214	22.4262	22.9046	22.6215	22.0742	21.1835	19.2414	22.6857	22.5061	22.8324
	0.102485	0.0910768	A0A0B4J269;Q13509;G3V2A3;G3V5W4;G3V2R8;G3V3R4;G3V2N6	Tubulin beta-3 chain	TUBB3	4	21.6	88.381	0.102485	19.1089	19.9191	21.2733	20.5106	20.4613	19.7205	20.1588	19.1873	18.6849	18.5225	19.1341	18.7652	18.1303	19.1517	19.2186	19.7397	20.0122	18.5028	19.8724	20.2411	19.3218	19.022	20.2144	19.3872	18.925	18.4317	18.2479	19.9794	20.1664	17.7975	20.1106	20.768	19.1739	19.5266	18.8898
	0.0173059	0.024908	K7EM56;A0A0B4J2B4;S4R417;K7EQJ5;K7ELC2;P62841;S4R456;K7EJ78	40S ribosomal protein S15	RPS15	3	20.5	12.99	0.0173059	19.2688	18.8247	19.0467	19.7167	18.9696	19.2979	19.2302	18.3624	21.9858	18.7849	20.6711	18.1042	21.602	19.3104	18.3963	19.2194	19.0993	18.8526	19.3788	19.8227	22.3848	20.2851	18.3979	22.7729	18.0633	18.1996	18.6073	18.7201	18.1809	19.3446	18.8225	20.5712	18.3584	19.536	19.0903
	1.11796	1.04324	Q5W0H4;A0A0B4J2C3;P13693;J3KPG2;E9PJF7;Q9HAU6;Q56UQ5	Translationally-controlled tumor protein	TPT1	3	18.6	21.525	1.11796	20.4394	18.169	22.5569	22.313	22.6934	22.3711	22.1414	22.4744	18.5025	22.5263	19.5673	20.9672	22.7185	22.7213	21.8988	22.4537	22.2631	22.6776	22.7807	23.2678	22.0403	22.2167	22.7514	21.9326	21.9912	22.6196	22.0745	21.6497	22.2929	18.8666	18.9936	20.632	22.547	22.7644	22.424
	0.436268	0.551712	A0A0C4DFM1;Q92544	Transmembrane 9 superfamily member 4	TM9SF4	2	4.5	72.54	0.436268	20.0172	21.0579	22.5724	22.4506	19.2838	18.9704	18.4107	18.131	18.8579	18.6048	21.1734	19.5757	20.3847	20.472	21.1888	21.2968	22.3142	18.0116	20.6854	19.3253	20.3461	19.8296	21.9437	18.9174	19.7552	18.4708	17.7432	17.8577	18.4485	21.0591	21.141	19.4466	19.9597	19.4604	18.9925
	0.248481	0.136931	A0A0C4DFT3;Q12959;E7EQD7;C9J110;F2Z2L0;C9JUA9;C9JN61;C9JCP6;A8MUT6;B4E2H8	Disks large homolog 1	DLG1	3	4.1	99.813	0.248481	19.5153	19.6287	19.1128	19.4472	19.002	19.1229	19.118	19.1657	18.0035	19.5254	18.6818	19.1211	19.5935	20.053	19.1322	18.4126	19.4103	19.6629	19.7471	20.642	18.8296	19.288	19.0947	19.0813	18.6257	18.2846	19.0902	19.1346	18.2648	19.0334	20.2465	21.2748	18.8906	18.8941	19.4129
	0.119542	0.0717869	A0A0C4DFU2;P04179;F5H3C5;F5H4R2;A0A0C4DFU1;F5GYZ5;G8JLJ2;A0A0C4DG56;G5E9P6;F5GXZ9	Superoxide dismutase;Superoxide dismutase [Mn], mitochondrial	SOD2	6	29.3	24.75	0.119542	21.5356	23.8142	23.8006	23.4742	23.7607	23.7598	23.6131	23.9793	23.761	23.9056	24.1898	23.8297	24.11	23.2669	23.5529	23.525	24.086	23.9426	23.9422	23.8079	23.8859	23.259	23.302	24.305	23.8609	24.6796	24.2917	24.5442	24.1825	24.4446	25.2118	22.9133	25.2618	25.1591	25.2853
	0.20777	0.1126	A0A0C4DFV9;Q01105	Protein SET	SET	5	24.8	31.124	0.20777	24.394	24.4599	23.9562	24.0331	24.0751	23.4189	23.6732	23.4923	24.2921	24.1357	25.2306	23.8877	23.8187	23.7592	24.5362	24.1867	23.0939	24.3971	24.4992	24.284	24.3164	24.9076	23.1952	24.4119	24.3748	23.3504	23.7465	23.9448	23.8597	23.6346	23.8089	25.3739	23.9037	24.2248	24.0454
	0.706975	0.342807	A0A0C4DFX3;Q9Y6C2;A0A0A0MT20	EMILIN-1	EMILIN1	10	15.5	106.69	0.706975	21.9275	22.3531	22.1513	22.2218	22.2805	22.0973	21.8974	21.8946	21.7868	22.0753	22.8353	22.6665	22.2789	22.7322	23.288	23.1686	23.3035	21.2699	21.7915	21.486	22.3014	23.6398	22.8927	22.8754	22.51	23.9268	23.1761	22.9296	22.6666	22.7526	23.0564	20.1345	23.8507	22.8993	23.1288
	0.519761	-0.188088	C9J9K3;A0A0C4DG17;P08865;A6NE09;C9JQR9	40S ribosomal protein SA	RPSA;RPSAP58	14	62.5	29.505	0.519761	24.6703	25.3263	25.1661	25.4478	25.1132	25.4855	25.2989	25.2927	25.16	25.1645	23.5342	25.2091	25.2239	25.4354	25.0506	24.9461	24.7009	25.1212	24.9169	24.7938	25.2921	24.4862	24.9817	24.9272	25.2312	25.1604	25.0652	25.4166	25.1886	25.2746	23.7085	26.4438	25.2969	25.0885	25.1875
	1.18601	1.26661	A0A0C4DG40;E7ENN3;Q8NF91;F8WAI0;H0Y325	Nesprin-1	SYNE1	3	0.4	1005.2	1.18601	20.844	19.1777	19.4255	18.0656	19.154	19.2859	18.1809	18.4014	19.6813	18.9559	18.952	19.2797	19.1414	19.555	18.1656	18.1862	24.5966	18.5604	23.1284	19.6964	19.0013	20.7215	21.6932	20.2815	17.949	18.6475	19.4398	19.5509	18.6228	20.2545	19.7947	19.2824	18.2502	19.0934	20.0823
	0.0929444	-0.0785208	F8WAW4;F1LLU7;C9JB63;A0A0C4DGA2;O75521;F8W6J1	Enoyl-CoA delta isomerase 2, mitochondrial	ECI2	3	33.6	15.64	0.0929444	19.8898	19.3351	18.9116	19.3032	19.9526	19.2875	18.4495	18.2158	18.5611	19.896	19.6321	20.4411	19.2992	20.8734	18.8424	18.4507	19.2818	19.3726	18.9943	20.6307	20.2588	19.6921	18.6579	19.8487	19.4554	17.775	19.8519	20.5535	20.4221	19.8141	19.2575	18.6488	20.5155	18.9961	19.5031
	0.286837	-0.226673	F5GWX5;A0A0C4DGG9;Q14839	Chromodomain-helicase-DNA-binding protein 4	CHD4	2	1.6	217.1	0.286837	19.1243	20.4872	18.2592	18.1761	18.3361	18.2739	18.3601	18.5776	17.8901	18.1117	19.113	20.0223	20.454	19.9266	18.4352	18.2691	18.4721	17.9	19.224	18.9378	19.8053	18.8662	18.4794	19.3341	18.99	19.4883	18.3071	18.4205	17.7621	19.2906	20.6794	21.4022	19.676	19.414	19.697
	0.316336	-0.294007	A0A0C4DGS1;P39656;U3KQ84	Dolichyl-diphosphooligosaccharide--protein glycosyltransferase 48 kDa subunit	DDOST	11	32.3	48.799	0.316336	22.2885	23.4492	23.7655	23.9515	23.9486	24.1605	24.3744	23.9836	23.7287	23.9869	20.3549	24.0167	24.2613	23.9324	23.4529	23.6682	24.0645	23.7095	23.5448	23.4477	22.2696	21.666	23.8041	23.3203	23.3586	24.0483	23.8688	23.8279	23.0931	24.4792	24.6083	20.4313	24.4556	23.7044	23.7629
	0.0513143	-0.0957926	Q5VY30;A0A0C4DGV7;P02753	Retinol-binding protein 4;Plasma retinol-binding protein(1-182);Plasma retinol-binding protein(1-181);Plasma retinol-binding protein(1-179);Plasma retinol-binding protein(1-176)	RBP4	4	25.1	22.974	0.0513143	22.557	22.5381	23.3955	23.4601	23.412	22.5599	22.0899	22.3026	23.2699	19.7693	20.2189	19.5243	20.0375	19.167	22.6877	21.6936	21.4985	19.3703	22.4391	22.5307	22.9569	22.7563	18.8273	20.6962	21.4747	20.6048	17.6285	17.7433	21.5356	22.6102	20.6858	18.9222	19.2355	20.0793	19.8777
	0.0909836	0.128806	A0A0C4DGW9;O75830;C9J7N5;C9JWE1;H7BXK7;P50452;P50453	Serpin I2	SERPINI2	7	20	47.388	0.0909836	20.9308	20.9904	22.2451	22.0796	22.6667	22.4303	22.9342	22.2949	22.4066	22.5251	19.7844	21.6452	21.4868	21.5787	22.1243	21.816	22.1655	23.545	23.503	23.3335	21.2853	22.1094	17.9908	22.0827	22.5425	23.3202	23.3152	23.0414	22.9098	21.0847	19.6583	19.1131	21.7535	19.6964	21.8841
	0.198492	-0.175083	A0A0C4DGZ9;O14773	Tripeptidyl-peptidase 1	TPP1	7	18.7	60.457	0.198492	22.1432	22.4535	24.4032	24.5218	24.6534	23.6741	23.443	22.8301	24.5353	24.4604	25.3342	24.6199	24.5221	24.5605	24.2247	23.8096	24.28	22.9672	22.9449	23.1504	24.4599	24.4588	24.228	24.3787	24.1197	23.0499	23.1777	23.5334	22.9334	23.8138	24.8293	20.6749	23.4369	23.3531	23.8494
	0.149284	0.072382	A0A0D9SFB3;A0A0D9SG12;A0A0D9SF53;O00571;O15523;A0A087WVZ1;C9J8G5;C9J081;D6RCM4;Q9NQI0	ATP-dependent RNA helicase DDX3X;ATP-dependent RNA helicase DDX3Y	DDX3X;DDX3Y	14	29.4	70.839	0.149284	23.3225	23.046	22.5467	22.1858	22.0844	22.3602	22.3341	21.9589	22.6651	22.6642	22.9677	22.3824	22.3399	22.4922	22.3862	22.2228	22.3387	22.5233	22.509	21.8991	23.3361	23.6087	22.5526	21.6411	22.5176	22.4543	21.6693	21.8417	21.4489	22.7956	23.7655	23.637	23.2213	22.6181	22.3024
	0.301434	0.223808	A0A0D9SG07;Q9H4G0;H0Y482;X6RC15	Band 4.1-like protein 1	EPB41L1	3	6.7	75.49	0.301434	19.3579	20.0717	19.7151	20.3142	20.8493	20.3043	18.2651	20.577	19.384	18.6627	19.164	20.8424	19.5423	19.3988	20.7023	20.7322	20.9269	20.3808	19.8022	19.1693	19.2661	19.1182	19.6333	19.7181	19.1524	18.3445	20.2116	20.5748	19.4522	20.6765	18.839	19.4751	19.3892	19.876	19.0006
	0.916723	0.923923	A0A0G2JH68;O60610;H9KV28;B4E2I7	Protein diaphanous homolog 1	DIAPH1	4	3.3	141.36	0.916723	19.9458	19.5777	22.3752	19.0949	18.1066	19.1556	18.6245	17.7078	18.9225	17.9997	19.2545	19.8959	20.853	19.9821	22.7708	18.623	22.7053	18.9161	19.3609	19.7519	20.6933	19.7525	20.2745	18.9332	20.3414	17.6593	19.1392	19.2509	18.3238	19.6812	24.3099	20.4683	20.5145	19.0042	19.8666
	0.180716	-0.0472912	A0A0G2JIW1;P0DMV9;P0DMV8;V9GZ37	Heat shock 70 kDa protein 1B;Heat shock 70 kDa protein 1A	HSPA1B;HSPA1A	23	53.7	70.108	0.180716	25.9408	25.452	26.0576	26.0916	26.0941	25.799	25.9427	25.8221	26.0086	25.8445	26.7376	26.0338	25.8053	25.8762	26.0193	25.9387	26.0295	25.746	25.6111	25.7011	26.1088	25.9558	26.1464	25.8783	26.0109	25.6275	26.0087	25.6854	25.7455	26.1998	26.2476	22.4079	25.4158	25.546	25.6343
	0.138977	-0.267192	A0A0G2JPZ1;H3BND4;Q6P996	Pyridoxal-dependent decarboxylase domain-containing protein 1	PDXDC1	3	3.8	85.12	0.138977	22.8725	22.8366	21.1894	19.0476	18.3747	21.2145	17.7604	19.4157	22.8244	22.4793	22.0813	19.1364	22.5172	22.3805	22.0184	21.1953	18.245	21.7291	20.301	19.3072	23.2486	19.2684	21.3662	22.6007	22.4752	19.1847	18.6725	18.7852	17.6479	18.8827	19.089	20.9077	20.1087	19.865	19.4103
	1.40222	0.243178	A2A274;Q99798	Aconitate hydratase, mitochondrial	ACO2	26	40	87.819	1.40222	25.0694	24.1487	24.4317	24.5609	24.5899	24.8498	24.8485	24.7964	24.4305	24.5916	25.3117	24.6337	24.6293	24.3908	24.9056	24.7206	25.2138	24.9359	24.8409	25.0197	25.0955	24.6327	24.7914	25.2851	25.4035	24.9023	25.0464	25.2461	25.2389	24.939	25.2753	24.4326	24.7192	24.7529	24.7888
	0.448975	0.363411	A2A2D0;P16949;E5RGX5;Q93045	Stathmin;Stathmin-2	STMN1;STMN2	2	25.6	9.8642	0.448975	19.4971	20.8853	18.0693	19.1804	18.1906	20.3022	20.3119	20.2306	20.3982	20.5381	19.3392	19.4136	19.9118	19.5369	18.2501	20.2894	20.656	20.8908	20.8314	20.7937	20.0262	20.2998	18.5368	20.7503	20.1229	21.0234	20.0739	20.2093	19.1527	19.1264	19.7182	20.174	21.9759	20.7841	20.8516
	1.0833	-1.38721	A5YKK6;H3BMZ2	CCR4-NOT transcription complex subunit 1	CNOT1	4	2.3	266.94	1.0833	20.4531	19.9463	24.312	24.0861	24.3036	18.334	19.4571	18.2754	19.0835	19.4756	19.6127	19.3682	19.1566	20.4855	18.6108	17.7722	18.5104	19.0746	19.9317	20.2546	19.6684	19.8946	17.8798	19.1727	19.9126	18.7134	24.2664	18.9477	18.6878	19.7396	19.238	19.7422	19.6262	19.4115	20.2365
	1.92521	2.52067	H3BPX2;A6NGQ3;Q5VST9	Obscurin	OBSCN	2	0.2	972.99	1.92521	20.0775	19.1929	19.303	23.4928	24.0346	23.9749	24.0267	17.5923	20.2626	19.0196	23.7817	19.9514	19.3871	20.1129	24.7827	25.1282	24.7056	23.8218	23.9543	24.144	21.7374	19.3159	24.231	19.7754	19.4028	25.1522	23.7903	24.6373	24.4751	24.9598	24.9892	21.1162	20.9034	20.2326	19.6689
	0.686554	0.268829	A6NJA2;P54578;J3KS55;R4GNB0	Ubiquitin carboxyl-terminal hydrolase;Ubiquitin carboxyl-terminal hydrolase 14	USP14	3	7.4	51.086	0.686554	19.5411	19.4228	19.0953	18.8515	18.5494	20.2391	18.3243	19.1131	19.8374	19.1787	19.3623	19.5062	19.967	19.5806	19.7809	19.707	19.7581	20.2351	19.4042	19.8824	18.8462	19.4004	19.3423	19.3154	20.7523	18.8778	18.8353	20.1376	18.85	19.2716	20.2611	19.3755	19.9862	19.6685	20.2103
	1.02431	-1.20561	A6NL93;P05114;A6NEL0;F2Z2W6;F2Z2Y5;H7BXJ5	Non-histone chromosomal protein HMG-14	HMGN1	3	35.6	9.5355	1.02431	21.5622	20.0013	19.0481	19.1684	17.6869	18.1035	17.6457	18.6433	22.5046	22.9297	19.5836	21.8554	22.2689	22.8571	17.7436	19.4428	18.3282	19.8165	19.4812	19.3509	19.0971	19.4794	18.8905	23.4043	19.7832	20.0818	20.0276	19.7085	20.0378	20.2687	19.8592	20.3175	22.859	24.2388	22.9929
	0.536983	0.29004	A6NNK5;Q12888;C9JXV0;H7C3N7	Tumor suppressor p53-binding protein 1	TP53BP1	6	4	209.02	0.536983	21.2156	21.2478	20.9879	21.2914	20.8604	20.6596	20.4543	20.7644	20.7602	21.0253	18.3529	20.1965	20.5761	20.3092	21.4751	20.9953	21.4233	20.5138	20.9413	20.8928	20.3322	20.6111	21.0193	19.7428	19.0057	19.6476	19.5976	19.915	20.9697	19.877	21.5257	20.1068	21.8315	20.8341	20.821
	0.435695	-0.252541	F6WIT2;A6PVN5;Q15257;Q5T949;Q5T948;A6PVN9;A6PVN7;A6PVN8;C9IZ76;A6PVN6;B7ZBQ0;Q68CR8	Serine/threonine-protein phosphatase 2A activator	PPP2R4	4	16	32.936	0.435695	21.5624	21.9477	20.9513	20.8811	21.3957	20.8831	20.9995	20.7016	21.0869	20.3436	20.5181	21.7285	21.4055	19.6583	21.0828	21.399	21.6568	20.2878	20.795	20.7685	19.7285	19.7345	21.3149	21.2018	21.247	20.7738	21.3349	20.6356	20.7982	21.6549	20.7308	19.4721	21.2575	21.5182	20.8679
	1.18296	0.458873	A8K878;P55145;H7C2D6	Mesencephalic astrocyte-derived neurotrophic factor	MANF	4	25.4	21.143	1.18296	19.6194	19.5598	19.1805	19.0375	19.3805	18.3728	19.1565	18.8072	19.3318	19.9235	19.0188	20.4546	19.5244	19.731	19.4463	20.5716	20.6787	19.319	19.5532	19.4285	19.2466	19.5009	20.6625	20.2955	19.2429	19.1314	19.0864	19.1983	19.6094	19.3175	19.2851	21.7213	19.2503	20.2065	19.5436
	0.0923961	-0.113005	J3QLE5;A8MT02;P63162;P14678;J3KRY3;S4R3P3	Small nuclear ribonucleoprotein-associated protein N;Small nuclear ribonucleoprotein-associated proteins B and B	SNRPN;SNRPB	4	22.5	17.546	0.0923961	20.4296	20.4991	18.8527	21.9572	22.3528	21.36	21.4418	21.8365	21.4999	21.5674	21.0474	21.7886	21.9923	19.9656	22.0871	22.0627	22.481	20.7887	19.7857	19.501	19.4276	21.1334	22.3813	19.9105	19.84	20.4979	20.4397	20.5488	21.3384	22.5797	23.1903	20.4109	21.851	21.4976	21.1453
	0.108731	-0.138961	Q49AN9;F5H013;P62308;A8MWD9;C9JVQ0	Small nuclear ribonucleoprotein G;Putative small nuclear ribonucleoprotein G-like protein 15	SNRPG;SNRPGP15	2	29.7	7.1013	0.108731	19.6926	20.5006	21.5268	21.9068	22.212	19.9592	19.0681	20.0075	20.6701	19.424	18.4728	21.3913	22.1647	21.3908	21.5909	22.1128	20.9149	21.1856	19.5728	19.7353	20.2734	19.7072	19.0481	19.3606	19.3843	19.5166	21.1633	18.1089	19.1001	19.3992	19.3689	20.5842	19.4749	19.5439	21.5832
	0.346468	-0.157146	D6REM6;A8MXP9;P43243;D6R991;H0Y8T4;B3KM87;D6RBK5;D6RB45;D6R9F3;D6RBS2;D6RCM3;D6REK4;D6R8Z5;D6RBI2;D6RE02;D6RIA2;D6RAM9;D6RAY2;Q68E03	Matrin-3	MATR3	17	27.7	88.358	0.346468	23.6561	23.4658	23.8814	23.8348	24.0192	23.5464	23.3273	23.7259	23.9821	23.8939	25.2906	23.8401	23.7737	23.8161	24.4705	23.862	24.3352	22.9564	23.2275	23.3295	23.4055	23.9778	23.7699	23.3473	23.4114	22.8059	23.0943	23.3518	23.3774	24.2905	24.992	19.5263	23.6126	23.5827	23.5567
	0.136805	0.0964844	B0QY89;Q9Y262;B0QY90;C9JHP4;C9K0Q7;H7C3A0;H0Y7E6	Eukaryotic translation initiation factor 3 subunit L	EIF3L	13	22.6	70.901	0.136805	20.4415	22.8339	22.841	23.1965	23.194	22.6907	22.5572	22.8062	22.276	22.4334	22.0164	22.6491	23.0101	22.8696	22.8613	23.6499	22.761	22.333	22.0798	21.7772	22.5609	22.7105	23.1592	22.2169	21.7477	22.5406	22.5605	22.2824	22.588	24.4937	23.9499	25.2039	23.1045	21.9183	22.8875
	2.2392	0.735101	B0QYK0;Q01844;H7BY36;A0A0D9SFL3;C9JGE3;F8WC90	RNA-binding protein EWS	EWSR1	3	7.6	64.929	2.2392	21.6476	21.8435	21.6439	21.5143	21.5912	21.7639	21.8835	21.8517	21.8328	21.8793	22.3252	21.7288	20.4674	19.7507	22.2853	22.1572	22.5089	21.975	22.1182	22.031	22.3919	23.0959	22.0177	22.2676	22.0479	21.0443	21.574	21.9007	22.0617	22.1905	22.0246	17.9398	21.8223	22.3021	22.4148
	0.15163	-0.170616	H3BPC4;H3BQQ9;B0QYN7;P63279	SUMO-conjugating enzyme UBC9	UBE2I	3	60	7.8891	0.15163	19.9291	20.131	20.7442	18.2124	21.6057	19.4826	18.6897	20.6499	21.2337	21.5561	20.4903	20.0821	21.2238	21.0672	22.0462	20.629	18.6833	20.6361	20.4548	20.3982	19.87	18.5594	20.4645	19.4408	20.3552	20.9493	20.2533	19.5789	20.4482	21.2706	21.7592	18.7001	20.855	21.4313	21.3981
	0.343899	-0.32106	B0QYV8;Q9NP61;H0Y6A0	ADP-ribosylation factor GTPase-activating protein 3	ARFGAP3	3	30.9	16.404	0.343899	19.7126	19.6031	20.7714	20.851	20.94	18.188	18.8526	19.5746	19.709	20.7462	19.5984	19.5499	20.0969	19.9405	18.3095	18.3275	17.8295	20.9349	21.0076	20.8252	19.2939	19.1805	20.2024	19.5159	19.9738	21.1722	19.4679	20.7981	20.9779	19.4755	20.8814	20.6007	20.04	19.1133	19.1103
	0.230915	-0.152568	F2Z2V0;B0QZ18;Q99829;A6PVH9;Q5JX56;Q5JX58;Q5JX59;Q5JX60;Q5JX44;E7ENH5;Q5JX54;Q5JX55;H0Y524;Q5JX61;Q5JX52;Q5JX45	Copine-1	CPNE1	4	9.2	58.634	0.230915	19.9038	19.6802	20.4868	20.3657	20.2513	19.5997	19.5636	20.1517	19.5813	19.7967	18.5415	19.6276	19.5678	18.8849	20.1098	19.8565	20.1822	18.5962	19.2981	18.938	19.378	18.6713	21.0271	19.7583	19.429	19.3586	18.6882	18.8008	19.4801	19.6616	20.2349	19.372	19.3809	20.191	20.1946
	0.149584	-0.0625117	B0YIW6;P48444;Q6P1Q5;E9PK34	Coatomer subunit delta	ARCN1	13	28.4	61.626	0.149584	24.703	24.563	23.4551	23.6357	23.6296	23.7445	23.6161	23.7842	23.6417	23.8642	22.7906	23.8072	23.7013	23.7836	23.5449	24.0299	23.834	23.6732	23.7232	23.6867	23.804	23.1622	23.8705	23.3676	23.4471	24.0999	23.6982	23.7955	23.8929	23.7188	23.574	18.6349	24.1788	23.5947	23.5243
	0.138339	-0.10338	B1AHD1;P55769	NHP2-like protein 1;NHP2-like protein 1, N-terminally processed	NHP2L1	4	32.6	14.627	0.138339	21.0482	19.7522	20.8721	20.5165	21.4754	20.5078	20.443	20.7084	21.256	21.0967	19.9822	19.7002	19.3679	20.7569	20.9153	20.9176	21.8997	19.6902	20.4215	20.2816	19.4566	19.7211	20.5768	21.2947	21.5015	20.7902	20.5277	19.0383	20.2796	20.9965	21.866	21.178	20.5055	20.9456	20.9913
	0.749008	0.306561	B1AK87;B1AK88		CAPZB	9	38.8	29.295	0.749008	23.1657	23.8728	22.9255	22.8438	23.19	22.809	22.7798	22.3151	23.0407	22.9615	23.4433	23.0936	23.0241	22.9379	23.4032	23.1518	23.1173	22.6959	22.9128	23.0133	23.5141	25.0971	23.1125	22.5945	22.8455	22.7063	22.7082	22.5923	22.0516	22.4317	24.2893	20.6997	22.9995	23.2396	23.261
	0.0163248	-0.0123686	B1ANR0;Q13310;H0Y5F5;H0YCC8;H0YEU6;B1ANR1;H0YEQ8;H0YER0;H0Y6X6	Polyadenylate-binding protein;Polyadenylate-binding protein 4	PABPC4	9	27.6	67.97	0.0163248	21.076	20.9429	21.5563	21.3324	20.9798	22.0529	22.0609	22.676	21.9721	22.4469	21.9835	21.4895	21.6198	21.568	22.2189	22.2496	21.6589	21.9534	22.5888	22.2049	20.8211	20.5275	20.938	21.509	20.9422	21.1736	22.1238	20.9476	21.4362	20.394	22.0598	20.1388	21.8491	22.4354	22.9065
	0.273709	-0.293491	B1PS43;P35749	Myosin-11	MYH11	15	17.2	234.23	0.273709	21.833	21.4512	19.994	20.2983	20.8495	20.5444	20.2825	19.06	19.085	21.0963	18.5233	19.9348	19.6451	19.4561	20.9337	17.6593	20.5311	18.9314	19.7609	21.7316	20.626	18.7184	19.7861	19.5363	19.5085	24.441	25.1512	24.2806	23.543	19.7222	19.4473	18.9509	19.6087	18.8971	18.8929
	0.331065	0.176531	B2R4S9;U3KQK0;Q99879;Q99877;Q93079;Q5QNW6;P62807;P58876;P57053;O60814;Q99880;Q96A08	Histone H2B;Histone H2B type 1-M;Histone H2B type 1-N;Histone H2B type 1-H;Histone H2B type 2-F;Histone H2B type 1-C/E/F/G/I;Histone H2B type 1-D;Histone H2B type F-S;Histone H2B type 1-K;Histone H2B type 1-L;Histone H2B type 1-A	HIST1H2BI;HIST1H2BN;HIST1H2BM;HIST1H2BH;HIST2H2BF;HIST1H2BC;HIST1H2BD;H2BFS;HIST1H2BK;HIST1H2BL;HIST1H2BA	9	55.6	13.906	0.331065	30.0629	29.5794	29.8173	29.8876	29.8611	29.8101	29.8753	29.6381	30.3868	30.181	31.4386	29.7164	29.9015	30.0725	30.2113	29.9524	29.723	29.567	29.698	29.6081	31.1819	31.4072	30.3869	30.2324	30.4364	30.8664	29.8381	30.0379	29.7017	30.3583	30.2749	31.2708	29.9788	30.3317	30.1681
	0.12451	-0.0362316	B2R5W2;G3V4C1;G3V2Q1;P07910;G3V4W0;B4DY08;G3V576;A0A0G2JPF8;A0A0G2JNQ3;P0DMR1;O60812;B7ZW38;B2RXH8;G3V555;G3V5V7;G3V575;G3V5X6;G3V3K6;G3V251;B4DSU6;G3V4M8;G3V2H6	Heterogeneous nuclear ribonucleoproteins C1/C2;Heterogeneous nuclear ribonucleoprotein C-like 4;Heterogeneous nuclear ribonucleoprotein C-like 1;Heterogeneous nuclear ribonucleoprotein C-like 3;Heterogeneous nuclear ribonucleoprotein C-like 2	HNRNPC;HNRNPCL4;HNRNPCL1;HNRNPCL3;HNRNPCL2	13	38.3	31.948	0.12451	24.6356	24.9486	24.9625	24.9068	25.0295	24.5131	24.8982	24.7973	25.1208	25.0419	25.2603	24.7922	24.7357	24.8126	24.7907	24.7319	24.7451	24.6612	24.5978	24.7064	24.6283	25.6715	25.1479	24.5006	25.0784	24.7052	24.878	24.5724	25.2238	25.3329	24.5672	26.5163	25.6409	24.9349	24.9322
	0.554127	-0.303247	B3KSI3;M0QXF9;O15382;M0QZ10;M0QZP4;M0R2K7	Branched-chain-amino-acid aminotransferase;Branched-chain-amino-acid aminotransferase, mitochondrial	BCAT2	10	34.1	39.915	0.554127	20.8078	20.8919	22.6437	22.7177	22.778	22.7403	22.5586	22.9314	22.448	22.5422	21.7414	21.6851	21.4093	21.8249	21.7827	22.211	21.6337	21.9197	21.3484	21.9055	22.8238	21.4031	21.3487	21.7632	21.4575	21.6416	21.8346	23.0887	22.7286	20.1717	20.5664	18.7737	22.1232	22.3271	22.5548
	0.595208	-0.195248	B4DGU4;P35222;E7EMJ5;C9IZ65;E9PDF9;E7EV28	Catenin beta-1	CTNNB1	16	26.6	84.765	0.595208	22.7472	22.8819	22.5201	22.7262	23.4015	22.7106	22.884	23.0487	23.0968	23.3817	23.715	23.2721	23.4182	23.1356	23.4955	22.8085	23.649	22.6097	22.29	22.5173	23.1176	22.6106	22.7487	22.8496	22.729	22.9056	22.8559	23.0367	22.8111	23.7524	24.3402	21.7259	23.5108	23.2036	23.2487
	1.62819	-0.88407	B4DI03;K7EJQ7;Q9BY50;A0A0A0MR04	Signal peptidase complex catalytic subunit SEC11;Signal peptidase complex catalytic subunit SEC11C	SEC11L3;SEC11C	4	29.5	17.404	1.62819	21.9427	21.675	21.9037	22.9104	22.7536	22.6745	23.2134	22.9439	22.3119	22.6316	20.1539	22.4832	22.5175	22.477	21.4551	21.5529	22.3372	19.1629	21.7609	21.8519	21.6886	20.8074	22.3785	20.8187	21.2899	22.8981	22.7969	22.631	22.6393	20.9474	21.4168	20.401	22.4195	22.071	21.98
	0.326174	-0.0787245	B4DJV2;O75390;A0A0C4DGI3;H0YIC4;F8VPF9;F8VPA1;F8VTT8;F8W1S4;F8W4S1;H0YH82;F8W642;F8VZK9;F8VX07;F8VRP1;F8VX68;F8VWQ5;F8VRI6;F8VR34;F8W0J2;F8VU34	Citrate synthase;Citrate synthase, mitochondrial	CS	12	29.8	50.431	0.326174	24.0862	23.5505	23.9523	23.8294	23.9758	23.7023	23.963	23.7535	23.7534	23.7825	23.3446	23.6092	23.6834	23.6301	23.7579	23.7314	23.7438	24.0637	23.9755	23.2533	23.645	23.0791	23.8665	23.58	24.0198	23.1001	23.6923	23.5316	23.5814	23.6843	23.5158	24.0971	23.3542	23.6171	23.4509
	0.509825	-0.343057	B4DKY1;P49589	Cysteine--tRNA ligase, cytoplasmic	CARS	5	8.4	84.277	0.509825	18.84	19.9849	20.0061	17.981	19.901	20.1715	20.0525	20.1726	18.938	19.035	17.8561	19.72	19.7173	18.9878	17.6285	19.1468	19.506	19.7457	18.7147	19.5208	19.7106	18.0961	19.2912	19.7324	19.5829	18.7293	18.9261	19.6358	18.7035	19.4963	19.7003	19.8931	20.5276	19.8149	19.8162
	0.745615	-0.399366	B4DR61;P61619;F8W776;Q8TC24;Q9H9S3;H7C1Q9;C9JXC6;H7C069;A6NK38;F2Z2C7;A6NIF9;C9JJV4	Protein transport protein Sec61 subunit alpha isoform 1	SEC61A1	7	16	52.949	0.745615	23.0565	23.0843	23.2909	23.2273	23.148	23.3725	23.9384	23.2285	23.857	23.3585	25.2231	23.2238	23.1524	22.9351	23.4499	23.3373	22.8401	23.2278	21.4336	23.1955	23.5398	24.1104	22.1904	24.126	23.3126	22.5772	23.1321	23.5353	22.9278	23.0532	23.2041	19.2748	22.9449	23.6386	23.6928
	0.595947	-0.267471	E7EU85;E9PFF5;B4DXZ6;P51114;C9JZE0;C9JY20	Fragile X mental retardation syndrome-related protein 1	FXR1	2	6.2	50.99	0.595947	19.4156	19.7718	19.3652	19.5095	19.5426	18.5483	20.045	20.4222	19.3978	19.2674	19.1024	19.9098	19.9505	19.9533	19.1612	18.6872	18.3867	19.3009	19.2808	19.7103	19.478	19.2585	20.6013	18.6418	19.823	18.9695	19.5248	19.1797	18.9405	20.4553	19.4686	21.9398	19.9566	18.5245	18.5179
	0.659042	-0.226011	B4DY09;Q12905;X6R6Z1;A0A0A0MRL0	Interleukin enhancer-binding factor 2	ILF2	10	39.5	38.91	0.659042	23.562	23.9367	23.4229	23.2775	23.3092	23.1116	23.1673	23.3519	23.4841	23.9158	23.4307	23.2222	23.3553	23.388	23.8584	23.599	24.082	22.6021	22.9418	23.0217	23.1308	22.1851	23.3605	22.9787	23.0735	23.5042	23.0369	22.696	22.6815	23.7201	24.2775	20.0063	24.3202	23.3094	23.209
	0.36486	0.259572	B5MBZ0;Q9HC35	Echinoderm microtubule-associated protein-like 4	EML4	12	13.6	110.18	0.36486	21.0423	20.84	22.8703	22.3012	22.4993	23.1474	23.4037	23.0457	21.653	22.706	21.6979	22.1166	22.0061	22.2983	22.622	22.8357	22.6467	22.5646	23.1183	23.021	20.7891	23.1317	21.9391	23.2432	22.6585	23.1382	23.2003	22.9366	22.94	21.7007	20.6952	19.4253	23.2471	23.1294	23.0259
	0.0340891	-0.0314063	B5MC59;P35244	Replication protein A 14 kDa subunit	RPA3	2	40.2	9.1703	0.0340891	18.9436	19.9601	19.1685	19.8112	19.8613	17.682	19.6149	19.444	19.1733	19.8524	19.0595	18.8543	19.737	19.0311	19.1447	18.8476	17.7162	20.2486	18.8167	18.656	19.6835	19.2185	21.0813	19.2319	19.6031	19.5741	19.0679	20.1515	19.5369	19.6959	19.5652	20.7645	20.1666	19.6697	19.6702
	0.945647	-1.25395	B5MCB4		MECP2	2	59.8	20.011	0.945647	19.9167	22.272	23.9465	23.5472	24.2701	24.0808	23.6041	24.2004	20.8856	20.701	22.14	22.0902	21.9588	21.5202	23.7239	23.5616	23.1104	23.52	19.7735	19.2265	18.5408	18.926	20.9177	18.748	19.7974	22.7602	23.2869	23.1958	19.0817	18.5862	23.0027	19.588	20.7234	21.4169	19.1698
	1.01176	-0.615626	B5MCX3;Q15019;C9J2Q4;H7C310;C9IY94;C9J938;C9JB25;C9IZU3;C9JQJ4;H7C2Y0	Septin-2	2017-09-02	7	31.5	36.94	1.01176	22.7102	22.8292	22.4309	22.351	22.3894	22.3101	22.2119	22.5502	22.1909	22.2471	23.5552	22.3229	22.5774	22.6513	22.3329	22.1471	22.7029	21.8076	21.9238	18.7588	23.1518	22.5937	21.7514	22.0087	22.1326	21.675	22.0144	22.9096	22.1763	21.9445	23.4786	21.4872	22.8576	22.7451	22.9625
	2.47057	0.492703	B5MDF5;P62826;J3KQE5;F5H018;B4DV51;H0YFC6;A0A087X0W0	GTP-binding nuclear protein Ran	RAN	8	33.5	26.224	2.47057	22.9002	22.9492	23.5635	23.442	23.7887	23.1475	23.4804	23.5949	23.2346	23.5998	23.5937	23.0286	22.9623	23.0594	23.9879	23.6388	24.1817	23.901	23.9987	24.2194	23.0901	23.1758	24.0341	23.2923	22.8869	23.7616	23.3257	22.9563	22.8464	24.2682	24.7424	25.0762	23.499	23.745	23.8868
	0.244263	-0.178686	B7Z7P8;P62495;D6RJE8;I3L492;D6RCB3	Eukaryotic peptide chain release factor subunit 1	ETF1	5	13.9	47.475	0.244263	20.4801	20.793	20.0411	20.9979	20.9298	20.5427	20.7326	20.692	20.1172	20.3183	18.7459	20.6274	20.6348	20.2501	20.8015	21.6276	20.8837	20.1176	18.8596	20.1493	20.4288	18.7552	20.5633	19.7456	18.7169	20.3461	20.1273	21.2004	21.1224	22.1876	19.6831	19.085	22.1426	20.517	20.2973
	0.750797	0.594514	H0YHC3;F8W020;F8W118;F8VXI6;F8VUX1;F8VY35;F8VV59;B7Z9C2;F8W0J6;F5H4R6;H0YIV4;P55209;H0YH88;F8W543;F8VRJ2;F8VVB5	Nucleosome assembly protein 1-like 1	NAP1L1	4	33.8	23.417	0.750797	18.9873	20.8473	21.2269	20.9303	20.2747	20.7895	20.7426	21.3177	19.7654	19.4059	17.6116	19.4254	19.9256	18.4588	19.5569	20.517	20.038	21.3354	20.9989	19.723	21.8431	20.0526	21.0987	18.8931	20.3065	20.6399	20.0415	20.0196	20.2185	22.5088	20.8057	20.1358	21.2469	19.1724	19.2419
	0.258244	-0.0853729	B7Z9I1;Q5T4U5;P11310;E9PJM9;E9PRX4;H0YDT5	Medium-chain specific acyl-CoA dehydrogenase, mitochondrial	ACADM	9	27	42.426	0.258244	22.8113	22.179	22.5315	22.5896	22.7233	22.5889	22.6189	22.621	22.5715	22.773	23.1157	22.6447	22.7144	22.7617	22.7832	22.6178	23.1786	22.8541	22.5469	22.3943	21.6934	23.0344	22.0718	22.901	22.1658	22.8752	22.4584	22.3352	22.0281	22.8416	23.0509	23.9381	21.9548	22.0725	22.2379
	1.69953	-0.739802	B8QGS9;Q99959;A0A087WXY2	Plakophilin-2	PKP2	3	4.6	91.239	1.69953	21.1322	21.2276	19.8755	20.0367	20.1113	19.5418	20.0653	19.7979	19.3135	20.3572	20.9319	18.9572	18.8762	19.5278	18.6762	20.0217	19.209	19.8763	18.2924	18.8021	19.1591	19.284	19.8617	18.7928	19.3015	19.1127	19.659	20.068	20.0516	20.2158	19.6733	20.3532	19.651	19.2441	19.5385
	0.121457	-0.0826067	B8ZZA8;B8ZZC5		GLS	2	24.9	18.634	0.121457	18.4105	18.9131	19.7568	19.869	20.209	19.3831	19.1037	18.6591	20.2763	19.9835	18.5628	19.9225	19.444	19.491	19.6574	19.9974	20.1076	19.3446	19.3519	18.2305	18.6521	19.1015	19.6605	18.2015	18.8222	20.0959	19.1127	19.7697	20.0904	19.8787	20.0706	20.8721	19.7263	19.5388	19.1969
	0.759717	0.464535	B8ZZG1;Q9NZW5;C9J4Q3;C9JGI8;REV__Q8N884	MAGUK p55 subfamily member 6	MPP6	5	14.3	48.757	0.759717	19.4879	19.4796	20.7953	20.0471	20.487	18.2474	20.3082	18.8986	19.8981	19.4498	19.1298	19.0005	18.9784	19.222	20.7107	20.9311	20.8105	19.4222	19.3154	19.2981	19.6973	18.7306	21.0411	19.306	19.8104	20.016	19.1925	19.2245	19.6705	19.1866	21.0289	20.4514	19.7966	19.1993	19.2367
	0.747051	-0.910414	B8ZZQ6;P06454;B8ZZA1;A0A087WUT1;B8ZZW7;H7C2N1	Prothymosin alpha;Prothymosin alpha, N-terminally processed;Thymosin alpha-1	PTMA	3	26.2	11.758	0.747051	22.6394	21.6899	23.7446	22.9116	23.55	23.5483	23.1502	23.5835	23.8284	23.7783	24.3218	23.5391	23.8301	23.7486	23.2583	22.9317	23.0376	24.3022	24.3963	24.5737	18.699	18.3821	22.9948	19.268	22.3787	24.1301	23.0531	22.7966	23.5314	22.8496	23.3598	25.2494	24.6188	24.9505	25.443
	2.18928	-0.554579	C9J3L8;C9J5W0;E9PAL7;C9IZQ1;P43307	Translocon-associated protein subunit alpha	SSR1	4	19.2	29.573	2.18928	22.8109	22.8177	23.5026	22.7872	22.2219	23.1016	23.0464	23.2195	22.7432	22.8068	22.6724	23.4368	23.1957	23.6149	22.3038	22.3076	22.7102	23.1047	22.9441	22.812	21.6552	21.7627	22.3942	22.8827	23.3637	23.4098	23.4739	23.0254	22.9168	21.9325	21.8252	24.8654	23.1486	22.7311	22.6198
	1.0587	0.593723	C9J0K6;P30626;B4DHQ6	Sorcin	SRI	7	43.2	17.605	1.0587	22.6834	21.8588	22.0918	22.0209	22.102	21.8581	21.0068	22.5043	22.0334	21.8784	23.048	21.9898	19.9383	22.0272	23.271	22.904	23.4219	20.6064	22.6521	22.4101	22.0277	22.782	22.652	23.3438	22.6453	22.2225	22.3359	22.1688	21.952	21.351	18.5347	19.7715	22.3909	22.2104	22.2327
	0.157333	0.133279	D6RBD7;C9J1V9;O43324;D6RCQ0;H0YAL7	Eukaryotic translation elongation factor 1 epsilon-1	EEF1E1;EEF1E1-BLOC1S5	2	14.7	16.686	0.157333	19.4508	19.0151	20.4606	20.4098	20.3953	20.4886	20.457	20.6476	20.4384	20.3115	21.1468	18.4283	19.0215	19.0649	18.8397	20.3939	20.5982	20.6423	20.8576	20.5818	20.1642	20.0466	18.9057	20.3306	20.6112	20.6719	20.7673	20.8908	20.4906	18.6943	19.1508	20.3881	20.0239	20.2535	20.4711
	0.828858	0.360171	C9J6D1;Q99733;E9PNW0;E9PJJ2;E9PS34;E9PNJ7;E9PKT8;C9JZI7;A8MXH2;E9PKI2;E9PP22;C9J1B1;H0YCI4	Nucleosome assembly protein 1-like 4	NAP1L4	7	47.8	20.26	0.828858	20.2913	20.8814	21.971	22.0296	22.4205	21.6288	21.9748	20.8495	22.042	22.2081	22.0685	21.7602	22.166	21.8544	22.1774	22.0772	21.877	22.5987	21.845	22.4708	21.2771	22.7243	21.7166	21.9178	21.6731	20.8614	21.7121	21.7125	21.7491	21.4348	22.695	19.2552	21.6254	22.1776	22.4418
	1.60402	0.57272	C9J712;P35080;C9J0J7;C9JQ45;G5E9Q6	Profilin-2;Profilin	PFN2	2	24.2	9.7982	1.60402	22.4279	19.9727	21.6859	21.6175	21.5366	21.2618	21.3608	21.6278	20.9599	21.0185	21.7675	20.8694	20.6786	21.1033	22.1906	22.3012	22.0419	21.7929	21.9172	21.9811	20.6194	21.6879	22.1219	21.8771	21.9106	19.7096	19.267	21.6158	21.2807	22.4457	18.6457	21.282	20.7234	20.8975	21.0841
	0.0959577	-0.0578321	C9J8T0;P57772	Selenocysteine-specific elongation factor	EEFSEC	2	6.2	47.876	0.0959577	19.1797	19.0581	19.1275	19.6026	19.3132	17.567	19.4689	19.5013	19.3578	19.5277	18.9341	19.4971	18.4525	19.5513	19.5927	19.66	18.7478	19.4948	19.0488	19.2614	18.0795	18.8335	19.136	18.99	18.8666	19.158	19.5078	19.3041	19.4039	19.7092	19.687	19.808	19.8158	19.2389	19.2718
	0.772734	-0.538774	C9JA28;Q9UNL2	Translocon-associated protein subunit gamma	SSR3	1	8	20.161	0.772734	19.0214	20.5208	19.6742	20.4234	20.2684	20.3813	19.9219	19.9752	21.1162	21.4673	18.5364	20.8583	20.9525	20.7116	20.0363	20.2363	18.9087	19.8931	18.8931	18.9927	21.2013	18.3847	21.0663	18.8278	18.2808	20.7526	20.428	20.9043	19.3185	20.6452	18.6924	19.4803	19.9997	19.2738	19.0136
	0.473467	-0.452044	C9JB30;Q9UPY8	Microtubule-associated protein RP/EB family member 3	MAPRE3	3	15.1	24.582	0.473467	19.5115	18.4905	19.038	20.6457	20.7253	19.0817	20.1433	19.0413	20.8019	20.6087	23.1455	21.6351	20.8129	20.5563	20.0387	20.7406	20.7124	19.7292	19.3751	18.8359	19.2367	19.1088	20.8785	19.3302	19.3749	19.2385	19.2873	19.3785	19.769	18.7399	18.0752	19.5493	19.7224	19.0172	19.8836
	1.05523	-0.641831	C9JEU5;C9JC84;P02679;C9JPQ9;C9JU00	Fibrinogen gamma chain	FGG	6	20.4	50.322	1.05523	19.3424	19.5507	21.255	21.3061	21.5285	20.0993	20.9858	21.3329	20.2905	20.882	21.9863	20.2136	21.5066	21.5317	19.6048	20.8564	21.3795	19.5145	19.2088	19.3216	21.1843	21.0309	19.7157	19.7019	21.0949	23.0697	23.3885	23.7512	23.2141	19.9207	21.0876	19.8536	21.3465	22.2053	22.7121
	0.657065	0.304209	C9JE82;C9JVC9;Q9NY47;P54289	Voltage-dependent calcium channel subunit alpha-2/delta-2;Voltage-dependent calcium channel subunit alpha-2-2;Voltage-dependent calcium channel subunit delta-2;Voltage-dependent calcium channel subunit alpha-2/delta-1;Voltage-dependent calcium channel subunit alpha-2-1;Voltage-dependent calcium channel subunit delta-1	CACNA2D2;CACNA2D1	2	1.9	129.21	0.657065	18.9986	19.5143	18.2157	18.2514	18.2498	18.6137	19.4852	20.0214	19.4367	19.6005	18.1628	19.4603	19.5153	19.3835	19.0917	19.9208	19.2413	19.7041	18.8707	19.154	19.1969	19.0692	20.0737	19.1569	19.3373	19.3138	19.4822	19.6188	19.1264	18.1382	19.2281	19.0148	18.977	19.8819	19.3121
	0.0775862	0.0740805	C9JFR7;P99999;CON__P62894	Cytochrome c	CYCS	5	50.5	11.333	0.0775862	20.639	21.4416	22.43	22.3393	22.0365	22.826	22.7326	22.3737	22.2876	22.3621	21.2375	19.1914	21.7081	20.8712	21.3456	22.3732	22.3659	22.0642	21.961	21.9494	21.3232	21.2891	21.7302	21.4357	19.8659	22.3857	22.3452	22.2455	22.1558	22.8918	18.8498	19.7246	19.5303	21.7764	21.7385
	0.299337	0.202792	C9JGI3;P19971	Thymidine phosphorylase	TYMP	2	6.3	46.087	0.299337	18.6756	19.2474	19.4511	18.0658	17.5724	18.777	18.7054	19.6364	19.5104	19.8358	19.9475	19.0343	19.4788	19.0423	20.4499	19.6771	20.0869	18.6495	18.5531	18.8133	18.9057	18.5258	19.7939	18.8044	19.0619	19.557	18.3986	19.3988	19.2058	19.262	19.1885	19.6296	19.0767	19.3138	19.0108
	0.92422	0.956735	C9JIZ6;P07602;Q5BJH1	Prosaposin;Saposin-A;Saposin-B-Val;Saposin-B;Saposin-C;Saposin-D	PSAP	9	20.5	58.44	0.92422	20.2184	19.0917	17.985	18.4276	19.0804	19.9725	18.9434	19.0864	19.7486	19.6203	18.6468	19.5206	21.9358	18.7218	19.4745	19.5982	19.662	19.2201	20.0703	18.4932	23.4843	23.5485	19.2733	24.4749	23.9186	19.3343	18.9849	19.5932	19.2801	19.2233	18.8983	18.9779	20.012	18.755	18.7499
	0.0393402	-0.0679243	C9JUE0;C9JJP5;Q05BK6;Q92734;C9JTY3	Protein TFG	TFG	5	45.2	17.731	0.0393402	19.094	22.9297	22.9318	22.2599	22.2613	22.67	22.6106	22.9237	22.0308	22.4646	18.1655	21.8221	21.2309	21.8616	22.3375	21.9566	22.1157	18.7523	22.5346	22.6629	23.2148	19.8753	22.1753	21.4293	22.0341	21.6343	18.5042	21.2161	22.1305	18.9405	18.7289	20.6624	22.4023	22.9047	22.7178
	0.571101	-0.449103	C9JJT5;C9JU26;G3V325;P56134	ATP synthase subunit f, mitochondrial	ATP5J2-PTCD1;ATP5J2	2	44.4	5.9149	0.571101	19.5315	19.574	21.577	21.5512	21.1297	21.0239	21.0262	21.3443	20.9834	21.2575	18.9419	19.5021	19.2113	19.9563	20.1444	20.6979	20.6393	19.7168	19.0043	20.0221	18.7357	19.7014	21.5457	19.254	18.9012	21.3304	21.0936	21.1226	20.4725	20.5705	19.2535	20.7874	20.133	19.5066	19.6471
	0.0916234	-0.0648667	C9JJX6;E9PDC3;O00192	Armadillo repeat protein deleted in velo-cardio-facial syndrome	ARVCF	2	3	96.827	0.0916234	18.678	19.4076	19.3068	18.5439	18.0922	18.2562	19.5421	19.1667	19.5305	19.8107	18.8994	19.3528	19.0552	20.2527	18.692	17.8844	19.1568	18.7956	18.9646	18.9078	19.2621	19.7551	20.2159	18.4733	19.399	19.531	19.4952	18.5118	19.52	18.7754	19.0725	19.1648	19.1186	19.4506	19.4497
	2.17151	-0.491867	C9JXB8;C9JNW5;P83731	60S ribosomal protein L24	RPL24	6	40.5	14.369	2.17151	23.7121	24.1008	23.1834	23.286	23.3378	23.2376	23.5688	23.3331	23.3173	23.2458	22.2782	23.7142	23.911	23.1643	22.6536	22.4768	22.9418	22.8218	22.7858	23.0386	23.4563	23.1288	22.7351	23.5038	22.3801	23.3438	23.1752	22.9501	22.9238	23.7152	23.4382	21.516	22.7564	23.1619	22.8771
	0.519821	0.180254	C9JNY7;H7C4X7;P05408	Neuroendocrine protein 7B2;N-terminal peptide;C-terminal peptide	SCG5	6	64.9	21.457	0.519821	25.2792	24.6201	25.4113	25.9814	25.924	25.1027	25.6151	25.2189	25.8957	25.6576	25.3293	25.8549	25.7462	25.5749	26.1165	25.756	26.1058	25.4472	25.4154	25.4072	24.9802	26.2977	25.7322	26.421	26.5346	25.7473	25.4221	25.1471	25.6461	26.6984	27.0479	22.1782	26.4515	26.214	25.9949
	0.734903	0.318313	G5E9W8;C9JQ42;P46976	Glycogenin-1	GYG1	3	20.7	21.51	0.734903	19.3491	19.0692	18.7783	19.4404	18.6145	19.5413	19.0851	19.2418	19.7232	18.7521	18.3169	19.0117	19.5386	19.137	19.4901	19.0948	20.4941	18.2238	19.9372	20.0197	19.0805	18.7072	19.8456	20.0549	19.2272	18.4369	18.5487	19.0969	19.3003	20.3454	19.8717	20.5494	18.5642	19.8329	19.8343
	0.516767	-0.321985	C9JRZ6;F8WAR4;Q9NX63	MICOS complex subunit MIC19	CHCHD3	4	18.5	26.694	0.516767	21.8398	22.0784	20.9642	20.919	21.3074	21.0405	21.0913	21.4921	21.2871	21.5061	22.0001	20.9788	20.728	21.3609	21.3723	21.2779	21.7176	21.3591	18.5555	21.3158	22.0463	20.3233	21.0876	21.9379	21.7098	20.4375	20.6681	18.6172	20.5908	20.3487	22.2104	20.9871	20.9001	21.1889	21.4061
	0.969711	-0.46648	C9JZR2;O60716;E9PRE2;H0YC95;E9PKY0	Catenin delta-1	CTNND1	14	20	104.85	0.969711	22.4831	22.8649	22.3065	22.6427	22.6024	22.5555	22.5021	22.4335	22.5404	22.7246	20.0376	22.5101	22.5779	22.6864	21.5529	22.3715	22.4998	22.1394	21.7773	21.7309	22.0994	20.6811	22.4645	22.0774	22.348	23.0806	22.6789	22.6673	22.7	23.0486	22.5552	19.482	23.4401	22.6507	22.4053
	0.357535	0.208244	H0Y3P2;D3DQV9;P78344;E9PKF8;H0YE22;H0YCH5	Eukaryotic translation initiation factor 4 gamma 2	EIF4G2	6	7.1	98.117	0.357535	19.3124	18.7514	20.3793	20.3688	20.2992	20.1981	20.2318	19.8052	18.6516	19.3248	19.7638	18.6913	19.3718	18.7242	19.8255	20.1583	19.9219	19.9102	19.7119	19.8601	18.7112	19.3153	20.5214	18.9022	18.878	20.4152	20.1596	19.9122	20.122	20.71	20.0069	20.203	19.5998	18.6114	19.3769
	0.166105	-0.166202	D3YTB1;F8W727;P62910	60S ribosomal protein L32	RPL32	5	33.8	15.616	0.166105	22.0854	22.949	23.2492	23.4811	23.3648	23.0979	23.0772	21.3989	23.854	23.2185	24.2803	22.7665	23.108	23.1802	23.8472	23.5773	22.2377	22.1516	21.3284	22.8553	24.4752	24.4303	21.3156	23.5581	22.0723	21.828	23.2131	22.5757	22.4164	22.8725	23.4135	21.4749	23.1266	23.0105	22.5578
	0.495069	0.358625	D6R938;E9PBG7;E9PF82;Q13557;Q9UQM7;H7BXS4;Q5SWX3;A0A0A0MS52;A0A0A0MT11;Q13555;E9PBE8;E7EQE4;H0Y9J2;H0Y9C2;Q8WU40;D6RHX9;D6RFJ0;E7ERS6;E7ETC9;H7BZC6;H0Y6G2	Calcium/calmodulin-dependent protein kinase type II subunit delta;Calcium/calmodulin-dependent protein kinase type II subunit alpha;Calcium/calmodulin-dependent protein kinase type II subunit gamma	CAMK2D;CAMK2A;CAMK2B;CAMK2G	6	15.7	56.298	0.495069	18.8088	20.2696	21.0562	21.1686	21.3727	21.3293	20.8356	21.3201	21.2639	21.4304	19.5773	21.5372	19.0327	21.5212	21.3182	21.202	21.4016	20.469	20.1255	20.8755	20.9277	21.8139	21.8593	20.4096	20.5845	20.8783	20.873	21.094	20.8735	22.8714	21.6416	20.6721	19.5642	20.5436	19.1081
	0.220581	0.344391	D6R9I9;P61221;H0Y990;D6RGF4	ATP-binding cassette sub-family E member 1	ABCE1	2	4.8	47.037	0.220581	20.0596	19.1631	21.7232	21.5748	21.8586	19.0287	21.655	21.9656	19.2314	18.8552	19.6349	20.2218	18.714	19.3901	22.7853	21.5745	22.161	21.3826	19.2154	18.4956	18.3642	18.562	22.5364	18.4757	18.55	21.5967	17.9612	21.7495	21.3275	22.5031	22.0102	20.8374	19.3036	19.3783	18.9052
	0.500887	-0.285334	D6RDK6;D6RBN5;Q9NX40	OCIA domain-containing protein 1	OCIAD1	2	10.1	19.989	0.500887	21.0376	21.205	21.2213	21.1788	20.9944	20.749	20.516	21.0729	21.4755	21.1896	21.9052	20.4747	20.4829	19.3537	18.9308	21.1062	21.198	20.757	20.5203	20.5723	21.4529	20.4359	20.7235	20.3625	19.1622	19.0289	19.0585	21.0123	19.4944	19.2867	21.9353	20.1972	20.4401	20.7357	19.2884
	1.98531	0.88968	D6RD69;Q9Y6B6;D6R9R5;Q9H029	GTP-binding protein SAR1b	SAR1B;DKFZp434B2017	3	27.1	19.047	1.98531	19.6471	18.7537	20.9971	20.8206	19.3609	20.3856	20.0588	19.4842	18.756	19.8234	18.5113	19.1064	20.2359	18.854	20.3713	19.8974	19.5338	20.7555	21.6325	20.5945	20.0912	20.6285	21.1563	20.3869	20.3991	20.7994	19.8262	19.6062	19.9168	20.0234	18.7046	21.0606	19.1514	19.1111	18.8983
	0.0220333	-0.0186526	D6RER0;E7EPM6;P33121;B7Z3Z9;H0Y9Z9;D6RG07	Long-chain-fatty-acid--CoA ligase 1	ACSL1	4	9.3	43.41	0.0220333	21.0354	21.0982	18.2545	19.8205	20.0751	20.6349	20.3457	20.4261	20.1007	18.8987	20.3847	20.8354	20.7815	20.8347	20.5189	20.3606	20.0785	20.1428	20.1322	19.9372	21.2001	19.5777	20.1509	20.2424	20.687	19.8527	19.0966	20.0596	19.6831	20.8594	19.8502	19.2747	19.6226	18.9094	18.3334
	0.515775	-0.203757	D6RGI3;D6RER5;Q9NVA2;D6RDU5;D6RDP1;D6R9Y6;H0Y961;H0Y9G8;C9JV02	Septin-11	2017-09-11	9	28.2	49.005	0.515775	21.724	22.3174	22.1836	21.9955	22.1128	21.3709	21.7387	21.6278	22.5725	22.7556	23.226	22.3594	22.2599	22.317	21.906	21.9719	22.1806	21.3187	21.6299	21.9842	22.7003	22.3107	21.8103	20.9311	21.4985	20.8847	21.184	21.8296	22.1495	22.4422	22.3531	19.228	21.4325	22.2399	22.401
	0.978719	-0.305228	D6REX3;O94979;H7BXG7;D6RHZ5;H0YAB3;H0Y8V7;H0Y9K1;H0Y8W8;H0Y9T9;H0YAF5;D6RE64;D6RCQ9;D6RBT0;D6RHE8;H0Y9V3	Protein transport protein Sec31A	SEC31A	21	18.9	136.22	0.978719	24.5166	24.5406	24.184	24.0412	24.3028	24.2767	24.2266	24.587	24.1175	24.2881	25.1413	24.1643	24.2321	24.0628	24.715	24.6503	24.8104	23.7529	23.7465	23.8517	23.4076	23.246	24.0823	23.6939	23.61	23.7854	23.571	23.8119	24.0408	24.6088	24.5937	24.5413	23.2855	23.7289	23.8391
	1.28112	-0.568803	D6RF35;P02774;D6RBJ7;D6RF20	Vitamin D-binding protein	GC	17	39.1	53.02	1.28112	24.4628	24.2054	25.301	25.2013	25.4988	25.038	25.0814	24.8299	24.8633	24.8548	25.7871	24.5825	24.5368	24.6834	25.5321	25.2101	25.2555	23.3192	23.7056	23.6165	23.7052	23.7172	25.129	24.1301	24.2641	25.4021	25.1056	25.1537	25.5402	25.5734	26.0621	20.226	25.3279	25.4395	25.4931
	0.433076	0.50557	D6RIE3;D6RGV5;H0UI06;P14406;D6R9C3	Cytochrome c oxidase subunit 7A2, mitochondrial	COX7A2	2	25.3	10.264	0.433076	19.8984	19.4142	21.8721	21.9292	20.5318	19.4112	19.6763	22.0984	19.7361	18.3248	20.2441	18.6937	19.1268	20.0951	22.142	21.8194	21.3604	21.3331	19.1793	19.1606	20.0214	18.2437	21.9665	19.1637	20.1169	22.6902	20.8457	22.0803	20.4688	22.3009	22.346	18.9895	19.46	19.2902	19.1087
	0.592167	-0.168699	E5KLJ6;E5KLJ5;O60313;E5KLK1;E5KLJ9;H7C141;H7C321;C9JY58;C9JMB8	Dynamin-like 120 kDa protein, mitochondrial;Dynamin-like 120 kDa protein, form S1	OPA1	10	12.1	113.49	0.592167	22.0752	22.0636	21.0726	21.3802	21.302	21.6371	21.632	21.6724	21.1717	21.3565	21.5901	21.6396	21.6734	21.0026	21.4953	21.7414	21.7968	20.7207	20.9139	21.205	21.5213	21.4409	21.3193	21.028	20.9933	21.2775	20.8486	21.0033	20.7793	22.0008	21.8659	19.767	21.3488	21.1441	21.1883
	0.843518	0.852398	E5RFU2;P34913;E5RFH6;H0YAW7;E5RI53	Bifunctional epoxide hydrolase 2;Cytosolic epoxide hydrolase 2;Lipid-phosphate phosphatase	EPHX2	8	18.2	58.855	0.843518	19.9482	19.3781	21.6665	21.7294	21.9386	21.7066	22.0787	22.2002	18.8	19.3968	19.3254	19.3595	18.7164	19.9351	22.4252	21.9628	22.6341	21.0344	20.7953	20.9815	21.6033	18.4124	21.7951	19.4165	21.843	21.4074	21.6768	21.1749	22.4337	22.6567	21.2774	19.4393	19.1295	18.9025	18.5491
	0.195526	0.191047	E5RIW3;E5RJD8;E5RHG6;O75347;E5RIX8	Tubulin-specific chaperone A	TBCA	6	51.2	10.08	0.195526	21.6645	21.2696	22.8985	22.7006	22.5018	21.4736	22.1683	22.1812	20.5448	20.435	22.7128	20.7086	20.5374	21.478	22.521	22.0369	22.4093	22.2031	22.6711	22.9302	21.1719	19.793	20.9452	23.4264	23.521	22.1973	21.3163	22.0076	21.8604	20.7259	22.0275	20.7543	21.954	22.3409	22.7425
	1.63063	1.35381	R4GMY8;E5RHG8;Q15369	Transcription elongation factor B polypeptide 1	TCEB1	2	33.8	6.968	1.63063	21.2775	21.4358	18.0695	17.5576	21.1884	18.6294	19.13	19.2622	18.2191	19.3599	22.1285	19.323	18.9064	19.9846	21.4378	20.9986	21.1778	19.2918	20.9676	19.1242	22.5671	21.371	21.6946	21.3566	21.1296	18.5435	19.0207	21.0549	20.3873	19.1683	18.3589	18.7218	20.872	21.6036	21.8233
	1.90824	-0.63299	E5RHW4;O94905;B0QZ43;O75477;E5RJ09	Erlin-2;Erlin-1	ERLIN2;ERLIN1	3	10.7	37.725	1.90824	21.204	21.4674	20.4073	20.8835	20.5732	20.4938	20.4604	20.8772	21.1461	20.3454	21.9281	21.5019	21.0799	21.0607	20.6789	20.8107	20.4948	20.2765	18.6841	20.4123	20.4574	20.6411	20.4801	21.2417	21.054	19.7965	20.3179	20.818	20.9762	19.1103	20.579	19.5971	20.5291	20.8998	21.1586
	0.0331351	0.0340849	E5RIA2;E7EUF1;Q13822	Ectonucleotide pyrophosphatase/phosphodiesterase family member 2	ENPP2	3	4.6	57.724	0.0331351	18.9769	18.8825	20.9304	21.2305	20.4591	18.868	20.9267	20.4249	20.9052	19.0901	19.1633	18.8235	19.3784	19.0208	20.366	19.9923	20.6353	19.4784	19.9923	20.0725	18.8137	18.7324	20.347	19.1261	18.9749	20.1398	18.7446	20.3254	19.4288	18.7517	19.4834	19.6139	18.7912	18.3411	19.196
	0.148597	-0.111516	E7EM64;Q7L5N1	COP9 signalosome complex subunit 6	COPS6	2	5.5	36.064	0.148597	20.4748	20.1134	18.4302	19.4331	20.4478	19.4683	19.565	19.7552	19.3042	18.9326	18.3557	20.0643	19.3422	20.5071	20.1309	20.6751	18.7633	19.2551	19.506	19.3299	18.3668	19.6104	19.6264	18.6099	18.5524	19.6832	18.5834	17.6218	18.415	18.4147	20.01	21.0474	18.819	19.1117	19.591
	1.80537	1.01859	E7EMM4;Q13510	Acid ceramidase;Acid ceramidase subunit alpha;Acid ceramidase subunit beta	ASAH1	5	18.6	41.796	1.80537	20.4774	20.6989	21.5288	21.1054	21.0243	20.9528	20.1268	21.3429	19.2669	19.4203	20.2143	19.9044	19.7079	19.5501	21.099	21.6354	21.5822	18.9863	20.9436	21.5197	22.4759	23.0189	21.3271	21.9584	22.218	22.1528	19.3072	21.3114	21.0293	20.4359	23.4324	18.3079	20.3021	21.2483	21.9208
	0.130512	-0.0731506	J3KMY5;H0YIZ1;G3V3E8;E7EMS2;G3V3D1;P61916;G3V2V8	Epididymal secretory protein E1	NPC2	2	15.5	16.23	0.130512	19.5405	19.9547	19.8109	19.2659	20.1113	19.0101	19.2097	19.4583	18.9938	19.252	20.3648	19.9538	18.8455	19.58	19.5317	20.4274	19.3367	18.8294	19.9141	18.6252	19.0877	19.9988	19.3167	19.8921	19.234	19.5442	19.0826	18.6616	18.999	20.024	18.8067	19.7011	19.2212	18.5555	19.0367
	0.165424	0.0880165	E7ENL6		COL6A3	84	42.8	278.11	0.165424	27.8936	27.8087	27.6497	27.6759	27.7634	27.7636	27.7119	27.7228	27.5825	27.7017	28.3611	28.3884	28.4038	28.3924	28.2865	28.3318	28.2261	27.1532	27.1292	27.0552	28.9245	28.443	28.4839	27.6728	27.8281	28.0279	28.1758	28.1322	28.0556	28.745	29.1136	27.8544	28.0148	28.045	28.0339
	0.322127	0.14168	G3V1Q4;E7ES33;E7EPK1;Q16181;H0Y3Y4;Q5JXL7	Septin-7	2017-09-07	10	27.9	44.842	0.322127	23.1782	22.8432	22.3095	22.3073	22.3087	22.236	22.3108	22.4068	22.2987	22.3165	22.9478	22.8744	22.9216	22.3659	22.8979	22.8514	23.0906	22.3375	22.527	22.3752	23.692	21.4792	22.9265	22.5255	21.9937	22.4776	22.561	22.6568	22.7091	22.5546	22.9659	18.5742	23.0216	22.7731	22.8291
	0.0989839	0.075319	E7EPT4;P19404	NADH dehydrogenase [ubiquinone] flavoprotein 2, mitochondrial	NDUFV2	2	9.1	27.907	0.0989839	21.1165	21.3101	21.1989	20.6322	19.5141	21.233	20.9628	20.7494	20.5574	20.6393	19.4447	20.7628	20.6848	20.7366	20.0144	21.004	20.599	21.2968	20.7233	20.8877	19.0482	21.7226	21.5163	19.7268	19.1968	21.3873	21.2473	20.9777	20.9388	21.2269	19.2698	19.9954	22.1196	20.7331	20.1814
	0.716371	0.41497	H7C1W2;E9PF84;G5E9Q7;E7EQB8;P51553;H0Y5Q7	Isocitrate dehydrogenase [NAD] subunit, mitochondrial;Isocitrate dehydrogenase [NAD] subunit gamma, mitochondrial	IDH3G	3	21.1	22.384	0.716371	18.8424	20.0038	20.0606	20.0401	19.9934	19.8952	19.2843	19.934	18.8344	18.9099	18.0144	18.9902	20.0793	18.8873	19.9249	20.0166	21.4572	19.3152	19.7556	19.8647	18.5074	19.3502	20.2518	19.7779	18.6853	18.5884	19.3955	20.0509	18.5202	21.4132	20.4811	20.0437	18.8213	19.1984	19.759
	0.460671	-0.137382	E7EQR4;P15311	Ezrin	EZR	22	29.9	69.371	0.460671	24.9288	25.2792	25.2209	25.1962	25.3887	25.2586	24.9804	24.6707	24.9554	24.8345	25.3923	25.3058	25.2534	25.2762	25.2617	25.0753	24.7048	24.8915	24.7498	25.0495	25.6852	24.1249	25.4687	25.0295	25.1862	25.5821	24.6802	24.8349	24.8802	25.1862	24.7485	23.9398	25.519	25.5815	25.4873
	2.14381	-0.430477	E7EQV9;P61313;E7ENU7;E7EX53;E7ERA2	Ribosomal protein L15;60S ribosomal protein L15	RPL15	10	45.4	20.51	2.14381	24.2842	24.5776	24.1365	24.1755	24.307	24.5639	24.6942	24.5517	24.3081	24.5869	24.7648	24.2483	24.1108	24.2156	24.5798	24.1132	24.4785	24.1483	24.0024	24.0282	23.0722	23.4685	23.7866	23.8198	23.6946	24.2513	24.0372	23.8493	24.2416	23.9016	24.8122	22.7182	23.8482	24.071	24.2043
	0.397783	-0.389281	E7ERX9;Q9NQT8;O43896;Q96L93;Q9H1H9	Kinesin-like protein;Kinesin-like protein KIF13B;Kinesin-like protein KIF1C;Kinesin-like protein KIF16B;Kinesin-like protein KIF13A	KIF13B;KIF1C;KIF16B;KIF13A	2	4.4	83.877	0.397783	20.5792	19.0479	22.154	18.1254	18.7771	20.9794	21.6083	18.3676	19.328	18.5885	18.1953	20.4762	19.9203	20.6107	19.0731	19.4705	18.9984	19.1476	19.8046	19.7049	19.8508	18.9685	19.3939	18.7822	19.9556	17.9952	18.9104	18.0753	19.5074	18.8512	18.3614	21.59	19.4664	19.5911	20.4869
	0.281463	0.198774	E7ETB3;Q9ULA0;E7EMB6;F8WAN0;B9ZVU2;C9JBE1;C9J1E2;E7EPX3;E5RJ35;C9JRG3	Aspartyl aminopeptidase	DNPEP	6	16.8	54.502	0.281463	21.4862	21.8706	21.6042	21.0494	21.6954	21.3304	21.5584	22.078	19.1577	21.5983	21.9114	21.5401	21.6164	21.4602	22.4711	22.5033	22.4248	21.0482	20.3691	21.2562	21.2555	21.8731	21.4169	19.8034	21.0226	21.6016	20.8566	21.5277	21.2183	22.4012	22.357	20.13	21.8093	22.0212	21.9319
	0.13642	-0.134566	E9PPC8;E9PK68;E7ETC2;Q5F2F8;Q08209;P16298;H0YB02;G3V111;P48454	Serine/threonine-protein phosphatase;Serine/threonine-protein phosphatase 2B catalytic subunit alpha isoform;Serine/threonine-protein phosphatase 2B catalytic subunit beta isoform;Serine/threonine-protein phosphatase 2B catalytic subunit gamma isoform	PPP3CA;PPP3CB;PPP3CC	2	16.7	15.365	0.13642	19.7838	20.522	21.0102	17.4422	20.8519	19.9864	20.5457	20.5703	18.8114	20.1237	20.167	19.5494	19.9694	19.8214	20.979	18.7027	20.3871	18.8068	18.8494	19.7543	19.6776	20.1831	20.9053	20.3178	19.7919	19.1032	18.5602	19.1704	18.5645	20.135	20.9767	19.2172	19.4312	19.0401	20.1619
	0.527851	0.350255	E7EU96;Q5U5J2;Q8NEV1;P68400;A0A087WY74	Casein kinase II subunit alpha 3;Casein kinase II subunit alpha	CSNK2A1;CSNK2A3	3	13.2	45.31	0.527851	18.5473	19.6026	20.4046	20.6923	20.4947	20.1047	19.9228	19.8795	18.4861	19.0049	19.1818	18.8567	19.0113	18.5945	20.1236	20.4146	19.9135	18.4866	20.3224	20.448	19.7312	18.6444	20.429	19.36	19.8425	20.6645	20.4564	20.516	20.2749	21.6565	19.0797	20.7942	18.9471	19.7581	18.9871
	2.03709	2.50876	E7EUJ7;Q8TC20;D6R9A7;D6RCC6	Cancer-associated gene 1 protein	CAGE1	3	4.5	95.071	2.03709	18.7037	18.9155	17.563	18.9632	19.9673	23.4662	23.642	23.6278	20.04	18.5909	19.6755	20.5798	20.4889	18.7497	23.3919	23.5547	23.838	24.1126	24.3332	24.2392	18.6879	19.4771	22.8558	18.6442	18.856	23.7374	23.1541	23.246	23.0916	22.561	22.805	20.0118	20.1494	20.4815	18.8313
	0.196557	0.0924499	E7EX73;E9PGM1;E7EUU4;Q04637;A0A0A0MR52;C9JF13;C9J6B6;C9J2Z7;C9K073;H7C044;H7C0V6	Eukaryotic translation initiation factor 4 gamma 1	EIF4G1	16	11.5	158.64	0.196557	22.7423	22.9826	22.1872	22.3723	22.2645	22.4726	22.4038	22.0867	21.8488	22.2759	22.1174	22.1652	22.3773	22.1536	21.7994	22.1427	21.6016	22.2143	22.3428	22.1913	23.5286	23.2704	22.6017	22.4555	22.0205	21.7092	21.9656	22.1646	21.9848	21.813	21.931	19.6787	23.2262	22.3073	22.2704
	0.636208	0.223989	E7EVA0;P27816;H7C456;H0Y2V1;H7C4C5;F8W9U4;B5MEG9	Microtubule-associated protein;Microtubule-associated protein 4	MAP4	10	5.2	245.44	0.636208	23.0152	23.1801	22.2786	22.1741	22.5625	22.0498	22.2801	22.1349	22.3435	22.6198	23.3545	22.9107	22.7483	22.4512	22.871	22.4952	22.9596	22.661	22.7975	22.5698	22.7189	23.8679	22.2842	23.3038	21.8946	22.3196	22.0674	22.5633	22.4655	22.6918	23.2791	22.3145	22.8174	22.742	23.0311
	0.38209	0.173584	E7EWE5;P51659;E7ER27;E7EPL9;G5E9S2;E7ET17	Peroxisomal multifunctional enzyme type 2;(3R)-hydroxyacyl-CoA dehydrogenase;Enoyl-CoA hydratase 2	HSD17B4	5	9.6	77.586	0.38209	21.4628	21.5488	20.9311	21.1465	21.088	20.5752	20.9449	20.9533	21.0699	21.0507	21.6517	20.6625	20.4466	20.0194	21.2655	21.4746	21.5001	20.6249	20.3493	20.3096	21.5527	21.7516	21.4457	20.6467	20.5777	19.0651	20.8616	21.1425	20.8283	20.0181	21.2311	19.5663	19.964	20.0546	20.6553
	0.182996	0.103815	E9PH64;E7EWZ0;E9PF49;Q9Y6M9	NADH dehydrogenase [ubiquinone] 1 beta subcomplex subunit 9	NDUFB9	2	13.7	20.383	0.182996	19.9833	20.6247	19.9875	19.625	19.9913	19.6029	19.5251	18.9577	18.9075	19.4399	18.5383	19.7906	19.5673	19.044	19.6828	18.937	20.0126	20.016	19.7293	18.7918	20.2968	19.2908	20.0535	20.4248	20.3773	19.7179	18.2312	19.1327	17.9793	18.4172	19.805	17.4438	19.9944	20.1584	18.9448
	0.671721	0.508244	E7EX17;P23588;F8W0K0;F8VSC7;F8VP89;F8VX11;F8VYE9;F8VRU1	Eukaryotic translation initiation factor 4B	EIF4B	8	12.8	69.697	0.671721	22.1972	20.6134	21.5044	22.579	21.9922	22.2016	21.3976	22.3907	22.5264	21.7247	24.3169	21.8251	22.5651	22.8216	22.3131	21.2291	21.2808	23.0424	22.7183	22.4084	23.7414	24.3856	23.1625	19.6093	22.7564	22.3965	19.8025	18.8571	19.0723	20.9504	22.5606	19.7657	21.7194	22.1108	22.1497
	0.36186	-0.261076	E9PGZ1;E7EX44;Q05682;C9J813;C9JEK3;REV__H0YH95;REV__H0YHK3;REV__G3V200;REV__O75334	Caldesmon	CALD1	12	25.7	61.705	0.36186	22.8215	23.0352	22.8473	22.8397	22.7119	22.3677	21.7487	22.568	23.1821	23.2073	23.8364	24.1073	24.0289	24.0279	23.1604	22.9753	23.0443	22.6723	22.5027	22.7592	24.0541	20.8713	23.4656	23.5885	23.5579	21.4689	22.1668	22.6959	23.0837	21.6818	23.6321	21.194	22.6641	23.187	23.1171
	0.146986	-0.113207	E7EX90;Q14203;Q6AWB1;E7EWF7	Dynactin subunit 1	DCTN1;DKFZp686E0752	14	13.6	139.09	0.146986	22.07	21.7154	21.4714	21.4156	21.6999	21.6272	21.4114	21.6687	21.139	21.6514	21.3745	21.2406	21.8654	21.4707	21.9154	21.3202	20.6269	21.9901	19.4037	21.9169	21.3955	23.4459	20.9944	21.6816	21.5908	21.7825	21.8866	21.5896	20.9826	20.9649	22.7695	20.3038	21.313	21.1523	21.5404
	0.370685	0.302467	F8W1N5;F8VZJ2;F8VNW4;F8W0W4;H0YHX9;Q13765;E9PAV3	Nascent polypeptide-associated complex subunit alpha;Nascent polypeptide-associated complex subunit alpha, muscle-specific form	NACA	2	40.8	7.813	0.370685	19.0003	20.9692	19.2658	18.4933	19.538	19.0551	19.3046	18.4738	20.9306	19.2587	19.4797	20.8996	20.798	19.8514	20.0502	19.5266	19.5901	18.9014	18.7171	20.2762	20.707	21.0161	20.9277	21.6392	21.6448	18.7863	18.6574	18.6962	19.0347	19.1172	19.0404	20.2541	21.0825	21.0048	20.7064
	0.597395	-0.419714	E9PB18;Q6UXG2	UPF0577 protein KIAA1324	KIAA1324	6	7.8	99.365	0.597395	22.2278	22.3231	22.988	23.0737	22.7031	21.914	22.0486	22.292	22.6571	22.5053	22.1316	22.3368	22.2911	22.8009	22.7556	22.4744	21.8381	22.4138	22.4644	22.1091	22.5772	18.7298	22.9056	22.5724	22.0806	21.3517	20.821	22.3663	20.4131	22.6193	21.3071	19.4029	22.215	22.2126	22.3792
	0.0446837	0.0442593	E9PB61;Q86V81	THO complex subunit 4	ALYREF	4	21.6	27.557	0.0446837	22.9135	20.7042	22.4661	22.7192	22.3314	22.8228	21.0353	22.3703	22.6962	22.5996	19.8962	22.4559	22.6397	23.1247	22.2121	22.4476	22.2627	21.4513	22.4197	22.718	23.1079	21.1608	22.4022	21.8629	22.4601	23.3359	22.3867	23.3765	22.8681	22.9419	18.5014	19.0644	22.7377	22.385	22.3761
	1.80408	1.01255	E9PBS1;P22234;D6RF62	Multifunctional protein ADE2;Phosphoribosylaminoimidazole-succinocarboxamide synthase;Phosphoribosylaminoimidazole carboxylase	PAICS	5	14.3	45.651	1.80408	21.089	19.8419	18.1289	20.8167	20.8079	21.1073	19.4994	19.4715	18.4885	20.1762	19.8253	18.564	18.8786	20.2087	21.4615	21.2541	21.4776	20.9344	20.9976	21.2287	19.2933	20.157	20.3184	20.6529	19.4284	20.8248	20.576	20.4369	20.8483	20.8753	19.84	19.4052	20.813	18.9908	18.8715
	0.0527767	0.0430752	E9PBT8;J3KQJ1;Q8NBJ7;J3QT17;C9JL30;A8MXB9;C9J660;F8WEX5;E9PG02;H7C3B2;F8WA42	Sulfatase-modifying factor 2	SUMF2	3	17.2	25.829	0.0527767	19.814	20.0978	20.2011	19.9117	19.9015	20.0088	18.4158	19.992	19.1644	19.2222	20.2931	18.7192	20.5919	19.6122	19.6664	19.955	20.2917	18.489	20.2209	20.4309	18.5434	20.7179	19.4661	18.3418	18.7193	20.5049	20.2605	20.4654	20.1977	19.079	19.8152	19.5409	20.0423	18.8359	19.6997
	0.757838	0.589769	E9PC44;E9PDM8;O94855	Protein transport protein Sec24D	SEC24D	3	8.4	43.94	0.757838	20.1741	18.6251	17.4479	18.6573	21.5532	19.1351	19.0021	18.5186	19.1275	18.7211	19.2008	19.9886	19.8072	19.2611	19.1181	19.0766	19.1385	19.1543	20.4251	19.3503	20.4089	19.5597	22.1463	18.5021	21.2442	18.6235	18.2337	19.1944	18.7597	18.5537	19.6675	20.2696	19.1087	18.9487	19.2523
	0.298841	-0.151334	E9PCR7;Q02218;A0A0D9SFS3;E9PDF2;E9PFG7;C9J4G7	2-oxoglutarate dehydrogenase, mitochondrial	OGDH	16	20.9	117.66	0.298841	21.5326	22.2899	22.5114	22.6474	22.4344	21.7583	22.0845	22.4223	22.2789	22.2285	21.5872	22.0087	22.4874	22.453	22.059	21.9614	21.5655	22.7294	22.2687	22.1117	21.5483	20.8433	23.3022	21.417	22.3645	22.774	22.0539	21.8541	21.3293	22.3962	23.0034	20.3049	22.5004	21.6949	22.2072
	0.0159692	0.0118732	E9PD68;Q14194;Q14117	Dihydropyrimidinase-related protein 1	CRMP1	11	30.9	62.029	0.0159692	22.7406	22.3041	22.4504	22.7003	23.1728	22.2728	22.6119	22.6188	22.6233	22.6711	24.0127	22.7386	22.0561	22.7251	23.2509	23.0993	23.6776	22.1973	22.1884	22.419	21.1348	23.2434	23.131	21.9448	21.1918	22.5373	21.5439	21.8231	22.5384	24.1025	24.5237	23.0115	20.629	21.6532	21.9153
	0.180879	-0.08339	E9PDF6;O43795;H7C2Y7;E7EQD9;C9JUP5;C9JYW1	Unconventional myosin-Ib	MYO1B	10	10	128.48	0.180879	22.6308	22.7928	21.8064	21.7273	22.0169	21.8369	21.7932	21.7494	21.8798	21.9453	21.6745	21.7336	22.1633	22.0425	21.9129	22.3217	22.4271	21.6771	21.4211	21.5009	22.5949	20.9272	22.3333	21.3302	21.2555	21.7471	21.5333	21.4583	21.7294	23.0266	21.6781	21.0394	22.3711	21.8077	21.5784
	1.91998	0.299557	E9PEB5;Q96AE4;C9JSZ1;M0R251;M0QYG1;M0R263;M0R0C6	Far upstream element-binding protein 1	FUBP1	11	17.4	68.903	1.91998	23.1597	23.2213	23.1243	23.0528	23.4004	23.0456	23.2657	23.7107	23.5705	23.2942	24.0589	23.3668	23.4463	23.3393	23.7471	23.3913	23.9351	23.5186	23.4225	23.5761	23.987	23.8113	23.5577	23.8442	23.0724	22.7431	22.9639	23.529	22.8043	23.0788	24.2037	23.2833	23.1408	23.664	23.7606
	0.47138	0.454356	E9PEM5;H0YAC6;P50851	Lipopolysaccharide-responsive and beige-like anchor protein	LRBA	6	2.8	286.97	0.47138	19.5729	19.5534	21.2824	21.284	21.6065	20.9277	20.563	20.1863	18.6203	20.8308	22.9144	19.0134	18.5875	20.3782	21.7451	21.6979	21.4326	20.7036	21.1999	20.6029	19.5545	19.7128	20.8602	19.267	20.4834	19.5007	18.9172	20.3761	20.3984	20.397	20.426	20.6787	20.5485	18.8759	19.0544
	0.0347926	-0.0282224	E9PF19;Q9Y4P3;Q96E41;A0A087WXC6;F8WCR3;F8WDI9	Transducin beta-like protein 2	TBL2	8	21.7	45.935	0.0347926	21.7513	21.8888	20.8361	20.78	20.7284	22.0744	21.5484	22.0792	20.9637	21.2652	22.1082	21.1647	21.1253	21.2218	20.1136	21.0956	21.6821	22.0867	21.834	22.0532	21.9535	21.7866	19.6992	20.4322	21.7117	21.9679	21.5739	21.4865	21.3603	19.5221	21.5047	20.0399	21.5943	21.0954	21.5281
	0.102705	-0.100031	E9PGF5;E9PF55;Q9HBL0;E7ERH1;A0A087WWW7;E7EMG1;H0Y4U1;C9JI43	Tensin-1	TNS1	5	3.2	183.22	0.102705	19.2191	18.779	19.6617	20.3368	20.6511	20.1545	18.5214	17.9273	19.8801	19.9657	21.2119	19.8207	18.7418	18.963	19.9858	20.1163	20.0872	19.1179	19.6428	18.6584	18.2265	18.7777	20.5233	19.8139	19.6755	20.7358	18.8798	19.0225	18.5991	19.8583	19.7208	19.2839	19.6504	19.6991	19.1497
	0.726175	-0.486886	E9PGM4;Q04446	1,4-alpha-glucan-branching enzyme	GBE1	2	3.3	75.959	0.726175	20.3449	20.0383	20.4981	19.8578	19.0277	19.2098	19.5125	19.0319	19.7177	20.1833	18.7915	20.1779	20.004	19.7289	19.1981	21.1471	20.1007	18.6187	18.4269	20.3796	18.3944	17.3753	19.4857	18.8061	18.4197	19.1275	18.3669	18.6731	19.0963	19.6902	18.6813	21.4787	18.9793	19.9052	19.043
	0.0276499	-0.0224265	E9PGT1;Q15631;H7C1D4	Translin	TSN	7	38.6	25.572	0.0276499	21.9595	22.0575	22.5868	22.4609	22.4716	22.3899	22.3179	22.0642	22.083	21.8759	19.4817	22.2319	22.6517	22.3307	21.1765	22.6677	21.7274	22.1307	22.04	22.0672	22.5492	22.0543	22.0044	20.0798	21.3319	22.396	22.5327	22.5165	18.9248	22.8061	21.0917	20.1323	23.11	21.5762	20.8485
	0.507986	-0.280069	F5GYT8;E9PHF7;G5E9X5;E9PG35;Q96RQ3	Methylcrotonoyl-CoA carboxylase subunit alpha, mitochondrial	MCCC1	5	10.3	64.006	0.507986	20.538	20.6426	20.4428	20.5453	20.6286	19.4513	20.8745	20.615	20.7698	20.5391	20.6582	20.0781	19.9086	20.169	20.5977	20.5436	20.8927	20.2964	20.7764	19.5913	20.6628	18.0473	19.839	21.1494	20.6063	20.7733	19.6408	20.624	20.4958	20.3595	21.0226	19.4911	19.8916	20.3245	20.2598
	1.30698	-0.769867	E9PHN6;F6XZQ7;P28161;E9PHN7;E9PLF1;H3BQT3;E9PGV1	Glutathione S-transferase Mu 2	GSTM2	10	53.9	22.876	1.30698	23.8498	23.1064	23.548	23.7093	23.2945	23.6546	23.8651	24.0561	22.9136	22.8922	23.1806	21.3419	20.9269	21.3003	22.5951	21.8443	21.4263	22.4363	22.6984	21.9577	22.4474	22.6984	21.7353	21.6235	21.8566	21.6382	21.9299	22.2343	21.2419	21.1933	22.0646	19.3529	22.0524	21.6977	20.9421
	0.0018724	0.00343968	E9PHS0;O43813;F8WDS9	LanC-like protein 1	LANCL1	4	22.4	22.042	0.0018724	18.9187	19.0709	21.7477	21.5813	22.4465	19.2302	18.5659	18.9939	19.7679	19.8053	20.0938	22.0913	19.0343	19.5576	19.273	21.4314	23.9326	19.8586	18.5807	18.3661	19.7689	19.7274	19.6743	19.6404	18.5785	18.9536	19.4766	18.3448	18.5759	19.7421	20.2844	19.3695	20.6489	21.0923	19.8335
	0.0403871	0.0366275	E9PIA8;P50897;Q5T0S4;E9PMG2;E9PSE5	Palmitoyl-protein thioesterase 1	PPT1	3	15.6	23.022	0.0403871	21.5521	20.086	21.2386	21.3896	21.8815	19.4255	21.4531	21.7192	21.592	22.0351	21.7099	22.0245	21.8903	21.7958	21.8486	20.0353	22.4015	21.5149	21.9942	21.6504	20.3812	21.9133	21.3145	21.6144	21.5707	21.4499	21.1704	21.2848	21.6903	21.8939	19.2845	19.5057	21.4267	21.7131	21.7578
	0.353578	-0.244555	E9PJA7;E9PK09;E9PQN2;E9PKI6;E9PK91;Q9NYF8;H0YF00	Bcl-2-associated transcription factor 1	BCLAF1	3	8.4	52.917	0.353578	19.6905	19.8717	19.786	19.8509	20.0638	20.1886	20.3207	20.4783	20.7226	20.7664	18.444	20.1791	20.4352	20.0671	20.5279	20.3744	20.109	19.6987	20.8184	20.847	18.713	18.6412	18.6253	20.0095	19.8781	18.6	20.0457	20.5233	20.2163	18.729	18.5373	19.9055	20.237	20.8169	20.9804
	0.500274	0.494587	E9PKG1;H7C2I1;Q99873;E9PQ98;E9PIX6;E9PNR9;H0YDE4;A0A087X1W2;Q9NR22	Protein arginine N-methyltransferase 1	PRMT1	6	20.3	37.709	0.500274	19.5179	20.226	21.2447	21.1701	21.519	21.6407	21.2814	21.779	18.7896	19.8548	22.1348	19.5815	19.8371	19.0416	22.1812	21.6475	22.3305	19.7481	19.8391	21.9231	19.587	20.2377	21.8544	19.3932	18.8797	21.3965	21.1969	21.6547	18.2482	21.8124	22.8672	20.2065	19.8842	19.0577	18.1877
	0.657471	-0.323309	E9PKP7;P17480;E9PMM2;E9PLT2	Nucleolar transcription factor 1	UBTF	4	7.4	87.435	0.657471	18.9978	19.6344	20.1254	19.9593	19.6727	18.3391	19.8744	20.0505	20.2983	18.8883	19.3368	19.2305	20.1922	20.8701	19.6539	19.4788	19.3538	18.7853	19.4931	18.521	19.9738	19.8149	19.1033	19.0305	19.7062	19.4622	19.3915	19.8222	19.4827	20.2914	19.7523	21.0353	18.6957	19.1524	20.0578
	0.773441	-0.461914	F8VSA6;E9PS38;S4R3E9;E9PL57;Q15843	NEDD8	NEDD8;NEDD8-MDP1	2	28	5.8668	0.773441	20.8407	19.2862	18.9641	19.4248	20.3786	21.6812	21.0274	21.2166	20.3103	20.3788	20.5405	20.3474	19.5992	19.8048	19.5146	19.6587	19.7227	20.2702	18.8724	21.0307	20.7047	19.3191	19.1929	20.3802	20.0719	18.2678	19.5273	19.9129	19.8135	20.5806	21.0115	20.3546	18.846	19.0463	19.8737
	1.12965	0.31902	E9PLK3;P55786;A6NEC2;H0YDG0;E9PP11;H0YCQ5;E9PJY4;E9PPD4;E9PJF9;E9PPZ2	Puromycin-sensitive aminopeptidase	NPEPPS	15	19.1	102.99	1.12965	23.3705	23.5256	22.4709	22.5612	22.5519	22.3618	22.6169	22.2747	22.2248	22.065	22.928	22.3071	22.2509	22.426	22.6868	22.836	23.108	22.7344	22.5538	22.6101	23.5343	23.2663	22.6427	21.0681	22.4225	22.4349	22.4766	22.3172	22.3802	22.6576	22.2161	20.0666	22.6103	22.6279	22.3938
	1.85079	-1.4639	E9PLL6;P46776;E9PJD9;E9PLX7	60S ribosomal protein L27a	RPL27A	4	38	12.201	1.85079	21.3989	22.8156	23.7225	23.6525	24.0033	23.4788	24.1339	24.2755	23.5552	23.7612	23.9785	23.636	23.7177	23.6786	19.2933	24.0012	23.9502	23.0504	22.6716	22.4781	22.1679	22.5042	18.7276	23.3578	23.0054	19.8545	23.5825	18.7701	18.6728	23.812	24.421	20.876	22.9827	23.4825	23.4655
	0.627897	-0.212042	E9PM69;R4GNH3;P17980;E9PMD8;E9PN50;E9PKD5;E9PLG2	26S protease regulatory subunit 6A	PSMC3	6	21.2	44.323	0.627897	20.9247	21.8937	21.7769	22.2219	22.122	21.8823	22.0947	21.7218	21.8911	22.2702	22.3744	22.1159	22.0896	22.4876	21.3613	22.0978	22.3283	21.9933	21.4035	21.4499	22.1543	21.093	22.1246	21.3001	22.1523	21.7234	22.1039	21.6979	21.7151	22.5142	22.2565	20.751	22.0365	21.6808	21.7058
	0.618029	-0.527807	E9PN17;O75964	ATP synthase subunit g, mitochondrial	ATP5L	4	60.5	8.4518	0.618029	22.2387	21.701	21.2371	21.1691	20.9123	21.7395	21.1747	20.6505	19.3572	19.4492	21.3469	21.4664	21.4848	21.4923	21.0417	21.6417	20.9006	19.344	21.1638	21.2259	19.3281	18.2691	22.2477	20.1846	19.4613	20.6709	21.3367	20.4619	21.165	22.7655	20.211	20.4947	20.9155	21.0677	21.5178
	0.843897	0.55788	E9PNQ6;E2QRB9;E9PIR7;F8W809;A0A087WSW9;A0A087WSY9;Q16881;E9PJU2;E9PKD3	Thioredoxin reductase 1, cytoplasmic	TXNRD1	3	5.6	62.035	0.843897	19.7671	20.3941	18.4956	18.9101	19.4085	18.9269	17.9784	18.7159	18.654	20.341	19.1371	18.9325	19.2502	19.9457	21.1304	19.1208	20.361	18.6519	19.6726	19.7891	21.3325	18.1124	19.687	18.7225	19.102	18.6982	18.5381	18.3472	18.2507	19.3169	20.3961	20.8257	20.0761	19.8321	19.9589
	0.235803	0.170828	E9PNW4;E9PR17;P13987;H0YET2	CD59 glycoprotein	CD59	2	20.4	11.985	0.235803	19.909	18.9906	18.6591	20.2726	18.6302	18.445	19.0757	18.5536	20.4034	18.7545	20.5345	19.6981	20.3607	19.0856	19.4889	19.1993	19.1828	20.3736	20.0267	18.8149	18.9481	19.5509	20.4062	19.5137	20.2454	18.2703	20.0637	19.0294	18.9316	18.5887	21.1589	20.2052	19.1311	18.1962	20.0977
	0.868492	-0.622004	E9PP21;P21291;E9PND2;E9PS42	Cysteine and glycine-rich protein 1	CSRP1	4	29.4	16.94	0.868492	19.0422	19.2135	19.8558	20.7533	18.8677	20.5476	21.315	21.0031	20.8023	20.6667	18.5355	21.4148	20.9942	20.7627	18.4014	19.2727	19.2616	19.5851	21.3012	19.6213	20.3574	20.2571	18.7706	19.3367	18.7969	20.1797	21.4021	21.8659	21.8158	20.4003	20.053	19.3388	21.8904	21.825	22.2096
	0.161752	0.11918	G3V158;E9PPM8;Q9Y315	Deoxyribose-phosphate aldolase	DERA	2	9.6	25.113	0.161752	17.7424	19.7501	19.515	19.3006	19.4654	19.2735	19.038	19.0561	19.6022	20.4827	20.6672	19.5269	18.9539	17.7958	18.9898	19.1807	19.3353	19.1482	19.3257	19.9781	20.1573	19.1019	19.5362	18.8036	19.5807	18.9605	19.6601	19.5963	19.6747	19.5706	19.5448	20.3132	19.9134	20.055	19.2596
+	2.64173	-1.24702	E9PRT6;P54315;H0YDY1;E9PR20	Triacylglycerol lipase;Inactive pancreatic lipase-related protein 1	PNLIPRP1	10	27.2	51.844	2.64173	21.0438	21.274	22.9165	22.4922	22.4526	22.3325	22.1885	21.3683	22.3427	22.2165	22.8562	21.6638	21.538	21.5058	18.5073	20.2815	20.7272	21.8523	21.7397	22.2128	20.9074	20.0543	20.6173	21.0721	21.334	21.638	22.2338	21.154	21.0283	19.2363	18.2216	19.8576	20.9984	19.872	20.7808
	0.439485	-0.191198	F1T0E5;Q9ULU8;H7C538;H7C4T6;A0A0C4DGY2;H7C4K9;H7C4P2	Calcium-dependent secretion activator 1	CADPS	20	18.8	152	0.439485	24.7698	23.963	24.2391	24.3962	24.4817	24.2907	24.4162	23.8888	24.3173	24.4255	24.5877	24.4824	24.1654	24.5478	24.5132	24.9561	24.8107	23.7012	23.5591	23.5823	24.2989	23.0267	25.0269	23.3589	23.5398	23.6498	23.6799	23.2719	24.306	25.7831	25.2312	24.3803	24.1793	23.1316	23.2957
	0.00076897	0.00166919	F2Z2K0;Q9UNZ2;R4GNE6	NSFL1 cofactor p47	NSFL1C	3	16.1	30.22	0.00076897	22.4675	22.4217	22.3292	21.7335	20.9489	19.4386	18.7618	18.8827	21.4414	22.0305	19.4254	19.011	20.7658	18.4139	22.2217	22.2617	22.0173	18.3594	22.404	22.5574	18.6254	18.5553	18.2019	20.6928	19.4054	22.7095	19.1121	22.1102	22.8368	18.2809	18.3889	19.3474	22.3309	21.9305	22.5471
	0.371353	0.215064	F2Z2Y4;O00764	Pyridoxal kinase	PDXK	3	15.8	30.638	0.371353	18.3653	19.5802	19.7984	19.2942	19.0092	20.2156	20.1328	19.8026	18.3569	19.6912	19.5895	19.3232	19.7152	19.9591	19.4505	19.4728	19.9015	18.5145	20.2103	20.1492	19.4544	20.9111	19.2642	19.5922	18.8773	20.6889	18.4011	20.3037	20.5038	18.4441	20.1734	20.4323	20.2594	20.0979	19.7977
	1.66733	1.11672	F2Z2Y6;O95777;C9JNV3;C9JIZ0	U6 snRNA-associated Sm-like protein LSm8	LSM8	4	64.2	7.3713	1.66733	22.6851	22.125	22.4138	22.5733	22.7463	22.1107	22.2076	23.2542	22.1333	22.3874	23.1418	21.9299	21.3679	21.329	25.5357	25.4745	25.017	23.4887	21.614	21.7994	22.9333	22.7446	22.2754	23.3033	22.7925	22.0292	21.8896	21.9878	21.5658	22.8517	22.8769	19.7397	22.6346	22.6532	21.8771
	0.756695	-0.646034	F2Z2Y8;Q9H0E2;E9PNS3;E7EN89;E9PP67;E9PQ25	Toll-interacting protein	TOLLIP	4	23.5	23.28	0.756695	19.9225	19.0685	21.1562	22.2341	21.773	21.2319	21.6946	20.8751	21.3361	22.0298	19.4848	21.539	21.6107	21.3905	21.739	21.5603	21.3965	19.7829	19.4355	19.3824	19.2833	19.202	22.2696	20.9401	21.3713	21.1951	20.8886	20.7251	20.7512	19.7788	18.6222	20.1658	21.0673	20.9658	20.88
	0.648224	-0.386476	F5GXX5;P61803;F5H895;A0A0B4J239	Dolichyl-diphosphooligosaccharide--protein glycosyltransferase subunit DAD1	DAD1	3	37.6	9.5541	0.648224	22.5414	22.5316	21.8882	21.8751	21.869	22.2875	22.1393	21.8701	20.8987	22.0529	20.3101	22.6429	22.6571	22.635	22.0818	22.1102	22.373	21.7957	22.125	21.311	20.2805	20.4176	22.1548	21.7374	22.0039	21.838	22.0333	21.793	22.0836	22.7746	22.1216	20.2416	22.6198	21.8668	22.0316
	0.974368	0.486471	F5GYN4;J3KR44;Q96FW1;F5H6Q1;F5GYJ8;F5H3F0	Ubiquitin thioesterase OTUB1	OTUB1	7	36.1	28.05	0.974368	20.2315	20.6386	22.5165	22.2775	22.4171	22.1749	22.3897	22.4855	21.6303	22.2648	23.0712	21.9341	22.3608	22.2349	22.9206	23.0177	23.2481	22.3564	22.6686	22.4149	21.4981	22.3369	22.3203	22.2381	22.1577	23.16	22.297	22.7434	22.4215	23.2477	23.5885	18.8235	22.3048	22.4283	22.4587
	0.54671	0.548238	J3QL14;R4GN72;F5GYQ1;P61421	V-type proton ATPase subunit d 1	ATP6V0D1	4	18.1	26.705	0.54671	22.54	21.6296	21.8195	21.7586	21.8782	21.4493	18.6006	22.0879	22.2141	22.1714	22.2508	19.9858	19.5449	18.9601	22.3483	22.0998	22.7098	21.4187	21.4604	21.3642	22.0023	19.9441	22.445	21.9221	20.6064	20.8315	21.3716	21.6811	18.8943	22.5886	22.0082	20.5836	19.6816	21.0428	21.1239
	0.56851	-0.41551	F5GZC2;F5H6C1;F5H1N2;F5H126;O43581	Synaptotagmin-7	SYT7	2	6.7	50.699	0.56851	18.9158	20.882	20.6549	20.7732	20.5597	20.7053	20.8376	20.2596	18.5144	18.4609	18.5869	20.8392	19.0319	20.4284	19.502	19.7691	19.6228	20.408	19.0876	20.3323	19.2689	18.6884	19.2277	19.7377	20.7489	18.9228	20.4184	18.9921	18.3834	18.7534	19.8418	19.9295	19.3415	19.9567	19.7913
	0.764733	-0.25935	F5GZS6;J3KPF3;P08195;H0YFS2;F5GZI0;F5H0E2;F5H867;H0YFX4;F5GZR9	4F2 cell-surface antigen heavy chain	SLC3A2	18	32.4	64.872	0.764733	24.489	23.4732	23.9417	24.0899	23.8601	23.5693	23.5718	23.54	24.0333	24.2409	25.0288	23.6423	23.5964	23.6537	23.9763	24.0044	24.0351	23.2571	23.4415	23.5601	22.8454	23.8854	23.8444	23.2199	23.1605	21.9676	22.1007	22.1424	22.2066	23.9857	24.3063	21.027	23.0381	23.0855	22.934
	0.226552	-0.0832787	F5H0B0;H0YC42;P55327;E5RFR7;H0YC44	Tumor protein D52	TPD52	7	37.9	27.468	0.226552	24.198	24.1286	23.6899	23.6516	23.8629	23.2904	23.2213	23.4625	23.8333	23.9074	23.438	23.2256	23.3069	23.0157	23.2748	23.4156	23.7482	23.1242	23.2395	23.3846	24.1895	23.2918	23.8744	23.3745	23.8427	23.3992	23.1852	22.9334	22.9395	24.2515	24.0926	19.3888	23.9398	23.2175	23.3309
	0.544898	-0.506776	F5H2F4;P11586	C-1-tetrahydrofolate synthase, cytoplasmic;Methylenetetrahydrofolate dehydrogenase;Methenyltetrahydrofolate cyclohydrolase;Formyltetrahydrofolate synthetase;C-1-tetrahydrofolate synthase, cytoplasmic, N-terminally processed	MTHFD1	9	9.2	110.61	0.544898	21.2958	21.3577	19.4242	18.5091	19.9811	18.4896	19.0998	18.5302	20.9092	21.1938	17.0832	19.7741	20.8498	20.0396	18.552	19.5098	19.5733	18.8084	20.1947	19.0318	18.7104	19.8722	18.9603	18.8491	19.6585	18.4049	20.17	18.4802	19.6524	19.6022	19.7584	18.6488	21.7023	21.0837	21.0011
	0.635245	0.456651	F5H2R5;F5H6Q0;F5H3P3;P52566;H0YGX7	Rho GDP-dissociation inhibitor 2	ARHGDIB	3	50	9.792	0.635245	20.9293	21.025	20.485	20.3768	20.9901	19.3434	18.9276	18.199	20.2042	20.1028	19.8684	19.8758	19.9314	19.9663	20.8188	20.6952	20.8328	20.962	21.2801	21.4461	20.5833	18.8322	18.8042	20.3886	19.8026	19.8067	20.6799	21.0282	20.0582	20.5733	18.7063	20.0508	21.9512	22.3379	22.4207
	0.303695	0.286772	F5H365;Q15436;G3V4V1;G3V1W4;G3V3G5;G3V2R6;G3V5X8;G3V4Q2;G3V5K1	Protein transport protein Sec23A	SEC23A	2	9	82.968	0.303695	20.3956	19.8255	18.9111	21.3644	19.5993	17.9006	18.5774	19.7809	19.8032	18.6165	17.8038	19.9149	19.7907	19.5835	17.9624	20.992	19.3554	19.6151	18.7922	20.1474	20.6897	20.511	19.2875	17.5165	18.9223	19.6912	19.3599	19.7515	19.4888	19.7628	19.5772	19.4188	20.4237	20.0946	19.7081
	0.00844542	-0.00951947	F5H5P2;P12694;F5GXU9;M0R0C8	2-oxoisovalerate dehydrogenase subunit alpha, mitochondrial	BCKDHA	3	8.6	54.202	0.00844542	20.0037	19.9652	20.9046	20.8797	20.7542	20.8897	20.7651	20.9952	18.8131	19.8898	20.5621	19.055	19.9307	18.6179	20.8664	21.1291	20.5835	19.972	21.1687	18.7341	19.5366	18.3876	20.8387	18.1551	17.6022	20.6041	20.727	20.7448	20.8858	20.1984	19.7647	19.0439	19.0527	19.2616	19.6818
	1.00988	-0.670285	F5H6E2;O00159;I3L204;I3L168;I3L3F5;I3L4D4;I3L501;I3L3Y6	Unconventional myosin-Ic	MYO1C	10	11.3	118.99	1.00988	21.4378	19.1122	21.9843	22.006	21.8257	21.7394	21.6871	21.9159	21.301	22.1935	21.636	23.3885	23.1552	21.9196	21.7686	20.9171	20.9067	21.5649	21.2078	21.4504	21.0507	19.3164	22.0502	21.7769	21.8647	21.3716	22.1994	21.5735	21.3299	22.5003	20.8279	18.746	22.269	20.8669	22.0394
	1.91837	-0.660445	F5H7S7;Q13576;E7EWC2;D6R939;E9PDT6	Ras GTPase-activating-like protein IQGAP2	IQGAP2	10	8.2	174.45	1.91837	20.9006	20.6235	20.4271	21.3255	20.3442	21.6013	21.7602	21.5677	21.127	21.5568	20.2362	20.25	20.1407	20.0742	20.3744	20.1064	20.6574	20.2002	20.5321	20.1673	19.4324	20.6986	19.5595	20.5863	21.3036	20.1227	21.7691	21.5679	21.5256	20.4291	19.8171	19.7156	21.8505	21.5136	20.5677
	0.073078	-0.0851148	F6RFD5;P60981	Destrin	DSTN	6	61.5	15.397	0.073078	21.557	21.9161	21.9403	21.7542	22.2083	21.1765	21.043	21.5545	21.4362	21.7981	20.6791	22.8918	22.5793	22.2898	23.2077	22.8447	22.461	22.9072	19.5511	19.4989	20.7179	21.5663	22.4375	22.973	22.7645	22.5376	22.0292	21.5665	20.7517	22.6595	23.5844	24.7361	22.8517	21.1568	18.9727
	0.683499	0.387769	H0YFA9;H7C3P4;F6S8M0;P15586;F5H4C6	N-acetylglucosamine-6-sulfatase	GNS	2	6.9	34.608	0.683499	19.5441	17.833	20.2693	20.0833	20.3405	19.0008	18.2484	18.6281	19.6327	18.9116	19.6052	17.7655	19.0757	18.4737	19.0637	19.2927	19.5479	19.3761	19.3814	19.3279	19.689	19.5086	20.2103	19.7516	18.2348	19.5254	18.1006	19.5877	19.5394	19.9777	21.1072	20.5185	19.7946	19.7965	18.6784
	1.28528	-0.622298	F6SDV2;Q9GZM7	Tubulointerstitial nephritis antigen-like	TINAGL1	4	14.1	40.867	1.28528	20.0364	20.9687	21.5066	20.9357	20.3522	21.0013	21.2017	21.391	20.9904	20.6594	21.373	22.404	22.1881	22.1139	21.0483	21.0936	20.9062	21.2333	20.9755	21.1706	19.8912	19.9672	19.1208	21.7733	22.4997	22.7802	22.5433	23.4166	22.6335	18.7004	19.9625	20.5415	21.3164	21.4966	22.2045
+	3.0837	1.32755	F6TLX2;Q9HC38;I3L3Q4;I3L1I0	Glyoxalase domain-containing protein 4	GLOD4	8	16.3	54.719	3.0837	22.5523	22.3783	21.3619	21.5895	21.9392	20.9557	20.5913	20.4141	21.0117	21.2641	18.4406	21.1025	20.8996	21.1394	22.4221	22.1222	22.1421	22.5493	22.8498	22.789	22.562	22.531	22.0349	22.7547	22.8266	21.7096	21.0946	22.3836	22.2877	21.2495	21.4108	19.8749	22.2789	21.8151	21.5767
	0.0409834	-0.0411688	F6WFU6;H0Y8C3;Q9NZJ7	Mitochondrial carrier homolog 1	MTCH1	2	5.2	39.97	0.0409834	18.5708	18.4459	19.8931	21.2032	20.5699	18.9629	19.8198	18.2015	19.9954	19.7213	20.1524	18.3834	19.5071	19.7967	20.7529	19.4845	20.6611	19.0254	18.87	18.8125	19.2895	19.5954	18.7818	18.7195	20.0231	19.5767	18.2598	19.6383	18.5539	19.3507	19.6852	19.3264	19.6287	19.7901	19.6318
	0.025275	-0.0469108	F8VNT9;F8VV56;F8W022;F8VWK8;P08962	Tetraspanin;CD63 antigen	CD63	2	13.5	14.265	0.025275	18.4256	19.9785	22.3918	22.3571	22.942	22.0105	21.9552	22.0692	22.9094	22.6654	23.8661	22.1333	22.3003	22.5029	23.0082	22.7398	23.5751	22.4578	22.4532	22.6634	18.7581	18.9944	23.2541	20.2365	19.8164	22.6157	21.7019	22.118	21.7843	22.9969	23.1659	18.7071	19.1288	22.1511	22.1277
	0.270301	0.286046	F8VXI1;F8VRD8;Q9UI09;H0YID5	NADH dehydrogenase [ubiquinone] 1 alpha subcomplex subunit 12	NDUFA12	2	36.4	6.2241	0.270301	19.7589	18.9877	20.4995	20.5193	20.437	20.0522	20.4932	20.1525	19.3898	20.0796	21.9998	19.9283	17.7934	19.3838	21.296	20.9543	21.2013	20.3958	20.1645	20.1766	17.3619	19.5394	21.1472	19.8347	18.7939	20.3304	20.3342	20.624	20.4055	20.512	19.3192	22.8328	18.8518	19.7074	19.3265
	1.33135	-0.523418	F8VU90;Q9NYL4;H0YHM7;E9PAR0	Peptidyl-prolyl cis-trans isomerase;Peptidyl-prolyl cis-trans isomerase FKBP11	FKBP11	4	25.8	19.814	1.33135	24.4005	24.425	23.6713	23.8879	23.8176	23.917	23.7747	24.1874	22.9095	24.1024	24.9009	22.9987	23.1301	22.4638	23.7061	23.4433	23.6371	22.8813	23.2176	22.6872	23.6136	23.0308	22.8781	25.2107	24.6809	23.7471	24.1856	24.6903	24.4255	24.0828	21.7723	19.3403	23.9902	24.0895	24.1032
	0.0462232	-0.0617287	F8VXB1;F8VUC5;F8W156;F8VYZ4;F8VVA7;P61923;F8W651;F8VXR1	Coatomer subunit zeta-1	COPZ1	3	38	10.628	0.0462232	22.2453	20.444	21.3387	20.7251	20.8496	20.4342	20.3625	20.7716	19.0335	19.4814	21.2593	18.9296	18.4079	18.8811	20.4992	20.4634	20.3924	20.6123	21.6493	20.4744	18.0309	18.538	20.8182	19.3636	20.2968	20.5379	20.3168	20.6117	20.7811	18.9817	18.9405	20.461	20.9002	19.6812	18.5171
	0.050224	-0.0218378	F8W031;F8VXJ7;Q9Y2B0;F8W1K5;F8VP03;H0YIH9;F8W1U5;H0YI18	Protein canopy homolog 2	CNPY2	6	32.7	29.224	0.050224	21.9863	22.1096	22.826	22.8919	22.9656	22.3158	22.39	22.4781	22.719	22.4076	23.122	21.8062	22.4428	22.7023	22.0086	22.9927	22.8228	22.4027	22.3076	22.8185	22.5812	22.0729	22.4016	22.1524	23.2376	22.1118	21.6845	22.7809	22.1405	22.9102	23.1378	21.1909	23.1391	23.1216	22.7169
	0.815363	-0.433493	F8W062;P04054	Phospholipase A(2);Phospholipase A2	PLA2G1B	4	38.7	13.223	0.815363	24.2292	24.2653	23.7172	24.0805	24.023	24.1064	24.3152	24.5526	23.5661	23.7711	24.4071	22.4809	22.2786	22.5489	23.6854	23.0745	22.5482	23.7833	23.8551	23.9709	23.2327	22.5582	23.0388	23.1598	23.4725	22.0763	23.8722	23.9819	24.5742	21.5568	22.3859	19.0291	21.904	18.9764	22.6527
	0.027974	-0.0100791	F8W1A4;P54819;G3V213;F8VZG5;F8VY04;F8VPP1	Adenylate kinase 2, mitochondrial;Adenylate kinase 2, mitochondrial;Adenylate kinase 2, mitochondrial, N-terminally processed	AK2	5	27.6	25.63	0.027974	21.7309	21.95	21.868	22.0416	22.1842	22.1303	22.1502	22.1118	22.0393	21.9899	22.2014	21.7521	21.7907	21.4925	21.8031	21.9259	21.8471	22.3658	22.2907	22.0957	22.4788	21.3342	21.4032	22.3154	22.2804	21.8089	22.1569	22.614	21.9421	21.1528	22.8687	19.702	21.4785	22.0343	22.3866
	0.0864217	0.0313235	F8W1R7;G3V1V0;P60660;J3KND3;G8JLA2;B7Z6Z4;F8VPF3;G3V1Y7;F8VZU9;F8W180;H0YI43;F8W1I5;P14649;F8VXL3	Myosin light polypeptide 6	MYL6	9	62.8	16.29	0.0864217	24.8533	24.8721	24.3205	24.3179	24.1945	24.3327	24.5906	24.5018	24.6674	24.7913	25.4528	24.4281	24.3938	24.4836	24.5815	24.6353	24.124	24.8139	24.9357	24.784	24.9361	24.1622	24.5808	24.8609	25.2522	24.6835	24.4553	24.9379	25.1055	23.974	22.5375	22.5668	25.3849	25.641	25.6429
	0.688509	-0.24031	F8W6I7;P09651;F8VZ49;Q32P51;F8VTQ5;F8W646;F8VYN5;H0YH80	Heterogeneous nuclear ribonucleoprotein A1;Heterogeneous nuclear ribonucleoprotein A1, N-terminally processed;Heterogeneous nuclear ribonucleoprotein A1-like 2	HNRNPA1;HNRNPA1L2	11	49.2	33.155	0.688509	25.2912	24.9813	24.6814	24.6493	24.6824	24.8589	25.0088	24.4178	24.3873	24.7926	23.8776	25.0183	24.9812	24.9532	24.2238	24.7379	24.4226	24.8961	24.9584	24.7165	24.596	23.2411	24.847	24.4582	24.3044	24.597	24.7864	24.5023	24.4031	25.5906	24.646	26.0229	25.2451	24.81	24.9304
	1.76778	-0.459477	F8W7C6;A0A087WV22;H7C123;H7C2C5;Q96L21		RPL10	7	49.1	18.565	1.76778	22.131	22.3235	23.5053	23.3499	23.3507	23.6624	23.2443	23.2666	23.716	23.7318	23.7439	23.2475	23.318	23.178	22.8461	22.7319	22.4266	22.6486	22.8813	23.0089	22.602	22.7967	23.3454	22.5502	22.9209	23.1761	23.1432	22.932	23.2085	23.6129	23.5041	20.5199	23.3418	23.0144	23.5128
	0.0102115	-0.00868081	F8W7Q4;Q96A26;E9PH05	Protein FAM162A	FAM162A	4	31.9	16.515	0.0102115	21.9684	22.3126	21.4892	21.4481	21.5407	22.0217	21.7199	21.7297	21.8464	22.1215	22.3272	20.3976	19.9441	21.0478	21.056	21.1492	21.3898	21.5926	21.3157	21.173	21.9018	23.2426	21.1892	21.3563	19.8988	20.8734	22.032	22.2994	22.0451	20.9728	22.7418	20.1724	21.3376	21.2798	22.387
	0.255357	0.311136	F8W914;Q9NQC3;H7C106	Reticulon;Reticulon-4	RTN4	6	35.4	37.144	0.255357	19.3428	20.0583	23.1851	23.4661	23.6278	23.1974	23.2591	23.6201	23.3711	23.53	24.2361	23.0419	22.3243	24.3427	23.8084	23.438	23.7723	23.0981	23.1414	23.1693	23.3141	21.523	23.6374	22.6569	22.4322	22.3834	22.6702	23.3975	22.8918	22.9206	24.7508	24.718	22.3273	23.4102	21.9712
	2.30396	-0.627303	J3QRU4;F8WCA0;L7N2F9;P63027;K7ENK9;K7EKX0;F5GZV7;P23763	Vesicle-associated membrane protein 2	VAMP2;VAMP3	4	61.1	12.251	2.30396	23.4646	22.7213	23.2303	22.8411	23.0339	23.4955	23.5413	23.0983	22.9258	23.2474	23.8196	23.4546	23.4209	23.6454	22.845	23.2378	23.4644	22.7234	21.8085	22.5049	22.1966	21.7657	23.3408	22.8937	22.9874	21.7658	22.4538	22.1234	22.7566	23.8483	23.4711	21.2809	21.8378	21.9111	22.381
	0.876509	-0.295845	F8WCF6;P59998;F8WDD7;H7C0A3;A0A0A6YYG9;R4GN08;F8WE39	Actin-related protein 2/3 complex subunit 4	ARPC4-TTLL3;ARPC4	5	26	21.058	0.876509	22.3757	22.9572	22.7376	22.7643	22.7685	22.7559	22.9935	22.8037	23.0239	23.0227	22.4805	22.9935	23.1375	23.0861	23.0299	23.1119	23.4796	22.0521	21.9869	22.0783	21.8652	22.0748	23.3092	22.4996	22.739	23.4544	22.4654	22.0421	22.6588	23.7692	23.1625	19.3308	23.6315	23.0501	22.9552
	0.778007	-0.697018	G3V0I5;P49821;B4DE93;E9PQP1;E9PMX3;E9PPS5;E9PJL9;E9PLC6;E9PPR0;H0YD04;H0YE81	NADH dehydrogenase [ubiquinone] flavoprotein 1, mitochondrial	NDUFV1	7	19.9	50.054	0.778007	22.1624	19.606	21.5009	21.4117	19.054	18.686	18.6746	21.2514	20.1674	19.1294	21.2549	20.0088	18.951	21.4897	19.0258	18.4176	18.4771	20.1414	20.6822	20.6387	19.7036	20.3296	18.4633	18.3658	19.432	21.3062	21.2438	21.184	21.2403	20.7157	20.1454	20.4283	19.8682	18.6839	19.9089
	1.06307	-0.479578	G3V1C3;Q9BZZ5;E9PQK6;H0YER7	Apoptosis inhibitor 5	API5	5	11	57.56	1.06307	21.4438	21.3855	21.4752	21.091	21.7958	21.4339	21.3767	21.3993	21.4051	21.2674	20.8944	21.2613	21.4301	20.5379	21.366	21.2555	21.6207	20.9629	19.6264	21.0455	18.8654	21.5165	21.1232	21.2151	20.6466	20.8532	21.2534	21.2643	20.7761	20.1559	21.7683	20.1736	21.0437	20.9287	21.3305
	0.05348	0.066452	G3V1D4;Q9NUP9;H0YIA8;O14910;J3KN23;H0YI92;Q9HAP6	Protein lin-7 homolog C;Protein lin-7 homolog A	LIN7C;LIN7A	3	16.2	19.186	0.05348	18.8361	18.6482	21.5222	18.7487	21.4393	18.5244	18.2509	18.8896	18.7309	20.2496	19.699	19.5528	20.4107	19.4759	18.7486	21.5286	19.0565	18.7276	19.766	19.5748	18.6222	19.0267	21.0331	18.217	18.4436	18.5777	19.5631	18.651	20.0737	21.2115	18.619	21.7232	20.0046	19.6315	19.9676
	1.69926	-0.458103	G3V203;J3QQ67;Q07020;F8VYV2;A0A075B7A0;H0YHA7;F8VUA6;F8VXR6	60S ribosomal protein L18	RPL18	5	32.9	18.756	1.69926	23.3335	22.9738	23.7572	23.7745	23.7311	23.5965	23.7681	23.5438	24.3035	24.1298	25.1187	23.7738	23.8343	23.5545	23.7734	23.4428	23.3936	23.4042	23.243	22.9667	23.4175	22.8709	23.5605	23.3914	22.2481	22.44	23.4007	23.8793	23.1395	23.5682	23.6322	26.4504	23.5407	23.5328	23.7037
	0.163	-0.245871	G3V279;P84090	Enhancer of rudimentary homolog	ERH	2	25.4	8.2033	0.163	21.0197	18.5053	19.2939	19.3515	19.1336	19.0249	18.9344	18.852	22.6906	23.148	19.1674	18.5873	20.0241	19.0035	18.5868	18.9948	18.5815	19.4927	18.9136	19.7154	22.6826	18.737	19.9845	22.5973	18.2961	20.1183	18.5619	20.1736	19.1258	18.6683	19.445	19.3842	22.5562	22.3382	19.2016
	0.251195	0.134518	G3V2A6;G3V5B7;G3V383;G3V5S0;G3V392;G3V5G0;G3V2I9;G3V5H8;G3V4S9;Q9UN36;G3V4X3;G3V5B5;G3V239;G3V5P9;G3V5D7;G3V420;G3V2S0;G3V3C3;G3V2Y3;G3V5G7;A0A0E3D6M8;G3V552;G3V3X3;G3V3P6;G3V237;H0YJ56;G3V4T9;G3V2T2;G3V5A6;G3V280;G3V3P1;G3V5V9;G3V3D5;G3V3X2;G3V285;G3V4S2;G3V271;G3V358;G3V5L7;G3V578;H0YJT9;A0A0A0MS87	Protein NDRG2	NDRG2	2	19.1	19.144	0.251195	19.4355	19.8174	18.4971	18.9238	19.1568	18.7388	19.5267	19.5222	19.5083	18.8304	18.0416	18.4433	19.5707	20.0923	19.0878	19.0546	19.2136	19.465	19.5513	18.8565	20.2116	18.798	19.3253	19.5838	19.6502	19.1574	19.6876	19.8852	19.6572	19.4733	19.2602	19.6808	19.1715	19.3281	19.4904
	0.642532	-0.455935	G3V2S6;Q9Y5K8;H0YJS0;G3V559;H0YJ55;H0YJH8;G3V5S7;G3V3T8;G3V2V6	V-type proton ATPase subunit D	ATP6V1D	4	34.4	21.921	0.642532	18.9595	19.4079	20.6308	20.7623	20.3197	18.8522	18.897	20.2545	19.3344	19.5984	17.8736	19.766	18.6107	19.1358	19.3386	18.5215	19.6741	19.3215	17.6354	17.5683	19.7907	19.067	20.0954	19.1572	19.2276	18.4393	19.3907	19.2239	18.4174	21.9258	18.7037	19.9798	17.9219	18.5237	19.922
	0.123299	-0.137054	G3V4F7;P61011	Signal recognition particle 54 kDa protein	SRP54	5	13.9	48.67	0.123299	20.0568	18.9093	21.0211	18.8914	20.713	21.1981	21.2046	20.2712	20.231	20.6686	19.4159	19.3531	19.5146	20.6797	18.915	20.4087	20.3161	18.806	21.7281	21.516	19.1382	18.3255	20.9811	19.7014	20.7529	21.3893	21.4566	21.5833	20.8093	19.657	19.5903	21.9894	18.5207	20.2685	20.777
	0.892566	-0.391696	G3V5Z7;P60900;G3V295;G3V3I1;G3V3U4;H0YJC4;G3V4S5;G3V2S7	Proteasome subunit alpha type;Proteasome subunit alpha type-6	PSMA6	8	31.3	28.147	0.892566	21.8325	22.2346	22.5805	22.5501	22.7025	22.1676	22.4027	22.5633	22.7496	22.4583	23.1662	22.528	22.4846	22.3025	23.1921	22.7073	22.9159	21.7885	22.101	21.342	22.1079	20.4023	22.2396	22.4587	21.5449	22.0313	21.616	22.4415	22.3774	23.0311	23.6629	19.9373	22.5117	22.3093	22.6056
	0.384655	0.834283	G3XA86;Q9Y2Z9;G3V2L5;G3V4A6;G3V434;A0A0D9SFJ1	Ubiquinone biosynthesis monooxygenase COQ6, mitochondrial	COQ6	2	4.7	50.705	0.384655	19.0928	21.0582	21.1892	21.424	21.3528	21.8293	18.3841	21.291	18.8106	19.4266	18.9345	18.8505	18.4674	18.7269	21.6213	29.183	19.5608	20.6328	18.2479	18.1856	19.2971	18.9529	21.0802	18.6379	18.713	20.2256	19.7574	18.5143	20.1796	22.4914	21.7636	18.7169	20.0176	19.907	18.0143
	0.453836	-0.279901	Q5QP23;H0Y4X3;G3XAC6;Q14498;Q5QP22	RNA-binding protein 39	RBM39	2	11.3	27.081	0.453836	20.6488	19.4992	19.9522	19.8813	19.5267	19.8974	20.0659	19.4942	20.6667	18.9092	18.3485	21.0168	19.7827	19.5811	19.2553	19.8669	19.6	20.1297	19.4946	19.7289	18.2517	18.869	20.5303	20.8764	20.9307	19.7955	20.0021	19.6197	20.6003	18.6318	20.6759	18.8567	19.0499	19.9654	19.3566
	0.822409	0.269618	G3XAI2;P07942;E7EPA6	Laminin subunit beta-1	LAMB1	20	14.9	200.48	0.822409	24.4093	23.8503	24.0728	23.851	24.0604	24.1706	24.1127	24.1915	23.936	23.9215	24.9141	23.2432	23.598	23.6977	24.4786	24.399	24.7617	23.9789	23.893	23.3104	24.4585	24.8107	24.3545	23.5734	23.4967	24.4401	24.8251	25.2991	24.8916	22.865	24.8575	22.9556	24.1985	24.3993	24.5394
	1.28498	-0.771307	G3XAN4;Q15629	Translocating chain-associated membrane protein 1	TRAM1	2	8.7	33.435	1.28498	18.6807	19.0307	20.857	19.8718	20.7001	21.0343	20.778	18.3357	19.5854	20.7429	20.8744	19.4452	19.3722	19.7579	20.7837	19.4974	18.8331	19.5685	19.7793	18.7312	18.0957	18.2929	18.8759	19.2523	19.3218	19.4075	20.7895	20.2797	19.3725	19.2933	19.5269	18.3311	20.4723	19.204	18.4027
	0.139018	0.093524	G5E972;P42167;H0YJH7;P42166	Lamina-associated polypeptide 2, isoforms beta/gamma;Thymopoietin;Thymopentin;Lamina-associated polypeptide 2, isoform alpha;Thymopoietin;Thymopentin	TMPO	5	20.5	46.306	0.139018	20.7226	20.4693	21.7402	20.951	20.8016	20.9737	21.6449	21.1234	19.7284	19.6746	20.7305	21.0758	21.3091	21.205	20.8339	21.1541	21.0181	20.4779	21.9926	20.8668	20.8639	19.7819	21.6632	21.2102	21.4876	21.6906	21.5497	21.7685	20.9637	21.5555	20.9298	19.1101	21.6735	20.0497	19.5668
	0.45682	-0.238525	G5E9W7;G5E9V5;P82650;C9J5D8;H7C5L9;H7C5F2;H7C5H3	28S ribosomal protein S22, mitochondrial	MRPS22	2	7.2	36.805	0.45682	19.5416	20.1106	18.5114	18.8342	19.208	18.5011	19.6581	19.6181	18.8554	19.8158	19.0419	18.9729	18.8724	20.1797	18.5635	18.7372	18.797	19.7093	18.7893	20.1976	19.5278	18.4581	18.4657	18.7643	18.8383	18.1359	19.1451	19.4712	18.1181	18.7508	19.6788	20.0387	20.0956	19.491	18.4394
	0.59949	0.804151	G5EA31;P53992	Protein transport protein Sec24C	SEC24C	8	11.3	111.98	0.59949	19.7197	19.1619	22.8089	22.8038	22.5582	22.7952	22.1325	22.2404	17.5461	18.9533	21.4302	20.0615	21.0264	19.8377	22.5139	22.8393	22.3625	22.1513	22.2051	22.0603	19.0808	19.6821	22.748	19.8892	19.9527	18.2967	22.8685	22.2332	21.7712	22.7553	22.1078	21.0691	19.6538	19.92	19.1121
	0.47997	-0.169711	G8JLB6;P31943;E9PCY7;E5RGV0;D6RIT2;D6RIU0;D6RBM0;H0YB39;D6RAM1;D6RFM3;E7EQJ0;H0YBG7;H0YBD7;E5RGH4;E7EN40;D6R9D3;D6RF17;D6RDL0;E5RJ94	Heterogeneous nuclear ribonucleoprotein H;Heterogeneous nuclear ribonucleoprotein H, N-terminally processed	HNRNPH1	13	37.9	51.229	0.47997	24.7856	24.5783	24.4807	24.4312	24.856	24.3554	24.3652	24.2158	24.5379	24.5057	25.2222	24.4167	24.4514	24.2818	24.6132	24.5206	24.5869	23.3823	23.7119	23.929	24.8214	24.9847	24.7335	24.0794	24.4617	24.0208	23.8393	24.5217	24.3222	24.8978	24.2727	22.5868	24.2689	24.2082	24.7673
	0.292139	0.208785	G8JLD5;O00429;B4DPZ9;F8VUJ9;F8VZ52;B4DDQ3;F8W1W3;F8VR28;F8VYL3	Dynamin-1-like protein	DNM1L	9	14	79.621	0.292139	21.3303	20.9383	20.7116	21.1872	20.573	20.9006	21.2522	20.9375	21.2703	20.5659	21.2992	19.1051	19.4637	19.2849	20.924	21.4171	20.5531	20.7528	20.2445	19.8092	21.1033	20.7091	22.0359	20.832	21.0864	21.0136	20.4508	20.4679	20.4355	21.2147	19.8839	19.811	20.7565	20.8003	20.9069
	0.35978	-0.258541	H0YD13;H0Y2P0;P16070;H0YDX6;H0YD17;H0YDW7;H0YCV9;H0Y5E4;E9PKC6;H0YE40	CD44 antigen	CD44	3	15.5	22.683	0.35978	20.5932	20.8999	18.7502	19.4866	19.4484	19.9813	19.4939	19.4528	19.6251	19.6815	18.4912	19.6843	19.485	19.8992	21.4546	18.5653	18.6254	18.85	19.8591	19.3538	18.5367	20.0689	19.1274	19.2768	19.6204	20.334	18.7848	18.2144	18.2767	20.215	20.8166	20.031	18.7183	18.0238	19.9451
	1.50421	-0.895444	J3KSW8;H0Y2S9;Q6WCQ1;H0Y7E2	Myosin phosphatase Rho-interacting protein	MPRIP	3	6.6	95.928	1.50421	20.1449	20.6932	19.3511	18.9366	19.2283	18.1713	20.52	19.5038	18.1735	20.4782	19.7605	20.6488	18.9941	19.7862	18.2334	17.9869	18.0449	17.5615	19.4071	18.3893	20.882	18.7385	19.0912	18.9009	18.9736	19.6128	19.9314	18.3733	19.575	20.673	18.7512	20.1772	21.9357	19.358	19.666
	0.182557	0.204803	Q5QPK2;H0Y368;O60762;Q5QPJ9	Dolichol-phosphate mannosyltransferase subunit 1	DPM1	5	16.7	32.426	0.182557	19.8002	18.7564	20.8255	20.7306	20.5299	19.9627	19.5446	18.508	19.742	17.6599	18.6453	18.6963	20.0765	18.8652	20.5523	21.0455	21.1188	18.179	18.4501	18.2454	19.1805	19.3758	20.7736	20.4962	20.5541	21.1787	18.4788	19.8847	18.5776	20.201	20.3238	19.7342	18.5787	18.4099	19.1718
	0.189478	0.127868	H0Y3V8;H7BXL7;O95470	Sphingosine-1-phosphate lyase 1	SGPL1	2	16.3	14.864	0.189478	19.2431	19.6036	18.1028	19.0169	19.4228	18.7234	18.5553	19.0486	18.728	18.2797	19.3221	19.5504	19.1256	20.5129	19.8104	19.0674	19.1292	19.7227	18.3072	19.144	18.6692	20.5001	18.5947	18.4785	18.5551	18.6017	18.7814	19.674	18.7394	19.5532	19.2357	19.0965	19.8603	19.5669	19.4848
	0.497739	0.20716	H0Y449;P67809;A0A087X1S2;C9J5V9	Nuclease-sensitive element-binding protein 1	YBX1	6	29.9	41.905	0.497739	21.6775	21.5184	21.7743	21.6934	21.4483	21.787	22.0916	21.9863	22.1434	22.2547	23.0202	22.5525	21.8441	22.4124	21.7617	21.6249	21.8193	22.537	22.3553	22.5062	23.0851	22.6874	21.6186	22.6693	22.6163	21.9851	22.2615	22.6306	22.6211	22.2081	21.9362	18.7769	22.4094	22.8203	22.7147
	0.636415	-0.35466	H0Y4R1;P12268;E7ETK5	Inosine-5-monophosphate dehydrogenase 2	IMPDH2	3	7.9	50.957	0.636415	20.7433	20.6219	20.8095	21.0967	18.3411	20.4197	20.5426	20.6406	20.3781	20.374	20.4454	20.3203	20.708	20.4192	18.6611	20.2637	19.0919	20.6265	20.3733	20.477	20.475	20.779	19.8279	19.3611	19.4295	21.3548	20.2492	18.6748	19.4033	19.7012	17.3601	19.8372	21.43	21.1269	20.8181
	0.206295	-0.188332	H0Y5J4;Q9UJU6;B4DDD6	Drebrin-like protein	DBNL	4	13.9	40.16	0.206295	19.7483	19.7789	18.8925	19.092	18.9263	19.7468	20.081	20.0438	20.2618	20.6218	18.1686	20.8645	20.7669	19.3146	18.2358	19.0302	18.8191	18.7247	19.6184	19.5667	21.1913	21.0763	19.669	20.6545	20.3334	19.4387	19.2649	19.5019	19.7686	18.7972	18.0267	20.5688	19.4603	20.5504	20.5505
	1.01606	-0.78286	H0Y614;P61960	Ubiquitin-fold modifier 1	UFM1	2	28.4	8.5507	1.01606	18.8201	20.1973	19.8697	21.6237	21.6705	21.7696	21.6769	21.8602	20.2184	19.8293	19.1645	19.7271	20.6605	19.0482	18.9218	18.7583	18.6598	20.1916	19.2092	21.802	19.8478	19.7905	19.7181	19.5437	19.6104	19.8089	19.089	19.8679	19.1586	17.4413	19.6933	20.1872	18.9733	18.4464	19.983
	0.322328	0.136519	H0Y6T7;Q92542;Q5T205;H0Y3Z4	Nicastrin	NCSTN	3	11.3	30.045	0.322328	19.6377	19.7524	19.5621	19.2996	19.3832	18.5985	19.2722	19.0859	19.2161	19.6481	18.8587	20.1489	18.7191	19.1043	19.365	19.7779	19.4119	19.8031	18.711	19.2265	18.8123	19.9366	19.9402	19.9795	20.0422	19.1907	18.5594	19.2568	18.7997	18.091	18.6159	18.541	21.0723	19.115	20.2906
	0.258573	0.145274	H0Y750;O75787;H7C3E1	Renin receptor	ATP6AP2	4	19.3	26.521	0.258573	20.4807	19.8581	20.3767	20.5013	20.043	19.8177	19.613	19.7605	19.8237	18.8275	20.4885	19.807	19.5683	19.3517	20.6449	19.8693	20.527	19.8453	20.8583	19.8664	20.4837	19.3708	18.7604	19.6262	19.6922	18.8268	20.4363	18.8972	19.9419	19.4448	19.5456	20.5621	19.5495	19.943	19.0101
	1.55747	0.55771	H0Y7A7;P62158;E7ETZ0;E7EMB3;M0QZ52;F8WBR5;G3V479;Q96HY3;G3V226;G3V361;P27482;C9J7T9;P02585	Calmodulin	CALM2;CALM1;CALM3	8	37.4	20.762	1.55747	24.8871	24.6011	25.499	26.04	25.9554	25.5147	25.7702	25.379	25.2829	25.6363	26.8687	25.2286	24.8191	25.2021	25.7293	25.682	25.0472	26.4739	26.0886	26.3504	26.2156	26.7693	25.96	26.4762	26.9222	25.3908	25.0416	25.0206	25.4891	25.9321	25.9363	21.9844	26.3225	26.4286	26.4912
	0.120412	-0.0804512	H0Y8C6;O00410;H0Y3V4;O60518	Importin-5	IPO5	8	10.6	123.75	0.120412	20.4043	20.4743	20.7319	20.5297	20.6421	20.7034	20.3304	20.3773	20.5069	20.2128	18.691	20.1174	20.3404	20.2167	20.2887	20.6576	20.776	20.3989	19.9996	20.5066	18.3697	20.2701	20.7589	19.0551	19.1264	20.7755	20.37	20.3999	21.0225	21.0003	19.2951	20.9706	20.3199	20.6786	19.8763
	0.105762	-0.0610695	H0YA96;H0Y8G5;Q14103;D6RAF8;D6RF44;D6RBQ9;D6RD83	Heterogeneous nuclear ribonucleoprotein D0	HNRNPD	7	37.1	23.811	0.105762	24.947	25.0787	24.0608	24.1559	24.2903	24.0825	24.1682	24.335	24.2689	24.4676	22.9873	24.4618	24.2888	23.9174	23.9522	24.0807	24.0161	24.3171	24.4113	24.5045	24.855	22.9289	24.6411	23.0867	24.0115	24.7364	24.4121	24.6267	24.029	25.2068	23.7434	23.2994	24.6267	24.1819	24.5019
	0.0652983	0.0433778	S4R3C6;H0Y8L3;Q15582;H0Y9D7;H0YAB8	Transforming growth factor-beta-induced protein ig-h3	TGFBI	3	16	23.497	0.0652983	19.2731	19.3099	19.4858	19.3344	20.1842	18.1737	19.3919	18.37	19.3608	20.3	19.3706	19.2543	19.744	18.6698	18.8843	18.5995	19.1531	19.3475	19.3004	19.1543	19.2944	20.134	20.2373	19.573	19.6395	19.9846	21.0239	21.2311	18.4949	19.7153	20.1995	18.1426	19.0919	19.6656	19.1612
	0.347676	-0.29183	H0YCK3;P55265	Double-stranded RNA-specific adenosine deaminase	ADAR	4	3.6	132.65	0.347676	21.1071	21.0937	20.2501	20.4169	20.709	18.859	19.9119	20.1508	18.3805	19.91	20.7828	19.7555	20.1634	19.2468	20.6597	20.802	20.7904	18.3827	20.1982	18.6523	19.4857	18.5553	20.3215	18.6214	18.6967	19.5114	19.3428	20.0415	19.9134	18.6653	19.7801	21.1462	20.1467	19.1744	19.9314
	0.809963	0.398437	H0YDD4;P10515;E9PEJ4	Acetyltransferase component of pyruvate dehydrogenase complex;Dihydrolipoyllysine-residue acetyltransferase component of pyruvate dehydrogenase complex, mitochondrial	DLAT	5	13.2	51.201	0.809963	20.5435	19.807	21.51	21.7044	21.7432	21.7644	21.8166	21.5879	21.5519	21.2911	19.8624	21.6698	21.5236	21.4453	21.8106	21.7882	21.6006	21.2273	21.2191	20.7946	21.8421	22.2255	22.5343	20.4731	21.6045	21.2823	21.6901	21.5602	21.2463	23.1104	21.2597	21.6416	21.1589	21.0199	20.9117
	1.37358	-0.759286	H0YFA4;P52943;H0YHD8	Cysteine-rich protein 2	CRIP2	5	34.9	20.6	1.37358	21.994	22.1724	21.2523	21.5993	21.4123	21.3737	20.513	21.2121	21.267	21.2752	21.5618	21.7467	21.6633	21.4488	21.3757	21.1563	21.08	20.8183	18.8322	21.538	20.789	18.514	22.2362	20.8431	21.484	18.5179	19.4874	20.3936	19.2779	21.7138	21.8403	20.2953	20.5988	20.725	20.7079
	0.333232	-0.149352	H0YI09;Q9H8H3;F8VQX6	Methyltransferase-like protein 7A	METTL7A	5	27.9	28.188	0.333232	23.5147	23.4565	22.4187	22.1187	22.348	22.4651	22.1667	22.3214	22.376	22.2195	21.5615	22.6245	22.6563	22.5747	21.978	22.4493	22.313	22.276	22.3533	22.3475	23.2374	21.722	22.365	21.6115	21.9946	22.1	23.1049	23.0328	23	22.9334	23.0188	18.4624	22.6268	22.2578	22.4598
	0.345275	0.343128	H0YIB4;S4R3G0;Q13242	Serine/arginine-rich splicing factor 9	SRSF9	4	27.3	12.727	0.345275	19.0045	18.8935	21.3356	21.2443	21.3633	20.7142	20.6742	21.1918	18.2343	20.4005	19.9169	18.8346	19.8234	19.1696	21.3113	21.0867	21.5921	20.5109	19.9113	20.8162	18.4685	19.3909	20.5151	20.3238	20.3833	21.1954	20.1178	20.3996	20.6337	21.0297	21.645	18.8	19.22	19.4854	18.8613
	0.0156173	-0.0198308	H0YKD8;P46779;H0YMF4;H0YLP6	60S ribosomal protein L28	RPL28	5	27.1	19.072	0.0156173	20.8807	22.9754	23.6423	23.3065	24.0517	24.0015	23.3392	23.9862	24.1109	23.6199	25.3894	23.6985	23.7109	23.955	23.0729	23.0602	22.1744	23.5081	24.0699	23.6682	25.0574	25.5249	22.2579	23.1165	23.5568	22.6775	22.6428	22.8253	23.1461	22.2134	22.7688	19.3975	22.9489	23.5213	23.3732
	1.63329	0.65263	H0YL18;P61769;H0YLF3;F5H6I0	Beta-2-microglobulin;Beta-2-microglobulin;Beta-2-microglobulin form pI 5.3	B2M	3	34.4	13.972	1.63329	23.3461	23.2003	23.6618	23.6576	23.9343	23.7654	23.1172	22.8542	24.452	24.0082	25.7803	23.6966	23.7528	23.5532	24.795	24.5517	24.1544	23.7409	24.0451	24.0846	25.1164	24.3392	24.9764	25.1825	24.8347	24.3085	23.4098	23.9729	23.4961	23.0472	25.5544	18.8337	24.7193	25.2633	23.5628
	0.725538	0.566521	H0YL72;P50213;H0YLI6;H0YMU3;H0YKD0;H0YM64	Isocitrate dehydrogenase [NAD] subunit alpha, mitochondrial	IDH3A	6	17.2	35.786	0.725538	22.7035	21.6181	21.5126	21.4683	21.6056	21.6962	21.5155	21.4579	22.6401	22.428	19.4637	22.3858	22.607	18.6398	21.941	21.7636	21.9813	21.9239	21.7976	21.6854	22.4851	23.27	22.2278	21.4103	22.0694	21.5714	21.8527	18.5919	21.3891	20.8712	22.7431	19.702	21.9101	21.2684	22.0269
	0.12561	0.0833876	H0YMA0;P09661;H0YLR3;H0YKK0	U2 small nuclear ribonucleoprotein A	SNRPA1	4	32.4	15.839	0.12561	20.3442	19.5524	20.4195	20.3007	20.5881	19.9826	20.1559	20.4737	20.8732	20.495	21.5616	20.4821	19.2739	19.4495	20.7991	20.2921	21.5832	20.3752	20.032	20.2199	20.6647	19.3962	19.929	20.7018	20.5443	19.5674	19.8392	20.8181	19.446	21.1947	20.162	20.3291	20.2618	20.3175	20.439
	0.478711	0.689406	H0YMV8;Q71UM5;C9JLI6;C9J1C5	40S ribosomal protein S27;40S ribosomal protein S27-like	RPS27L	2	33	11.345	0.478711	19.0611	20.5278	21.798	21.6352	22.2883	23.0003	22.8905	22.8456	18.2439	22.4567	23.7541	19.284	20.3036	20.0092	18.3696	22.0262	22.5218	22.2885	22.6122	22.8286	22.1955	23.5392	21.4575	22.1418	21.9905	22.4046	22.5167	22.3265	22.667	22.0861	22.7949	19.9829	22.6818	22.8554	20.8331
	0.714211	-0.397945	H0YN26;P39687;O95626;O43423;H7BZ09	Acidic leucine-rich nuclear phosphoprotein 32 family member A	ANP32A	8	36.7	19.997	0.714211	22.7241	23.7049	22.9554	23.0615	23.3947	23.4055	23.2954	23.4198	23.4289	23.0422	24.2955	23.3033	23.0566	23.1476	23.0961	23.2404	23.2051	23.4726	23.3828	22.9542	23.3823	20.236	23.1718	21.2431	23.1075	23.1819	22.9108	22.4507	22.8621	23.3167	24.3318	20.046	23.8051	23.0109	23.5237
	0.557753	0.520727	H0YNG3;P67812;H0YNX5;H0YNA5;H0YKT4	Signal peptidase complex catalytic subunit SEC11;Signal peptidase complex catalytic subunit SEC11A;Signal peptidase I	SEC11A	3	17.2	18.651	0.557753	19.3104	19.3393	21.6393	21.2891	20.5226	18.8216	21.7684	21.4928	19.5772	19.4527	20.9762	19.0176	19.7722	18.7917	20.024	21.3391	21.5604	21.3469	21.301	20.687	19.9424	18.3032	21.3211	19.0858	19.1568	21.3946	21.3375	21.1454	20.6621	20.9038	21.7052	20.746	20.7158	19.9807	20.0073
	0.0718804	-0.041018	H3BLU7;O43488;H7C5H7	Aflatoxin B1 aldehyde reductase member 2	AKR7A2	7	37.3	34.684	0.0718804	21.6267	20.4876	21.8855	22.0114	21.7566	21.7659	21.9668	22.145	21.6778	22.0672	20.963	21.8763	21.9667	21.9556	21.9383	21.8831	21.4817	21.5489	22.0983	21.9007	20.3494	21.827	22.1299	21.7209	21.7987	22.1724	21.7769	22.7045	21.3737	22.4617	22.5596	20.7293	21.6465	20.2864	21.7666
	1.11916	-0.305061	H3BLZ8;Q92841	Probable ATP-dependent RNA helicase DDX17	DDX17	25	36.1	80.439	1.11916	24.8317	25.0024	23.9107	23.9668	24.2032	24.0508	23.784	24.1417	24.0755	24.5287	23.9801	24.4558	24.4093	24.3365	24.1317	24.1529	24.3323	23.5628	23.5489	23.4091	24.6162	23.6312	24.2331	24.0033	24.1507	23.9534	23.7577	23.8959	24.2993	25.0465	24.9996	19.4018	23.9256	23.8361	23.9719
	0.141789	-0.0829007	H3BND3;O43809;H3BV41	Cleavage and polyadenylation specificity factor subunit 5	NUDT21	5	30	17.227	0.141789	18.6232	19.0751	19.5936	20.1378	20.2816	18.3073	19.1294	19.3352	19.158	18.4843	18.8193	19.0737	18.8566	19.9174	19.6481	19.0911	18.9828	18.2388	18.9633	19.2463	19.5722	18.9904	19.3161	18.8105	18.884	19.3116	18.6046	19.3764	19.1028	21.2285	19.2883	20.982	18.8239	19.0136	20.5737
	0.919172	-0.340924	H3BRN4;H3BNQ7;P80404;H3BPW8;H3BMJ9;H3BRJ1;H3BRT1	4-aminobutyrate aminotransferase, mitochondrial	ABAT	18	39.6	58.14	0.919172	24.827	24.5171	24.1211	24.0496	24.0319	24.797	24.8943	24.6583	23.9101	23.8338	23.4803	23.6013	23.5162	23.5579	23.2107	23.3541	23.3827	24.1751	24.2146	23.9934	24.4905	23.6445	23.6205	23.8086	24.3041	24.5353	24.0017	23.8243	23.3973	24.0117	23.6481	24.945	23.9749	24.1062	23.7955
	0.436006	-0.30804	H3BNT7;H3BTM8;P51665;H3BQV2	26S proteasome non-ATPase regulatory subunit 7	PSMD7	4	42.4	20.064	0.436006	19.2047	19.1307	20.1822	20.711	20.3571	19.5846	18.4183	18.0675	18.6478	18.3397	19.4037	19.321	20.4947	20.2732	19.4833	18.9215	18.6368	19.5605	20.4935	18.7745	18.9738	18.7007	18.6277	18.8684	18.9415	19.1341	20.2179	19.2009	18.5752	20.2087	18.2467	20.1389	19.6515	19.1639	19.6435
	0.014533	-0.0181776	H3BNX8;P20674;H3BRM5;H3BV69	Cytochrome c oxidase subunit 5A, mitochondrial	COX5A	3	20.3	17.235	0.014533	22.724	22.7301	22.6262	22.2218	21.9816	22.841	22.1599	22.5813	22.7379	22.737	22.7907	21.1266	21.1942	21.1316	22.6202	22.88	22.143	23.0796	18.5581	22.6042	22.4265	22.4827	23.346	22.071	22.3519	20.7867	21.908	22.2303	22.2699	23.2118	21.5234	18.6552	22.6711	23.0949	22.611
	0.379564	1.01082	H3BPE1;H3BQK9;Q9UPN3;H0Y390;E9PLY5;E9PNZ4;H0YD69;E9PLY0	Microtubule-actin cross-linking factor 1, isoforms 1/2/3/5	MACF1	10	1.9	856.87	0.379564	19.1269	19.3761	24.7488	25.0696	24.1495	24.716	25.1676	24.6483	20.8471	19.6665	24.6068	18.6393	19.3034	19.0496	24.7657	24.8317	18.3117	24.9956	24.3675	25.9264	19.5164	19.8632	25.2362	19.124	19.1947	18.5992	24.7578	18.6723	20.4448	24.5879	18.0913	19.7627	19.8227	19.9293	18.0555
	0.508614	-0.589164	H3BPJ9;O96000;H3BV16	NADH dehydrogenase [ubiquinone] 1 beta subcomplex subunit 10	NDUFB10	2	14.9	19.258	0.508614	18.5929	18.6998	21.4306	21.555	21.4126	21.6358	21.251	21.4089	21.4632	21.3763	18.3299	19.2162	21.8954	22.1508	21.322	21.4992	20.8272	19.1479	20.8704	20.8022	18.5194	18.0665	20.3403	21.412	21.0261	19.5097	17.2808	20.0498	19.3556	19.8	19.5182	19.2423	20.2313	18.8658	19.4031
	0.0999161	0.128065	H3BPK3;H3BPQ4;Q16775;H3BQW8	Hydroxyacylglutathione hydrolase, mitochondrial	HAGH	3	12.6	26.305	0.0999161	19.9731	21.5413	18.9375	19.1124	18.4465	19.42	20.1873	18.2279	19.2515	19.2524	20.2509	19.139	21.5052	21.4614	19.5342	18.5767	19.8645	18.6457	19.4047	19.8619	21.3917	22.1997	19.5559	23.3839	21.2548	20.4945	17.9152	20.5454	19.4996	23.3231	19.0728	19.9655	19.9	20.0048	19.2157
	0.588431	0.588023	H3BV55;O15305;H3BPH4;H3BRM0;H3BR08;H3BM92;H3BV34;H3BNY9	Phosphomannomutase;Phosphomannomutase 2	PMM2	3	16.4	25.256	0.588431	18.746	21.4131	21.0793	20.7005	21.2392	20.9732	19.3771	21.0967	22.5024	18.7483	18.8539	18.6093	19.0385	19.6357	21.1303	21.0319	21.1856	21.5595	20.215	21.527	20.3031	21.2974	18.3368	18.4195	18.4967	19.9046	20.8322	21.0935	18.6202	19.3206	18.5307	20.5387	21.7753	20.5678	20.4534
	0.199647	0.140669	H7BXZ6;Q8IXI2;K7EIQ7	Mitochondrial Rho GTPase;Mitochondrial Rho GTPase 1	RHOT1	3	5.5	68.449	0.199647	19.8805	19.272	19.0006	19.165	19.113	19.4076	19.5738	19.3705	18.772	20.921	18.5433	19.9784	19.0943	20.6698	19.6097	20.4523	19.5874	20.8103	19.5799	18.9066	19.006	18.8402	19.8205	19.0157	19.0873	19.3904	19.5012	19.4542	17.3014	20.0196	20.8675	20.2029	19.3645	19.6432	20.2918
	0.234577	-0.160518	H7BYY1;F5H7S3;B7Z596;H0YK48;H0YN06		TPM1	10	44.4	28.747	0.234577	22.9977	22.4005	24.4187	24.2563	24.6201	23.9508	24.3354	24.155	24.6545	24.2958	25.6575	24.7429	24.6435	24.721	24.2394	23.8642	23.1582	24.2479	24.5137	23.9203	24.3173	24.6126	24.1566	24.7653	24.3237	24.3169	23.8705	23.641	24.0156	23.8035	24.2651	20.3481	24.4351	24.6913	24.4931
	0.720798	0.328136	H7C0W3;Q9HCU5;H7C2N7;B5MC98	Prolactin regulatory element-binding protein	PREB	2	14.2	18.959	0.720798	20.2391	19.1955	19.0175	18.9033	19.4358	19.4708	18.1178	19.5398	19.8772	19.3447	18.6087	18.7612	19.3402	20.0172	19.6733	19.8423	19.8474	19.2399	19.9979	20.4486	18.7176	18.8551	19.8181	18.9359	19.0083	19.5363	19.4453	19.5984	17.9334	20.7939	19.1721	18.8933	19.8502	18.0649	19.5823
	0.84312	0.438776	H7C1E4;P61966;B8ZZZ1;H7BZG6;H0Y673;F6SFB5;A6NH01;A0A0D9SFP9;Q96PC3;P56377	AP-1 complex subunit sigma-1A	AP1S1	3	16.8	22.065	0.84312	19.006	18.67	19.0924	19.3086	20.47	20.2822	18.277	18.5319	18.9062	18.871	18.8971	19.8866	18.6623	20.1515	20.2261	20.0666	20.2701	19.6117	19.659	19.6607	18.7783	20.1223	18.491	18.3885	18.466	19.4468	18.4758	18.7174	19.5133	21.8307	18.6627	20.857	18.9579	19.4043	19.8703
	0.98518	-0.520083	H7C1U8;Q9BUR5;G3V1B6	Apolipoprotein O	APOO	4	24.2	20.08	0.98518	19.6643	20.0282	20.6524	20.6529	20.8103	20.2558	20.7428	20.0605	20.4735	19.9628	19.6471	20.2424	19.236	19.6311	20.2092	20.2759	20.5115	20.0953	20.2807	18.4982	19.0461	17.7006	20.0259	19.8034	19.8677	20.6242	20.1598	17.3962	19.9838	20.9539	21.0356	21.3065	19.9372	19.218	18.7572
	0.921601	-1.64772	H7C2S9		MTO1	1	26.5	10.77	0.921601	19.5966	18.8207	19.3341	18.2175	18.4909	24.5733	27.8767	24.7645	20.6735	21.3079	19.7449	22.8475	19.1592	20.333	22.4632	18.2527	18.7328	18.768	19.1112	19.3514	19.9251	18.9322	19.7527	22.1281	20.2463	18.6449	19.9829	18.0293	18.4919	18.3055	19.837	29.1274	24.2282	20.2876	24.0865
	0.00468605	-0.00425106	H7C3P9;Q9UNS2	COP9 signalosome complex subunit 3	COPS3	3	10.4	39.036	0.00468605	20.6388	19.9371	19.5739	19.6258	17.9045	19.6421	19.5804	19.3067	18.4912	19.0036	18.1021	19.019	18.6325	18.8811	18.5414	19.8	19.4242	19.8557	19.7361	19.5279	18.308	17.936	19.3361	18.5455	18.6215	17.308	19.5838	19.6122	19.9932	19.2862	19.9562	18.81	20.5542	19.5823	19.1062
	0.0534041	-0.0575886	I3L0A0;Q13404;G3V2F7;A0A0A0MSL3	Ubiquitin-conjugating enzyme E2 variant 1	TMEM189-UBE2V1;UBE2V1	4	9.7	42.208	0.0534041	19.981	21.2689	22.8198	22.5157	22.9079	22.7882	23.1815	22.85	22.6842	22.7289	22.8896	22.7063	22.6611	22.4404	22.9487	22.6749	23.3473	23.0087	22.9645	23.0877	21.0247	20.3697	22.1848	19.7085	22.4349	22.7132	22.3506	22.6735	22.3823	23.1931	23.3877	20.1253	22.3891	22.7399	22.5964
	0.283332	0.0753225	I3L0N3;P46459;I3L2G1;I3L0L3;K7EQD6;I3L338;I3L4Q9	Vesicle-fusing ATPase	NSF	20	29.8	82.091	0.283332	24.1713	24.525	23.575	23.5698	23.6263	23.75	23.7138	23.7748	23.7927	23.6514	24.1823	23.969	23.7035	23.9585	24.0271	24.0897	24.0993	23.6689	23.7676	23.5782	23.9194	24.4145	23.8038	24.0599	23.8699	23.6534	23.5513	23.4747	23.2826	24.7167	23.5596	25.2067	23.9191	23.9796	23.7222
	1.96491	-0.452196	I3L1P8;Q02978	Mitochondrial 2-oxoglutarate/malate carrier protein	SLC25A11	5	18.2	32.182	1.96491	20.86	21.1799	21.4012	21.4236	21.4055	20.825	20.9736	21.1161	21.4268	20.8941	21.5747	20.8984	21.1426	21.2901	21.0458	21.2883	21.0603	19.8448	20.5127	20.8727	19.989	20.631	21.236	20.3046	20.0402	20.5521	20.413	20.3047	20.8586	21.8322	21.0185	19.8884	20.9725	20.5535	20.6337
	1.03942	-0.380257	I3L397;I3L504;P63241;F8WCJ1;C9J7B5;C9J4W5;Q9GZV4;Q6IS14	Eukaryotic translation initiation factor 5A;Eukaryotic translation initiation factor 5A-1;Eukaryotic translation initiation factor 5A-2;Eukaryotic translation initiation factor 5A-1-like	EIF5A;EIF5A2;EIF5AL1	8	50.3	16.118	1.03942	25.0958	24.6769	24.5181	24.5305	24.8937	24.4112	24.9829	24.5836	24.2742	24.3793	25.3925	23.4624	24.1269	24.0646	23.9881	23.9195	23.5738	23.634	23.9198	24.0715	25.1617	24.8586	24.2031	24.0062	24.8248	24.4216	24.0818	24.32	24.1942	23.9704	24.2808	24.4153	24.9376	25.1165	24.8356
	1.07157	-0.825312	I3L3P7;P62244;I3L246;H3BN98;H3BV27;H3BT37;I3L303;H3BVC7	40S ribosomal protein S15a	RPS15A	4	40	11.477	1.07157	24.1767	24.0568	23.8449	23.7726	24.2374	23.9999	24.2648	23.8586	23.9613	23.8822	23.2829	24.0173	24.1822	24.0192	24.3476	23.9735	24.3795	23.9526	23.9033	23.8731	21.7064	19.1924	22.9588	23.7821	23.6619	24.715	23.9435	23.7013	23.7224	24.7288	24.7204	21.4784	24.1822	24.0657	24.2497
	0.887891	-0.576525	I3L4Y3;I3L486;I3L2Z7		GP2	2	36.9	15.806	0.887891	20.8835	20.8381	19.1127	18.8078	18.9998	18.479	18.5791	19.3663	21.2286	20.9757	18.7748	20.0551	20.1024	20.1508	20.0725	18.6724	18.3141	18.9001	19.608	19.9492	18.9325	19.235	18.7834	22.7037	22.267	17.9487	19.1157	18.5889	19.5956	18.154	18.8053	19.9724	21.3781	21.7951	21.7861
	0.831941	-0.67757	J3KN16;Q5VYK3	Proteasome-associated protein ECM29 homolog	KIAA0368;ECM29	2	1.2	223.69	0.831941	20.1164	20.29	18.33	18.499	18.9622	18.1843	17.8021	17.3584	19.3583	20.552	18.6848	19.605	19.9939	18.8431	17.0142	17.519	17.6211	17.7532	18.6952	19.6076	18.849	20.6019	17.6133	20.0761	19.7737	19.5502	18.1245	17.9888	17.4886	19.5447	20.4706	19.6071	19.3933	19.8687	19.6472
	0.280002	-0.289286	J3KN67;P06753	Tropomyosin alpha-3 chain	TPM3	2	43.9	33.222	0.280002	19.592	19.0765	19.3083	18.3239	18.6865	20.0086	19.408	19.7354	19.5377	18.5936	18.0672	20.6389	22.8746	19.8719	19.1175	18.2552	18.9896	20.4426	20.3282	19.0556	18.2755	19.3113	19.5858	18.8119	20.1379	18.5148	17.9766	20.093	19.1293	19.1106	18.3643	19.768	19.1352	18.7623	22.674
	0.708086	-0.352481	J3KNQ4;Q9NVD7;E9PS97;A0A087WZB5;Q9HBI1	Alpha-parvin	PARVA	4	13.3	46.589	0.708086	20.2994	19.6578	18.2208	19.3217	18.5256	20.3885	19.7747	19.1191	19.9659	19.4503	19.6636	19.9864	18.7835	19.6545	18.4038	19.4585	18.9526	18.4916	19.1406	19.5562	19.7578	18.5044	19.9408	19.4175	18.8855	20.4272	20.4664	20.163	18.1419	18.5822	19.2857	20.9325	19.1896	19.1091	19.6314
	1.63552	0.310689	J3KP15;Q01130;J3QL05;Q9BRL6	Serine/arginine-rich splicing factor 2	SRSF2	6	47	15.527	1.63552	23.3442	23.4012	23.1847	23.0418	23.0624	23.1924	23.4083	23.4589	23.2117	23.2611	23.6076	23.1153	23.0975	22.4452	23.5215	23.7941	23.5899	23.2424	23.2253	23.1583	24.1281	23.7331	23.2242	23.828	23.6751	22.6	22.2346	23.2839	23.1582	22.6454	24.1598	19.2771	22.8777	23.3391	23.4495
	0.426087	0.201587	J3KPS3;P04075;H3BQN4;H3BPS8;H3BUH7;H3BR04;H3BMQ8;H3BU78;H3BR68	Fructose-bisphosphate aldolase;Fructose-bisphosphate aldolase A	ALDOA	18	44.8	39.817	0.426087	26.2693	26.325	26.2328	26.2527	26.4806	25.705	25.5838	25.7838	26.1437	26.0601	27.3613	26.0614	25.9865	26.0615	26.5476	26.1007	25.9611	25.9552	25.8276	25.9059	26.9722	27.7898	26.2375	25.9598	25.8476	24.9161	25.3821	25.6132	25.3063	26.3644	26.7936	23.3947	25.6783	25.8184	25.979
	0.627127	0.190275	J3KPX7;Q99623;F5GY37;F5GWA7;F5H3X6;F5H0C5;F5H2D2;U3KPZ5	Prohibitin-2	PHB2	13	52	33.239	0.627127	23.8651	23.8592	23.9381	24.0921	24.1355	24.0578	24.0245	24.0498	23.8856	23.8432	25.2631	23.7529	23.736	23.7181	24.7174	24.2368	23.997	23.8619	23.9154	23.7778	24.4912	24.5012	24.3558	23.3124	23.4239	24.3043	23.5994	24.2617	23.628	24.8333	23.9537	21.7872	23.7142	23.467	23.7005
	0.200347	-0.119433	J3KQ32;Q9NTK5;C9JTK6;C9JCJ9	Obg-like ATPase 1	OLA1	8	24	46.937	0.200347	21.2552	21.9708	22.1289	22.0186	21.8644	22.3376	21.8688	21.5163	21.2788	21.1558	19.3914	21.6555	21.6541	21.4923	21.2764	21.5466	21.2567	21.5518	21.5966	21.5723	21.3476	21.6225	21.0329	20.4859	21.6627	22.1649	21.69	21.6009	21.8241	21.5592	20.593	19.1706	21.8591	21.4928	21.4169
	0.441351	0.355133	J3KQL8;Q9BQE5;E9PM95	Apolipoprotein L2	APOL2	2	4.9	48.915	0.441351	18.8361	20.6833	19.9912	18.3686	19.0239	19.0545	19.7852	18.7563	19.6188	19.6275	18.2442	20.1207	19.9026	18.6492	21.7378	21.0942	19.817	19.3451	18.8766	18.6363	18.4399	19.8985	19.348	19.8116	19.4854	20.0367	19.3345	19.6947	17.9946	20.8598	19.4763	20.1325	19.4292	19.6469	19.349
	0.527404	0.387612	J3KS31;J3QRS9;X6R4W8;O43670	BUB3-interacting and GLEBS motif-containing protein ZNF207	ZNF207	2	7.3	34.987	0.527404	18.7978	20.0361	18.8092	20.4905	20.9012	18.3416	19.1624	19.9106	19.0577	20.0505	19.5566	19.6004	20.2564	19.2813	20.4587	20.6194	22.1149	19.5216	18.9322	20.282	19.6584	19.2069	18.9992	19.9504	20.5438	20.6393	18.9107	20.2931	20.7453	20.4258	20.6818	19.7816	18.7686	19.6312	19.2819
	0.0860399	-0.045624	J3KTA4;P17844;J3KRZ1;J3QSF1;J3QRQ7;J3QR02;J3KRX8;X6RLV5;J3QRN5	Probable ATP-dependent RNA helicase DDX5	DDX5	13	36.3	69.086	0.0860399	23.0447	22.9885	23.3435	23.4664	23.3744	23.2077	22.9639	22.85	23.1299	22.604	22.1144	23.3214	23.5895	23.2751	23.4825	23.4842	23.4164	22.3539	22.6017	22.1421	23.1483	22.9703	23.8088	21.6818	22.7651	21.3122	21.6529	22.4984	22.9814	24.5709	22.6155	19.1607	23.0383	22.7255	23.0242
	1.67933	-1.11253	J3QR09;J3KTE4;P84098;J3QL15	Ribosomal protein L19;60S ribosomal protein L19	RPL19	5	22.3	23.134	1.67933	23.7643	23.6657	23.3363	23.3229	23.8339	23.5186	22.5011	22.8057	23.6409	23.3612	25.7697	23.2771	23.3155	23.3996	23.7967	23.2593	22.1839	22.7188	22.8103	23.0588	22.849	18.9124	22.2276	23.7332	23.0694	23.0305	23.0694	23.4553	22.8857	20.8439	23.3899	20.1474	22.7667	23.75	23.8167
	0.624754	-0.2743	J3KTF8;J3QQX2;P52565;J3KRE2;J3KRY1;J3KS60	Rho GDP-dissociation inhibitor 1	ARHGDIA	5	25.8	21.614	0.624754	23.8324	24.0517	23.569	23.5741	23.7401	23.5945	23.7536	23.753	22.9635	23.2567	24.3407	22.8592	22.8848	22.8187	23.1983	22.9692	23.4256	23.8486	23.8301	23.7903	23.3242	22.5349	22.1049	23.9987	23.79	22.8702	22.9462	23.586	22.9673	23.0469	22.887	19.2794	23.9097	23.7373	23.8843
	0.626897	-0.409376	J3KTL2;Q07955;J3KSR8;J3QQV5;J3KSW7	Serine/arginine-rich splicing factor 1	SRSF1	8	35.6	28.329	0.626897	22.2758	21.3016	23.7191	23.7258	23.9577	23.696	23.5386	23.7595	23.622	23.7198	24.4824	23.6764	23.6511	23.4808	23.7334	23.5854	23.9247	22.1947	23.2719	23.3973	21.8095	22.088	23.5579	23.2753	23.0188	23.7493	22.8812	23.375	23.1448	23.8478	23.4061	19.4466	23.2628	23.5443	23.6427
	0.197444	-0.226576	J3QLC9;P00738;A0A0C4DGL8;J3QR68;H0Y300;A0A087WU08;H3BS21;J3KRH2;P00739;J3KSV1;J3QQI8;H3BMJ7;J3KTC3;A0A0A0MRD9	Haptoglobin;Haptoglobin alpha chain;Haptoglobin beta chain	HP	8	26.8	40.669	0.197444	20.2915	21.1442	19.0203	17.7772	18.852	21.2671	21.562	21.0868	19.7525	20.3199	19.9714	20.4003	21.1531	21.1987	20.1792	18.9282	19.3981	19.943	19.1773	19.0852	21.6553	21.9261	20.1092	19.6167	19.8758	25.0048	21.9641	23.0749	24.4703	19.2074	19.9312	20.739	23.3687	23.4229	23.7154
	0.757	0.5581	J3QLI9;P62314	Small nuclear ribonucleoprotein Sm D1	SNRPD1	3	44	8.3926	0.757	20.5905	20.6595	21.4506	20.7444	20.8993	20.1152	18.802	18.4483	20.8121	20.9419	18.5449	20.8205	20.6467	20.635	21.1206	22.0603	22.0934	19.6014	20.9993	20.7365	19.6748	20.6075	20.772	20.1049	20.6201	19.6337	18.3947	20.1457	19.3473	18.7108	19.5624	19.2338	21.5378	20.9076	20.991
	1.42867	-1.04508	J3QRD1;P51648;J3QS00;I3L1M4;J3QKK9;J3KTG1;E9PJV0;C9JGJ2;I3L0X1;C9JKT2;C9JMC5;I3L3I9;A8MYB8;E9PNN6;P48448;P30838;P43353	Fatty aldehyde dehydrogenase	ALDH3A2	4	10.4	44.648	1.42867	22.5549	23.1192	21.7223	21.6593	21.7672	21.571	19.9487	21.9096	21.3684	21.3743	22.1863	20.0305	20.2992	21.1245	21.979	21.748	21.429	19.0492	18.5015	18.8191	20.0436	20.8417	21.4487	19.4127	20.0133	21.5933	21.128	22.4331	21.6005	21.0509	23.1635	20.6237	22.6856	22.1949	21.6834
	0.0805779	-0.0616737	J3QRN6;O94832;K7EIG7;J3KRL0	Unconventional myosin-Id	MYO1D	13	15.6	111.29	0.0805779	21.7308	21.3732	22.0359	21.96	22.305	21.3454	21.1233	20.6846	21.3972	21.2839	20.2536	22.534	22.6008	22.357	21.5989	22.2626	21.332	20.6787	21.153	21.385	21.1323	22.4554	22.2229	20.5171	20.5369	20.7033	20.408	20.7255	20.4116	23.0413	21.0326	21.6959	21.1183	21.8357	21.1911
	0.569869	-0.118448	J3QRS3;P19105;O14950;J3KTJ1	Myosin regulatory light chain 12A;Myosin regulatory light chain 12B	MYL12A;MYL12B	7	42.9	20.457	0.569869	23.5891	23.7125	23.5194	23.7449	23.6984	23.6717	23.8319	23.6223	23.5723	23.2303	24.0033	23.719	23.8537	23.8056	23.4944	23.8148	23.1457	23.3685	23.3853	23.5042	23.7248	24.2394	23.4118	23.8164	23.8425	23.6543	23.2957	24.091	23.3302	24.2716	22.7258	19.1249	24.8816	24.427	24.1694
	0.425732	0.252281	J3QT28;O43684	Mitotic checkpoint protein BUB3	BUB3	3	11.2	31.703	0.425732	19.6155	20.1693	20.2768	20.1823	20.5829	20.3388	18.496	20.2097	20.7938	19.7076	20.8034	20.5218	20.4901	20.3787	20.687	20.7368	21.25	20.231	20.8018	21.101	19.9323	18.813	20.3676	20.1379	20.0939	20.6249	20.2973	20.3654	20.2105	21.5454	21.4713	20.0567	19.3276	19.4984	19.5195
	0.550652	-0.196495	J9JID7;Q03252	Lamin-B2	LMNB2	20	34.8	69.948	0.550652	24.5456	24.5682	24.5067	24.3664	24.6789	24.1347	24.1809	24.558	25.0215	24.6892	25.6349	24.6426	24.8167	24.7967	24.9817	24.5201	24.7895	24.1064	24.0646	24.0694	25.2085	23.7773	24.5905	25.2727	24.9048	23.8804	24.2892	24.8447	24.504	24.8817	25.3509	19.5285	24.2935	24.6728	24.7334
	0.475519	-0.842566	K7EIJ8;Q8IYT4;K7EM02	Katanin p60 ATPase-containing subunit A-like 2	KATNAL2	2	5.9	38.009	0.475519	18.6025	19.6532	18.3267	18.882	24.5101	19.3029	23.0052	19.2396	19.5665	19.1532	23.8065	20.3022	19.0399	19.0149	19.3661	18.8914	18.4458	19.55	19.0734	18.8752	18.7191	16.9368	24.1054	18.6378	19.4807	23.8148	20.6186	19.2275	18.9251	19.8554	22.1131	19.7666	19.2528	19.3505	20.508
	0.666168	-0.288621	K7EKE5;K7EIS0;Q9NRH3;P23258	Tubulin gamma chain;Tubulin gamma-2 chain;Tubulin gamma-1 chain	TUBG1;TUBG2	3	25.9	15.173	0.666168	19.2394	20.3493	19.6394	19.4499	18.5024	19.6427	19.6573	19.5741	18.6316	19.6559	19.2282	18.8505	19.6226	20.084	18.1022	19.6042	19.7047	18.6298	18.9969	19.1222	19.3535	18.9893	19.8386	18.5986	20.1991	19.161	19.5123	19.7097	19.77	20.2011	19.8215	20.3751	18.7396	19.2838	20.2137
	0.940604	0.400045	K7EJC1;K7EJR3;R4GMR5;P48556;K7ERW6	26S proteasome non-ATPase regulatory subunit 8	PSMD8	4	24.4	19.781	0.940604	20.8848	20.9152	21.63	20.8849	21.0554	21.3771	21.6518	21.2872	20.1163	20.2176	21.8729	21.2671	19.919	20.0974	21.4558	21.7329	21.2055	21.4154	20.8091	20.8146	21.3319	21.1025	22.2033	19.5936	19.5512	20.4757	20.9077	21.0254	22.1776	18.8498	20.8435	19.5495	21.3939	20.231	20.442
	0.0462784	0.0426319	K7EJE8;K7EKE6;P36776;K7ER27;K7ER56	Lon protease homolog, mitochondrial	LONP1	8	11.8	93.296	0.0462784	20.2292	20.9493	21.2171	21.3216	21.4322	21.1673	20.5897	21.6058	20.9359	21.14	20.5627	18.8125	20.6506	18.4316	20.7621	20.8544	21.4026	21.0578	20.298	20.233	20.4729	20.3763	20.7414	21.1257	20.0441	21.7223	21.3492	21.169	21.2416	21.2356	21.4894	19.8999	21.0576	20.5024	18.7786
	0.141197	0.129061	K7EJT5;K7EP65;K7EKS7;K7ELC4;K7EMH1;K7ERI7;P35268	60S ribosomal protein L22	RPL22	2	51.1	5.0827	0.141197	21.7626	19.9816	22.3484	21.8551	22.4403	22.1614	22.3211	22.6555	22.747	22.5642	23.1275	22.4978	22.3484	22.2732	23.1571	22.7576	23.5272	22.6371	22.512	22.5547	21.3086	20.2519	22.4383	22.5539	22.2221	22.7698	22.5127	23.4925	22.0714	22.9665	23.6383	22.829	22.7341	23.0322	23.092
	0.0341397	-0.0301882	K7EK07;P84243;Q71DI3;Q16695;P68431;K7EMV3;B4DEB1;K7ES00;Q6NXT2	Histone H3;Histone H3.3;Histone H3.2;Histone H3.1t;Histone H3.1;Histone H3.3C	H3F3B;H3F3A;HIST2H3A;HIST3H3;HIST1H3A;H3F3C	6	53.8	14.914	0.0341397	27.0626	26.2626	28.7407	28.6907	28.6827	28.2828	27.9188	28.1919	28.7872	28.6932	29.93	28.8837	28.6861	28.9007	29.0459	28.5317	27.8815	28.0575	28.0182	28.1612	28.9243	28.3449	28.4362	28.8319	27.6308	27.9411	28.2218	28.3362	28.753	28.0389	29.6979	30.0614	27.953	28.1963	28.8451
	0.730476	-0.363778	K7EQ02;K7EQ55;K7EK33;Q96EP5	DAZ-associated protein 1	DAZAP1	2	9.5	35.02	0.730476	19.9604	18.9093	19.4892	19.8027	19.7528	19.6451	19.5091	19.0626	20.3042	18.7323	20.4337	19.6238	20.0018	19.1431	18.2621	20.179	19.5424	20.276	18.4718	18.4412	19.7664	19.4649	18.703	19.4369	19.5137	18.1601	19.8075	18.2383	18.4111	19.794	18.9662	19.5742	20.0662	20.21	19.8355
	0.362696	0.67724	K7EP07;K7EK42;Q99426;K7EL99	Tubulin-folding cofactor B	TBCB	3	17.6	19.308	0.362696	23.8478	18.8716	19.3214	18.844	18.174	18.0403	19.2822	18.5294	19.0878	20.3847	19.6729	18.6187	20.1353	23.3973	19.5701	18.3864	19.5925	19.0788	19.829	19.0175	24.3337	24.385	19.464	24.6222	24.2531	18.0107	19.0052	18.0906	20.6265	20.4729	19.5069	19.4908	18.8867	18.7836	19.1952
	0.322896	-0.186954	K7EL62;P29992;A0A087WVZ3;O95837;P50148	Guanine nucleotide-binding protein subunit alpha-11	GNA11	4	25.8	27.322	0.322896	18.9709	19.6764	20.0579	19.1892	19.5217	18.2	19.8761	20.4188	18.8174	19.183	19.8295	19.2506	19.618	19.1568	18.5652	19.837	18.615	18.8127	18.6224	18.9404	19.9118	19.421	20.2988	18.3983	18.713	19.3819	19.3357	19.5624	19.0192	20.3349	18.5135	20.0833	19.9772	19.8341	19.0336
	0.317671	0.131251	K7EL96;O60664;K7ER39;K7ERZ3	Perilipin-3	PLIN3	4	32.9	18.075	0.317671	20.1525	20.1718	20.0447	20.3456	20.7738	19.6647	19.1063	19.3181	20.1744	20.1472	19.2228	19.9014	20.3158	20.0085	19.9651	20.2595	20.1639	19.7007	19.8386	19.8706	20.2236	20.8611	19.8788	20.4703	20.0903	19.6072	18.5203	20.1377	20.0556	19.898	20.2907	19.1545	19.9484	20.2504	20.8583
	0.910035	0.215838	K7ELL7;P14314;K7EPW7;A0A0C4DGP4;K7EKX1;K7EJ70	Glucosidase 2 subunit beta	PRKCSH	11	24.9	60.192	0.910035	23.6507	24.3606	23.7932	23.6743	24.031	23.5873	23.958	23.7264	23.854	23.9729	23.8033	23.6992	23.1584	23.7429	23.4833	23.6735	23.852	23.9893	24.2129	24.2026	23.992	24.7913	23.8249	24.4746	24.4131	24.1397	23.7967	24.4045	23.9891	24.4357	24.2082	19.4847	24.4185	24.607	24.7321
	0.597975	-0.510053	K7ELQ9;Q6UW68;K7EM09;K7EPR0;K7ER05;K7EJQ9	Transmembrane protein 205	TMEM205	3	22.9	19.27	0.597975	22.6405	23.1272	22.7714	22.8163	22.6702	22.7968	22.9369	22.5722	22.697	22.798	20.0411	22.6809	21.9399	22.9436	23.0968	22.5257	22.1882	21.9178	22.2174	22.5089	23.038	18.6685	22.026	22.772	22.8671	21.3575	22.1073	22.9728	23.5077	22.7053	20.7595	19.7039	21.6297	22.5734	22.0445
	0.583424	-0.415978	K7EM18;P41567;O60739	Eukaryotic translation initiation factor 1;Eukaryotic translation initiation factor 1b	EIF1;EIF1B	3	38.8	13.607	0.583424	21.5162	21.5332	21.1226	21.265	21.1191	21.2267	21.5295	21.6274	21.4163	21.8045	19.8697	21.6036	21.7509	21.5396	21.3177	21.746	21.7369	21.6903	21.7474	21.2288	19.3485	18.3693	21.237	21.3036	21.3199	22.0217	21.5284	21.0812	21.0615	21.8305	21.3727	20.2972	19.8998	19.1976	19.5145
	0.171087	0.206025	K7EMW4;Q969V3;K7ELZ9;A0A0C4DGP7;K7ENM2;K7EQ66;K7EN96	Nicalin	NCLN	8	20.7	54.873	0.171087	20.0484	19.7041	21.5735	21.7079	21.7639	22.0952	22.2218	21.6547	21.366	22.3156	21.1465	18.9843	18.8724	21.802	20.9507	21.6756	21.8183	21.5888	21.352	21.1374	21.8265	18.7823	22.5301	20.3665	21.427	22.196	22.3895	21.9012	22.1084	22.7372	21.62	19.9891	23.3309	22.0721	21.4028
	0.0146609	0.0110756	K7EN45;Q13526	Peptidyl-prolyl cis-trans isomerase NIMA-interacting 1	PIN1	2	37.8	9.8329	0.0146609	18.3831	18.6794	19.8719	19.8343	20.2004	19.5067	18.5766	19.4636	19.5746	19.6994	18.3484	19.6946	19.6114	19.692	19.3971	19.6407	20.1226	18.8687	19.738	18.4113	20.2589	18.6706	19.2938	19.0513	18.6741	18.954	19.6379	19.4459	18.5362	18.42	19.7602	20.8037	20.3219	19.037	19.4032
	0.206317	0.225772	K7ENG2;P26368	Splicing factor U2AF 65 kDa subunit	U2AF2	3	16.6	33.901	0.206317	21.3442	19.3062	21.593	21.3438	21.6062	21.7974	21.6404	21.4098	18.8743	18.9158	18.3042	20.0532	21.0237	21.1474	20.7148	21.2376	20.7026	20.5701	20.6455	20.606	21.046	19.6837	22.1997	20.7037	21.2985	21.1486	21.2113	20.9456	21.1692	22.3519	20.5769	20.4902	19.1366	19.4044	19.3369
	1.11197	0.649052	K7EP04;O14558	Heat shock protein beta-6	HSPB6	2	16.8	14.664	1.11197	19.1002	20.1331	20.3785	20.3319	20.7869	20.5116	20.4419	20.7396	19.1254	18.9721	20.739	18.4011	18.8346	20.3222	21.567	21.0884	20.9262	20.5259	20.7494	20.658	19.9479	18.7906	20.8282	18.776	19.5046	18.4329	20.0018	20.4162	20.4009	20.9864	20.983	20.8436	20.0789	19.3384	18.6173
	1.50325	-0.404749	K7ER15;Q9H0R4;K7EMY7	Haloacid dehalogenase-like hydrolase domain-containing protein 2	HDHD2	2	10.3	22.49	1.50325	19.114	19.042	19.9444	20.4455	20.5474	19.8006	19.5346	19.5549	19.4974	19.619	19.2501	19.1775	19.5527	19.4065	18.6293	19.196	19.0094	19.1159	19.298	19.3553	18.9751	19.4348	19.799	18.9405	19.8763	20.6787	18.6561	19.0654	18.9661	20.7038	18.4198	20.2536	19.8265	19.1292	18.9165
	0.827201	0.578933	K7ES31;K7ERF1;Q9UBQ5;K7EQM4;A0A087WVB9	Eukaryotic translation initiation factor 3 subunit K	EIF3K	2	13.1	15.875	0.827201	20.2818	20.4482	20.9479	20.0635	20.5283	18.5028	20.4536	18.575	18.4333	20.611	18.0781	19.1125	19.6412	18.0951	19.7651	19.4791	20.8635	20.3567	20.0906	19.7789	20.1729	19.4659	21.2343	19.2407	20.2201	19.0494	19.4521	19.0229	19.6074	21.0439	20.967	19.2595	19.8044	18.6233	20.0126
	0.5064	-0.489299	M0QXF7;M0QYN0;Q969H8	Myeloid-derived growth factor	MYDGF	4	42.9	9.5594	0.5064	21.1882	20.1024	21.4646	21.5606	21.7083	19.3338	19.3601	21.3478	19.019	20.9474	18.815	19.1262	20.2597	20.3026	19.1506	20.9153	21.2235	18.4346	18.878	18.563	19.9142	19.7963	21.6366	20.1508	19.452	22.0226	20.8806	21.6372	21.5463	19.318	18.9982	20.3571	19.7044	20.5798	19.6337
	0.0170385	-0.0120126	M0QXN5;P37198	Nuclear pore glycoprotein p62	NUP62	2	6.3	45.615	0.0170385	20.2885	18.4635	20.63	19.2109	19.7426	19.7015	19.5047	20.049	18.9406	19.2202	19.8881	20.2914	18.6419	19.2277	19.4744	19.3659	19.5385	20.2606	19.4588	19.6872	20.1083	19.2317	18.781	19.8806	18.4757	18.5598	20.2409	18.508	19.6495	19.5038	18.7109	19.7616	20.7061	19.6335	18.7205
	2.16152	0.75318	M0QXU7;O43615;M0QXM9	Mitochondrial import inner membrane translocase subunit TIM44	TIMM44	2	8.4	31.16	2.16152	18.0439	19.1692	18.5609	18.5114	18.5994	18.7851	18.6099	18.5553	18.4028	18.5364	18.5044	18.0647	19.2702	18.3115	18.3899	19.066	19.1822	19.0111	20.4837	20.0426	18.5366	18.5634	20.598	18.1734	19.1226	19.6883	18.7241	18.7103	18.2768	19.9472	18.7714	21.2243	20.0739	18.7258	18.6169
	0.416567	0.271044	M0QYE0;M0R0I3;Q99962;Q99961	Endophilin-A1;Endophilin-A2	SH3GL1;SH3GL2	2	15.5	14.401	0.416567	19.1854	19.1828	18.3714	19.8565	19.8044	19.5288	18.6218	17.2422	19.7929	19.115	19.7508	19.1971	19.0054	19.467	18.789	19.529	18.4796	18.9339	19.8368	18.8206	20.3713	20.5035	19.5395	18.9086	18.8499	18.6969	18.2364	20.7274	18.6715	20.5013	19.0382	19.8439	20.204	18.6228	20.0015
	0.303789	0.465138	M0QZD8			1	0.6	354.22	0.303789	18.2621	20.3386	17.7818	18.5659	18.1765	19.0876	17.2979	17.8809	22.6778	22.9422	17.8244	18.2811	20.0683	19.5062	19.9397	18.5549	20.2276	18.4047	19.97	19.4059	18.4955	22.2386	19.6794	21.781	21.9502	20.2972	19.1132	19.1172	20.2502	19.5877	18.3028	18.1197	25.1361	19.9991	20.3901
	0.168588	0.156132	M0QZI4;Q8IV08	Phospholipase D3	PLD3	4	20.9	22.463	0.168588	19.4266	18.1298	20.9589	21.0537	20.5775	19.7146	19.4336	20.0402	18.557	19.0376	20.2636	19.4363	18.4255	20.7633	20.3185	21.1455	20.554	19.3101	19.4542	19.6711	18.9254	19.3133	20.0249	18.9227	19.9443	19.6973	19.4003	18.6333	18.2534	22.4542	20.6714	18.8991	19.6999	20.3853	19.6117
	0.00356277	-0.00262002	M0R0F0;M0R0R2;P46782;M0QZN2	40S ribosomal protein S5;40S ribosomal protein S5, N-terminally processed	RPS5	6	34	22.391	0.00356277	24.1756	23.692	23.6651	23.1834	22.5052	24.0648	23.6069	23.4515	23.0638	23.3824	24.532	23.9118	23.7619	23.7857	22.8647	23.2254	23.0787	23.3788	23.4664	23.3597	24.8254	24.8148	23.6084	21.924	23.6693	24.2994	23.6853	23.7297	23.4863	20.7407	21.7654	25.6179	23.5272	23.2542	23.1337
	0.40779	0.21975	M0R0Y2;P54920;M0R2M1;M0R213;M0R027;M0R058;M0R0I4;A0A087WZQ7;Q9H115;M0QZM9;M0QZN5;M0R031	Alpha-soluble NSF attachment protein	NAPA	8	39.1	29.163	0.40779	22.1606	21.0548	22.3119	22.1837	22.3439	22.2439	21.9056	22.4741	21.654	22.6222	24.0885	22.6128	22.1768	22.218	23.1818	22.6456	22.7614	22.008	22.0881	22.5529	21.9968	22.2565	23.0907	21.846	21.2873	20.3603	21.3565	22.3336	21.7949	23.341	23.4881	22.0088	22.1209	20.7124	22.0941
	0.18275	-0.104968	M0R3D6;M0R1A7;M0R117;Q02543;M0R0P7	60S ribosomal protein L18a	RPL18A	7	48.9	16.714	0.18275	23.7934	25.187	23.9038	23.5781	24.2041	24.226	24.284	23.9196	23.9754	24.0523	23.0521	23.2648	23.2966	23.141	23.8819	23.735	23.9036	23.3798	23.2687	23.5322	23.5168	24.9686	23.5048	24.6247	22.9389	24.1536	23.9499	23.2072	23.1763	24.5242	24.5358	19.7412	23.0036	23.2949	23.0608
	0.419604	0.396143	O00151	PDZ and LIM domain protein 1	PDLIM1	5	19.8	36.071	0.419604	19.4661	19.2531	21.6758	21.2231	21.1476	21.2395	21.5642	21.2457	20.3864	18.5063	21.5622	19.4755	19.1329	19.5764	21.1433	21.1058	21.6756	19.7728	21.3539	21.1563	19.3738	19.7219	21.7686	20.9123	18.2529	21.3716	20.8087	21.0397	21.1499	22.1162	22.2209	19.2033	21.5915	22.1055	22.1873
	0.385137	-0.17682	O00231;J3QRY4;J3QS13	26S proteasome non-ATPase regulatory subunit 11	PSMD11	11	32.2	47.463	0.385137	22.6086	22.4927	22.2601	22.2321	22.4473	22.1924	22.1651	22.4033	22.2264	22.6113	20.9347	22.4469	22.5774	22.6533	22.5484	22.5892	22.6141	21.7151	21.9538	22.0203	22.6249	20.8446	22.2312	21.2476	22.1068	22.1133	21.8055	21.8341	21.7037	22.4804	23.0885	22.333	22.9533	22.2263	22.1884
	0.317224	-0.30662	O00232	26S proteasome non-ATPase regulatory subunit 12	PSMD12	8	18.9	52.904	0.317224	20.8775	21.1331	20.1183	20.567	18.8588	21.7062	20.9774	20.5888	20.2687	21.1385	20.0992	20.8059	19.1465	18.8343	21.0023	20.8378	20.6279	18.5564	21.0562	20.4386	18.2857	18.7465	20.9806	21.0421	18.9812	20.934	21.1546	20.8243	20.2965	19.0067	18.9251	19.4638	21.879	21.2911	20.9612
	0.871953	0.87771	O00264	Membrane-associated progesterone receptor component 1	PGRMC1	5	40.5	21.671	0.871953	20.7331	18.3444	22.5661	22.0167	22.4957	22.3333	22.4123	22.1586	19.6997	19.8796	18.6539	21.0424	20.3051	20.1164	22.1958	22.1662	22.5441	21.9172	20.1499	19.7869	22.606	22.2233	22.5111	20.1268	18.9952	21.3966	19.2946	22.0234	22.0894	22.1209	21.946	20.0362	20.3799	19.6116	20.1869
	0.927309	0.245485	O00299	Chloride intracellular channel protein 1	CLIC1	8	44.8	26.922	0.927309	22.2815	22.2908	22.2807	22.4866	22.4769	21.7943	21.9611	21.9708	22.1854	22.3675	22.5866	22.6282	22.5469	22.857	22.5566	22.6087	22.598	22.3653	22.1378	21.9258	23.3547	22.6308	23.0623	22.0954	22.5466	22.2899	22.44	22.5924	22.3477	22.6786	20.8149	19.5719	22.6629	22.5179	22.2664
	0.320472	-0.283398	O00303;H0YDT6;E9PQV8;A0A0D9SEZ9	Eukaryotic translation initiation factor 3 subunit F	EIF3F	4	15.4	37.563	0.320472	22.386	20.7477	21.3673	21.0806	20.5967	21.122	21.1125	21.479	20.0608	20.8893	18.6699	21.0487	21.1469	21.1122	20.82	21.1979	21.1908	21.1842	21.119	21.4177	18.9699	18.6244	21.1669	17.8257	20.1881	21.4885	21.6243	21.3066	20.7377	22.7017	20.0442	20.0981	22.301	21.6051	21.0914
	0.537873	-0.291496	O00442	RNA 3-terminal phosphate cyclase	RTCA	2	6.6	39.336	0.537873	19.5369	19.4904	20.1694	19.0589	18.8215	18.9137	18.9945	18.8967	18.8188	18.6586	20.0285	20.7324	18.0909	19.4804	18.8086	18.8508	18.3962	19.681	18.7109	19.921	18.6815	18.6391	19.0607	18.9959	17.9084	19.1162	19.1385	18.7898	19.1269	19.5336	18.8418	19.6396	18.9733	20.1834	18.5496
	0.428109	-0.186818	O00468;A0A087X208	Agrin;Agrin N-terminal 110 kDa subunit;Agrin C-terminal 110 kDa subunit;Agrin C-terminal 90 kDa fragment;Agrin C-terminal 22 kDa fragment	AGRN	11	7	217.23	0.428109	21.4764	21.2515	21.0763	21.6103	21.3033	20.9481	21.7984	21.4015	21.7609	22.006	21.0906	21.4824	22.1187	21.6662	21.7857	21.6826	21.2501	21.1473	21.4834	20.5286	21.31	20.2602	22.3647	21.3358	21.6461	21.9258	22.0011	22.2568	21.9815	21.2268	21.8411	20.2529	22.5542	22.2896	21.9234
	0.478669	0.457114	O00483	Cytochrome c oxidase subunit NDUFA4	NDUFA4	2	22.2	9.3697	0.478669	18.789	19.5293	18.8831	18.4036	21.5289	18.7263	21.6249	19.4775	19.4138	19.7875	17.4321	19.5457	19.217	19.2095	21.6158	20.8325	20.7112	20.0365	18.6733	19.4013	19.8388	18.7595	18.8248	18.0494	19.0678	21.4867	19.7276	21.7326	20.7566	21.5207	21.4673	19.2345	20.5718	18.5559	18.9135
	0.28707	0.220551	O00534;B4DHS6	von Willebrand factor A domain-containing protein 5A	VWA5A	5	7.4	86.488	0.28707	21.6723	21.4465	20.5324	20.2068	20.6293	20.2047	20.3377	20.2755	20.2375	20.6808	21.2485	20.258	18.3062	19.1181	20.3102	20.3375	20.5449	20.4568	21.1653	21.5691	20.7678	19.3363	20.8105	20.1214	19.9776	20.1164	20.3334	20.2259	19.8117	21.1932	21.1472	19.3728	20.5907	20.133	20.2878
	0.0256613	-0.01049	O00567;H0Y653;H0YDU4;Q5JXT2	Nucleolar protein 56	NOP56	10	22.1	66.049	0.0256613	22.4156	22.5883	22.2853	21.729	22.0336	21.8771	22.1782	22.2388	22.5987	22.4636	22.6825	22.4484	22.2701	22.1042	22.8084	22.5416	22.644	21.8396	21.7286	21.7513	22.1247	22.5508	22.4323	22.5173	22.8448	22.5925	22.0144	22.094	21.6501	22.0848	23.0486	20.06	23.1095	21.6828	22.9088
	0.026721	0.0307953	O14617;K7ELX8;A0A087WYN6	AP-3 complex subunit delta-1	AP3D1	12	12.1	130.16	0.026721	20.0811	20.7761	21.6288	21.2318	21.2652	21.9444	21.1099	21.3049	21.2325	21.8595	20.795	18.8038	20.3616	20.2914	21.435	21.5032	21.2103	21.3308	21.3524	21.3266	18.0501	20.5486	21.6756	20.614	18.13	20.8653	21.4427	21.4103	20.913	22.0105	21.3291	20.2493	21.3823	22.4835	21.0672
	0.201658	0.181053	O14737;K7ESJ4;K7EQA1;Q3HM38;X6R2P6	Programmed cell death protein 5	PDCD5	3	29.6	14.285	0.201658	19.4401	19.5989	18.8452	18.9062	18.3095	19.8759	17.9323	18.4453	20.2974	19.9696	18.7525	20.0856	19.4549	17.3926	18.4819	19.5674	19.427	18.8141	19.4774	19.9925	20.1983	19.9673	17.5431	19.9043	20.3709	18.2731	19.3766	19.7487	19.3076	18.5654	18.2704	19.1237	21.6073	20.6903	20.6625
	1.10876	0.675766	O14745;J3QRP6	Na(+)/H(+) exchange regulatory cofactor NHE-RF1	SLC9A3R1	5	21.2	38.868	1.10876	20.8322	21.1211	20.6633	20.6746	21.2011	21.035	21.2963	19.9625	20.3677	20.3543	17.6845	20.1626	19.7319	19.2803	20.9596	20.5091	20.8816	21.4815	21.2569	21.626	20.1678	21.9337	20.0733	21.4422	21.2877	20.9606	21.0045	21.0165	19.8992	20.2976	20.8565	18.273	20.4339	20.4814	20.7972
	1.02192	0.277977	O14818;H0Y586;Q8TAA3;A0A087WYS6;F5GY34	Proteasome subunit alpha type-7;Proteasome subunit alpha type-7-like	PSMA7;PSMA8	6	32.3	27.887	1.02192	23.4769	23.5745	22.9694	23.1124	23.4616	22.4099	22.8042	23.0527	22.822	22.7847	23.2634	22.5152	22.5615	22.4014	23.2523	22.9775	23.4649	23.7503	23.3475	23.455	23.0626	23.0211	22.6627	22.7727	21.921	22.3662	23.3696	22.9813	22.4167	23.0589	23.8128	20.5129	22.782	22.9134	23.2076
	0.243758	0.141055	Q5VV89;O14880;Q5VV87	Microsomal glutathione S-transferase 3	MGST3	2	16.3	18.416	0.243758	20.4358	20.5233	20.4402	20.6101	20.5276	20.7587	20.6511	20.5369	20.3074	20.3806	19.2534	21.3853	20.8643	20.8813	20.7472	20.8632	21.372	21.5094	21.2736	20.1023	19.3508	20.0224	20.8859	19.2432	19.3127	21.0395	21.1451	20.7162	20.422	19.7146	20.7114	20.3765	19.6085	20.2176	20.1588
	0.282896	-0.10331	O14980;C9IZS4;C9JQ02;C9JV99;C9J673;C9JKM9;C9JF49;C9IYM2;H7BZC5;F8WF71	Exportin-1	XPO1	13	13.3	123.38	0.282896	22.459	22.6626	22.2734	22.0389	21.9953	22.0783	22.3742	21.8155	21.6254	21.7438	21.5889	22.4498	22.4693	22.5035	22.445	22.4613	22.2771	21.9488	22.0538	21.9728	21.4741	21.4073	22.3659	21.4208	21.605	22.2512	22.0681	22.1667	22.0113	23.0083	22.8357	20.5112	22.6816	21.6748	21.69
	1.08993	-0.483784	O15126;A0A087WXB0;A0A087WTX8;A0A087WZA6;A0A087WU14	Secretory carrier-associated membrane protein 1	SCAMP1	4	22.8	37.92	1.08993	21.69	21.9759	21.5778	21.2317	21.3925	21.2525	21.2087	21.0649	21.1066	21.5208	22.648	21.3096	21.1481	21.6366	21.8679	21.6153	21.5112	20.5346	21.3894	21.431	20.5709	19.1129	20.9608	20.793	20.3298	21.3954	20.0066	20.4383	20.6803	20.4361	21.8626	20.0333	20.4899	20.6	20.6156
	0.21168	0.187207	O15143;C9JBJ7;C9K057;C9J4Z7;F8VXW2;C9JEY1;C9JQM8;C9JFG9;C9J6C8;C9JTT6	Actin-related protein 2/3 complex subunit 1B	ARPC1B	5	17.7	40.949	0.21168	20.7384	20.8203	21.4158	21.4952	21.795	20.896	21.2398	21.4942	19.66	21.7008	21.1016	20.0143	21.3884	21.3445	22.2198	22.2021	21.8718	20.589	20.6371	20.8806	18.8203	22.083	22.0911	20.3411	20.1515	21.1211	20.7042	21.5726	21.9845	22.4469	21.1389	19.9305	21.4657	20.9015	21.2113
	0.0119322	0.0108953	O15144;C9JTV5;G5E9J0;H7C3F9;G5E9S7	Actin-related protein 2/3 complex subunit 2	ARPC2	12	45.3	34.333	0.0119322	20.5718	22.792	22.7375	23.2292	23.0517	22.8226	22.7867	23.2446	23.0729	23.2611	24.6744	22.6825	22.8597	22.8691	23.6898	23.3017	23.7546	22.6253	22.3869	22.7152	22.3134	22.4274	23.0196	22.0551	22.1499	22.1324	22.5162	22.8196	22.2028	24.0935	24.7245	19.7425	23.2089	23.3707	23.4953
	1.96031	-0.753547	O15145;C9JZD1;F8VR50	Actin-related protein 2/3 complex subunit 3	ARPC3	4	24.7	20.546	1.96031	19.1671	18.8629	20.4047	20.7406	20.3472	20.0915	20.2406	19.5607	20.4634	20.1443	20.1691	19.4497	19.4939	20.4414	19.7488	19.8144	18.1826	19.3996	18.4811	18.6522	18.8351	19.3789	20.4534	19.2837	19.3529	20.4827	18.8092	20.6007	19.7389	19.0379	19.7474	18.2274	18.9365	18.9177	19.479
	0.286503	-0.107895	O15173;U3KQM0;D3DNX8	Membrane-associated progesterone receptor component 2	PGRMC2	6	29.6	23.818	0.286503	22.9686	22.5529	22.4388	22.6258	22.5286	22.2996	22.3873	22.6523	22.5308	23.0732	22.0132	22.576	22.5798	22.8141	22.9477	22.7629	23.342	22.3766	22.3921	22.3853	21.7457	21.7339	22.5118	22.2268	22.1856	22.5096	21.9013	22.2527	21.8179	23.4087	23.6244	21.014	22.2889	22.333	22.218
	1.37812	-0.33169	O15230	Laminin subunit alpha-5	LAMA5	29	11.4	399.73	1.37812	22.5726	22.6126	23.1584	23.3192	23.5097	22.9999	23.3824	23.2535	23.5287	23.5732	23.7071	23.3582	23.3684	22.957	23.2185	23.078	23.3969	22.6206	22.7435	22.1651	23.2073	23.0082	22.6988	23.622	23.2034	24.2413	24.033	24.3327	23.7299	23.4079	23.6953	22.982	23.9692	23.8504	23.813
	0.508957	0.256636	O15240;Q05BJ3	Neurosecretory protein VGF;Neuroendocrine regulatory peptide-1;Neuroendocrine regulatory peptide-2;Antimicrobial peptide VGF[554-577]	VGF	27	54.6	67.257	0.508957	25.725	25.9452	26.8398	26.9456	27.0085	25.219	25.5197	25.5196	26.4259	26.231	27.3362	26.3628	26.3865	26.2748	26.3014	26.0052	26.1268	27.1227	27.0156	26.9608	26.5034	26.8454	25.8323	27.5726	27.0572	24.9217	24.2842	25.4637	25.0753	25.4508	26.1736	26.4227	25.9939	26.177	26.2375
	1.51767	-0.800993	Q5T8U5;O15260;B7Z1G8	Surfeit locus protein 4	SURF4	5	31.2	21.127	1.51767	23.1279	22.7974	23.6973	23.27	22.5135	22.9311	23.2917	22.4894	22.5517	22.56	21.5351	23.3761	23.4366	23.2481	22.6148	22.8423	22.7766	22.37	22.3869	21.6134	19.8599	21.0824	23.49	20.7706	22.0894	23.0396	22.3441	22.0605	21.7495	24.4063	23.2349	22.9747	22.2637	21.8909	21.5541
	0.335961	0.43323	O15371;B0QYA4;B0QYA5;B0QYA8;B0QYA6	Eukaryotic translation initiation factor 3 subunit D	EIF3D	7	15.1	63.972	0.335961	19.075	22.1183	21.3375	22.1455	21.6811	21.1489	22.3224	22.2234	19.8009	18.9172	19.0315	19.1789	20.7436	19.7177	22.0617	21.8389	21.597	22.1052	21.8432	22.1574	20.0967	20.1116	18.1573	20.5825	21.6019	21.8771	22.0572	18.7688	19.3892	23.5315	22.7133	20.481	19.7225	19.4797	19.7673
	0.364562	-1.19042	O15480	Melanoma-associated antigen B3	MAGEB3	2	6.9	39.21	0.364562	27.5388	27.7174	18.568	18.7328	19.5811	18.4195	19.5185	19.0895	27.0499	19.505	26.7711	19.0875	19.5636	19.6773	19.2708	20.0572	18.34	20.4327	19.1075	18.6143	27.6455	19.5099	19.6928	19.3562	28.3915	19.1585	19.3238	20.3504	18.824	28.8346	18.4342	20.6847	18.7487	19.7662	26.7913
	0.0692674	0.104114	O15511;B1ALC0	Actin-related protein 2/3 complex subunit 5	ARPC5	3	29.1	16.32	0.0692674	17.336	20.1345	22.83	18.3803	19.4172	19.2077	18.4931	18.0916	19.9373	20.542	19.0772	17.3623	18.8259	18.9853	19.0943	19.1202	21.717	19.7807	18.8435	19.4246	17.6858	19.2552	18.7001	18.5895	20.6396	19.3417	18.3784	18.3499	19.3366	21.9162	22.1709	21.5317	19.361	19.478	19.4773
	0.815867	-0.273872	O43143	Pre-mRNA-splicing factor ATP-dependent RNA helicase DHX15	DHX15	14	20.6	90.932	0.815867	23.0891	22.7725	21.7306	21.8243	22.3125	22.1433	21.9746	22.1159	22.2518	22.157	22.501	22.2574	22.6623	22.4038	21.1959	22.2077	22.7439	22.2163	21.9982	21.8591	21.6748	22.7545	21.5823	21.7786	21.9477	21.7634	21.7317	21.6038	22.0881	22.8028	22.3173	23.693	22.4975	22.4474	22.2447
	0.380098	-0.158911	O43175;Q5SZU1	D-3-phosphoglycerate dehydrogenase	PHGDH	10	24.6	56.65	0.380098	23.2378	23.2684	23.6777	23.7742	23.9951	24.3258	24.4626	24.5315	23.6079	23.7493	24.258	23.3577	23.5723	23.3852	23.2669	23.2644	23.4671	23.769	23.9968	23.6814	23.1437	24.6169	23.5658	23.9203	23.7078	23.9704	23.7676	23.7068	23.8308	22.6394	23.4666	26.4332	23.899	23.9474	24.0552
	1.43895	0.974347	O43237;J3KRI4;J3KRZ2;J3KSD2;B4E2E0	Cytoplasmic dynein 1 light intermediate chain 2	DYNC1LI2	5	14.8	54.099	1.43895	19.2384	19.5037	20.4788	20.034	20.7485	20.9841	20.7244	17.9427	20.5911	19.6273	20.5428	19.2496	20.1005	18.7101	21.7457	21.4166	20.9281	19.9149	19.9031	18.4207	21.7866	21.975	21.6987	19.9141	19.4247	21.7936	21.0573	20.3501	18.3948	21.9245	21.3801	20.6741	21.5913	21.6315	21.4948
	0.508575	0.306365	O43242	26S proteasome non-ATPase regulatory subunit 3	PSMD3	7	15.4	60.977	0.508575	21.8611	21.8889	21.0591	21.0035	20.8826	21.1013	20.7911	21.0529	20.5491	21.0005	21.1565	19.4528	21.0164	18.9872	21.1233	21.4633	21.5894	20.6329	21.301	21.1005	20.0861	21.6788	21.3695	20.4182	20.1637	21.0908	20.7646	20.4117	20.6889	20.7477	21.4143	20.2457	21.0755	20.961	20.8661
	0.490754	-0.254415	O43252	Bifunctional 3-phosphoadenosine 5-phosphosulfate synthase 1;Sulfate adenylyltransferase;Adenylyl-sulfate kinase	PAPSS1	2	5.6	70.832	0.490754	20.4087	19.235	19.881	20.0615	19.4679	19.0314	20.0003	19.3097	19.409	19.8875	19.159	20.4106	19.4681	19.0975	18.5628	20.4401	19.6279	19.395	18.2655	19.0519	18.9119	19.9708	20.1592	19.257	18.6651	19.7789	20.0697	19.225	20.0796	20.8402	19.6483	20.8852	19.1029	19.2551	19.253
	0.24382	-0.0832895	O43390;B4DT28	Heterogeneous nuclear ribonucleoprotein R	HNRNPR	18	32.5	70.942	0.24382	24.5691	23.6601	24.4868	24.4493	24.6118	24.7285	24.6115	24.7142	24.6457	24.5572	24.1896	24.885	24.9248	24.7503	24.7441	24.6436	24.8028	24.2593	24.3862	24.2869	24.747	23.6607	24.7239	24.163	24.4474	24.7027	24.0673	24.6014	24.1993	25.1597	25.3531	23.7821	24.3937	24.5823	24.6005
	0.833718	0.612753	O43396;K7ER96;K7EML9;K7EKG2;K7EPB7	Thioredoxin-like protein 1	TXNL1	5	29.1	32.251	0.833718	22.571	22.7679	22.2689	21.9829	22.3148	22.591	21.8734	22.6941	21.8446	22.5655	21.8122	19.687	21.6672	19.6899	22.1164	22.0181	22.388	22.1072	22.2995	22.2641	24.5779	23.0729	21.5975	22.0496	21.9328	21.6945	22.5501	21.7546	22.4842	18.7578	20.0321	19.0907	23.5427	23.2139	22.2524
	1.72568	-0.238617	O43707;F5GXS2;H7C144;K7EJH8;K7EP19;D6RH00	Alpha-actinin-4	ACTN4	53	64.8	104.85	1.72568	26.5716	26.6775	26.7279	26.6094	26.6931	26.6438	26.6675	26.5447	26.7007	26.8101	27.0937	27.1334	27.2175	27.1096	26.6079	26.7349	26.7809	26.3903	26.4687	26.4348	26.2406	26.8227	26.5717	26.5668	26.5953	27.1244	26.6353	26.7897	26.7479	26.8957	27.1366	27.1945	26.8688	26.9535	26.8689
	0.933998	-0.544357	O43747;H3BNR4;H3BR36;H3BUN9;H3BN71;B4DGE1	AP-1 complex subunit gamma-1	AP1G1	9	11.9	91.35	0.933998	21.4029	21.4274	21.5962	22.0734	22.3402	22.0204	21.5723	21.3666	21.9895	21.6045	20.5215	22.5203	21.9744	21.9671	21.9814	21.5879	22.3898	20.6265	20.5305	20.5441	19.0634	21.7278	22.3202	20.5369	20.3075	20.8091	21.2232	20.9416	21.0409	23.1847	22.788	20.9726	21.6677	21.2857	20.643
	0.118314	0.12459	O43776;K7EJ19;K7EIU7;K7EPK2;K7EQ35	Asparagine--tRNA ligase, cytoplasmic	NARS	8	17.7	62.942	0.118314	20.973	21.8143	21.8868	21.8602	21.3011	22.1778	22.2417	22.2456	21.0544	21.5037	22.0404	19.6466	21.1257	18.9674	21.5852	21.8927	22.0951	21.7861	22.0747	21.7086	19.2653	20.9061	21.918	20.8374	21.5632	21.8246	21.8076	21.6425	22.0794	22.3785	22.2836	20.1227	21.8973	22.0622	21.4333
	0.198658	0.186327	U3KPU7;U3KQS2;O43826;U3KQL4	Glucose-6-phosphate translocase	SLC37A4	3	7.5	46.443	0.198658	19.6792	19.1444	20.8173	20.2541	20.8338	21.1748	19.6011	18.8831	20.1215	20.0222	20.5085	18.9547	19.1989	19.7186	20.9623	20.4242	20.9103	21.331	20.0585	18.7858	17.9201	19.8603	20.7251	18.9771	19.9774	19.4244	20.115	19.6619	19.6791	20.7863	21.1418	19.6594	20.1386	19.2398	19.2376
	0.705481	0.632744	O43852;H0Y875	Calumenin	CALU	3	12.7	37.106	0.705481	21.102	21.2082	18.4062	20.092	18.4804	18.5003	19.133	18.3636	20.816	20.4934	18.2939	20.5942	20.5701	20.6375	20.4464	20.9779	18.6385	21.3364	22.0854	19.8536	20.8227	19.6337	19.7728	20.5606	20.9959	18.8515	18.8397	19.4061	18.8544	18.8168	18.7124	19.2501	22.1173	21.4076	22.4818
	1.14834	-0.45778	O43865	Putative adenosylhomocysteinase 2	AHCYL1	6	13.2	58.951	1.14834	26.5613	25.9607	26.2136	26.4562	26.3362	26.0871	26.1471	26.8625	27.0851	26.0194	28.0632	25.7211	26.4865	25.8228	26.623	26.5496	26.1727	26.1277	25.8974	25.972	25.1681	25.4221	25.6907	25.894	24.8669	25.0708	25.7627	26.8948	26.1372	26.0127	27.3727	20.2384	25.6337	25.7298	24.7757
	0.0708852	0.0657054	O43920	NADH dehydrogenase [ubiquinone] iron-sulfur protein 5	NDUFS5	3	29.2	12.517	0.0708852	19.6385	17.433	18.9073	19.1434	19.4979	20.2944	18.1417	20.6024	18.6477	19.5004	19.7886	18.6795	19.108	20.0225	20.216	18.42	19.4575	20.0962	18.9706	18.2033	19.1709	19.9263	19.3196	18.8827	19.3264	19.3711	18.5662	19.8382	18.5819	19.0769	19.3446	19.9559	18.5378	18.8136	18.8089
	0.490073	-0.387446	O60256;E7EPA1;I3L331;I3L164;C9JDH0;E7EW35;C9JDU5;C9JJS3;C9K0K7	Phosphoribosyl pyrophosphate synthase-associated protein 2	PRPSAP2	4	16.8	40.925	0.490073	18.9411	19.3052	18.7344	18.049	20.0033	20.3822	17.9938	18.9782	20.9846	20.2042	19.0471	20.8914	21.2467	19.5032	19.349	20.1619	19.8199	18.6457	18.9842	18.9139	19.2134	19.3778	18.36	17.0999	19.0492	18.4164	18.6238	19.4879	18.6393	18.3601	20.4598	19.2745	21.0421	19.9117	19.9136
	1.44616	0.771652	O60282;A0A0G2JMZ6;Q12840;J3KNA1	Kinesin heavy chain isoform 5C;Kinesin heavy chain isoform 5A;Kinesin-like protein	KIF5C;KIF5A	6	14.2	109.49	1.44616	18.6638	20.4569	20.197	20.7601	20.7007	20.011	19.3518	19.9206	18.6092	18.7482	18.7313	18.9566	17.3925	18.8886	20.3667	20.0255	20.6662	19.7225	20.0084	19.893	20.5742	20.5005	19.6518	19.8672	18.9556	20.1243	20.4346	20.1249	19.8551	19.303	19.7559	19.656	19.2272	18.0065	17.9968
	0.881582	-0.533767	O60493	Sorting nexin-3	SNX3	3	14.8	18.762	0.881582	18.943	19.739	20.5332	20.2625	20.5938	20.4644	20.5884	20.4569	19.4328	18.7101	18.6248	19.0669	19.2692	20.6729	19.4941	19.3641	20.8468	18.6077	20.1392	18.9276	19.2893	18.6119	18.2168	19.0502	17.1894	20.2648	20.1541	20.3362	20.1716	21.1786	19.9008	18.2104	19.2404	20.5171	20.5227
	0.519445	-0.142033	O60506;B7Z645;F6UXX1	Heterogeneous nuclear ribonucleoprotein Q	SYNCRIP	10	30.3	69.602	0.519445	22.6745	22.9156	22.7988	22.9014	22.4183	22.6938	22.9592	23.0011	22.8121	22.8039	22.3231	22.9314	23.1578	23.103	22.4383	22.725	22.8203	22.6485	22.6626	22.5777	21.8423	23.3104	23.0856	22.0517	22.7061	23.5616	22.7532	22.9426	22.9178	23.877	23.4269	20.2137	23.1997	23.045	23.2519
	0.469453	0.249512	O60701;D6RHF4;E9PBD2;E7ER95;E7ER83;E7ETF4;E7EV97	UDP-glucose 6-dehydrogenase	UGDH	7	19.8	55.023	0.469453	20.7136	20.6137	21.0887	21.0169	20.9415	21.4944	21.5204	21.7585	21.4477	21.205	21.5654	21.8948	21.6873	22.2241	21.3882	21.2693	20.9699	21.4253	21.7273	21.5592	22.74	22.9278	20.5634	21.407	21.4371	21.9083	21.7013	21.5984	21.4473	20.9321	21.4678	18.8614	21.5416	21.7959	21.8865
	0.332485	-0.243517	O60749;D6RC15	Sorting nexin-2	SNX2	5	10	58.47	0.332485	19.0542	20.894	20.7727	20.9089	21.3464	20.5457	20.3054	20.6581	20.5275	19.5238	20.688	20.8091	20.4484	20.8073	21.1258	21.2301	21.4541	19.4184	20.1255	20.4286	18.486	19.4732	20.7526	20.2499	19.1216	18.8823	21.1028	19.259	20.711	19.6302	21.3846	19.3447	20.7565	20.9319	20.9764
	0.05075	-0.0261592	O60763;REV__R4GMN2;REV__Q5VZ89;REV__R4GNB2;REV__R4GN35	General vesicular transport factor p115	USO1	19	24.3	107.89	0.05075	24.5262	24.2795	23.6406	23.4974	23.8387	23.6034	23.2966	23.5741	23.6483	23.9357	24.7548	23.3697	23.5888	23.4401	23.7595	23.6993	23.6111	23.2821	23.3947	23.4692	24.4406	24.4862	23.6895	24.2224	24.0969	22.8776	23.2295	23.5316	23.4453	23.9331	24.0006	19.9195	23.2498	23.784	23.6504
	0.345192	-0.157105	O60825;F6RAZ1;I1Z9G3;F2Z2I2;Q5W015;Q5VX20;P16118;Q16875;H0Y483;Q4VBA9;Q66S35;Q16877;F6XNB3	6-phosphofructo-2-kinase/fructose-2,6-bisphosphatase 2;6-phosphofructo-2-kinase;Fructose-2,6-bisphosphatase	PFKFB2	24	45.7	58.476	0.345192	25.277	24.4343	24.9104	25.0449	25.4827	24.891	24.0863	24.6928	25.4479	25.623	26.1023	24.9762	25.0228	24.7971	25.3369	25.1594	25.4564	24.4983	24.4005	24.8223	24.7074	24.398	25.3139	22.7944	22.9607	21.4189	19.479	20.9472	20.8105	26.123	26.0897	20.8288	21.1887	21.5321	21.4637
	0.183352	-0.249936	O60832;C9IYT0;H7C0M1;H7C2Q9;H7BZF2;H7C2Q2	H/ACA ribonucleoprotein complex subunit 4	DKC1	7	20.2	57.673	0.183352	19.6513	21.4645	20.8653	21.3516	21.3562	21.4258	21.271	21.3792	21.4397	20.7646	16.6131	19.6592	21.1341	19.5783	20.8809	20.8134	19.9424	20.9532	17.9319	20.0916	21.7431	19.0705	21.4368	21.0703	21.4793	21.3383	21.1998	21.2035	20.8248	21.4431	19.9409	18.202	20.3694	19.243	19.2408
	0.00217346	-0.0013541	O75083;D6RD66	WD repeat-containing protein 1	WDR1	9	18.6	66.193	0.00217346	23.3097	23.2324	22.0152	21.7981	22.1059	22.1068	22.1867	21.851	21.785	22.3743	22.4574	22.0333	22.1538	21.7184	22.7716	22.8143	22.5957	22.1913	22.24	22.2406	21.3926	21.4374	22.3151	22.1216	21.138	23.0272	22.4071	22.7244	22.2615	22.6704	22.3571	20.1556	23.3728	22.6901	22.7852
	1.21503	-0.880792	O75110;A0A0A0MR22;F6XUP2;O43861	Probable phospholipid-transporting ATPase IIA;Phospholipid-transporting ATPase	ATP9A	8	9.8	118.58	1.21503	21.8039	22.06	20.6864	20.4093	20.5268	20.5106	20.5727	20.7152	20.2977	20.935	21.139	21.1225	20.4236	20.9356	21.6209	21.1529	21.7009	18.4141	19.0545	17.8672	19.8739	18.6196	21.5722	19.5022	20.3101	20.9435	20.4764	18.9216	20.4723	21.6197	21.6617	19.4284	18.2118	19.6387	19.6389
	0.0408814	-0.0444668	O75131;A0A087WYQ3;E5RHZ0;A0A087WUS8;A0A087WXR6;H0YB26;E7ENV7;Q96FN4;Q96A23;O95741;Q86YQ8;Q9HCH3;Q9UBL6	Copine-3	CPNE3	7	13.6	60.13	0.0408814	21.2536	21.198	22.8926	22.6508	22.9397	22.1909	22.4362	22.8878	22.1123	22.0568	18.8138	22.7146	22.5167	22.6025	22.3031	22.4897	22.6562	21.9555	21.8338	21.7987	21.6843	21.1503	22.5422	21.2918	22.0059	22.6165	22.2914	22.828	22.0052	22.4945	21.0096	18.8177	22.1545	21.0388	21.7399
	0.442312	0.326136	O75306	NADH dehydrogenase [ubiquinone] iron-sulfur protein 2, mitochondrial	NDUFS2	4	10.6	52.545	0.442312	19.6802	19.699	20.9815	20.5649	21.4507	20.9048	20.4434	20.4134	18.4124	18.5157	19.5435	19.6879	19.7041	19.057	20.8772	20.5119	20.7715	20.8307	20.602	20.4413	19.1853	19.5785	19.5314	19.4604	19.5693	21.2101	18.8777	19.0566	20.7161	20.9996	21.593	20.609	19.3091	20.4167	20.4217
	0.0501386	-0.0540766	O75340;A0A024QZ42;H0Y9X3;A0A087WZ38	Programmed cell death protein 6	PDCD6	4	22	21.868	0.0501386	22.1597	22.3606	21.2996	21.705	21.634	21.4528	21.5438	21.4425	21.2354	21.2098	20.1675	20.3577	19.5822	19.5808	21.6516	21.7192	21.8318	20.887	21.5389	21.0726	20.0693	18.9861	21.8699	18.7455	19.528	22.5784	22.0201	21.8246	21.3377	21.708	21.3793	20.776	21.7416	21.0883	21.1165
	0.328556	-0.315728	O75348;F2Z307;O95670	V-type proton ATPase subunit G 1	ATP6V1G1	3	29.7	13.757	0.328556	18.8359	19.9271	21.0385	21.3201	21.2503	21.2967	21.1227	21.0283	21.1348	21.3777	19.3238	21.2327	21.19	20.1744	20.3296	20.7294	19.2148	19.0455	20.7177	20.2816	22.3635	18.9663	22.1013	20.461	21.1757	18.6061	18.1778	19.4351	18.8923	21.8901	20.5367	20.8475	20.5232	19.9546	20.4996
	0.733124	-0.233454	O75367;B4DJC3;D6RCF2	Core histone macro-H2A.1;Histone H2A	H2AFY	16	58.9	39.617	0.733124	25.9846	25.6143	25.4659	25.3397	25.355	25.2048	25.5011	25.2935	25.3835	25.5164	25.261	25.2564	25.2861	25.2298	25.5692	25.3171	25.851	25.1921	25.2237	25.0597	25.3001	23.7263	25.3189	25.3568	25.1288	25.3607	25.3262	25.2119	24.7611	25.9469	25.7052	25.4466	25.3526	25.3745	25.2701
	0.343468	-0.192287	O75368	SH3 domain-binding glutamic acid-rich-like protein	SH3BGRL	4	38.6	12.774	0.343468	21.631	21.5722	21.4323	21.3144	21.984	21.1902	20.9162	20.6433	21.9551	21.2731	21.476	21.7998	20.986	21.3736	20.5257	21.3372	21.3559	22.0186	22.0951	22.0176	21.3914	19.9682	20.1258	21.8418	22.9239	20.9104	21.144	20.8551	20.5001	21.9621	20.9311	20.8692	20.5356	18.4802	18.4734
	0.0324871	0.00954572	O75369;E7EN95;Q14315;H7C5L4;A0A0C4DGA1;A0A0A0MT44	Filamin-B	FLNB	75	36.6	278.16	0.0324871	25.9667	26.0477	25.7363	25.8333	25.848	25.5137	25.7946	25.7982	25.9902	25.9503	26.3897	25.7687	25.7935	25.7669	26.1968	25.7787	26.1854	25.5917	25.5712	25.5412	25.8739	26.3641	25.8243	25.6756	25.7408	25.7035	25.8573	26.0154	25.6345	26.0094	26.5317	23.7375	25.7696	25.8287	25.9432
	0.670972	-0.303764	O75396;A0A087X1A9	Vesicle-trafficking protein SEC22b	SEC22B	7	38.1	24.593	0.670972	23.6174	23.4665	22.6382	22.9099	22.7674	22.422	22.7103	22.1216	23.1395	23.0851	24.4896	22.9215	23.1508	23.1618	23.1804	23.0553	22.7837	22.1956	23.0294	22.9756	21.5752	23.0492	22.8086	23.0621	23.4521	21.6708	21.691	22.0889	22.5762	23.7418	23.0381	24.2249	23.1064	23.1862	23.432
	0.724031	-0.427119	O75438	NADH dehydrogenase [ubiquinone] 1 beta subcomplex subunit 1	NDUFB1	2	32.8	6.9611	0.724031	20.0522	19.0126	20.1549	20.2723	20.7934	20.5103	20.4429	20.587	19.7311	19.1496	21.0069	19.9917	20.1988	18.9447	20.3727	20.3266	20.5258	19.1452	18.1465	18.9984	18.8922	19.8267	20.4671	18.4611	18.8196	20.2715	18.7701	20.4793	20.7614	20.8737	20.6122	19.8567	18.4216	19.3024	19.3006
	0.266457	-0.256139	O75489;E9PS48	NADH dehydrogenase [ubiquinone] iron-sulfur protein 3, mitochondrial	NDUFS3	5	24.6	30.241	0.266457	19.9864	18.7397	21.7336	22.234	22.2338	21.6581	22.0199	21.5221	21.4249	21.5253	20.3991	21.9888	22.0255	21.6575	21.478	22.1095	21.9236	21.106	20.527	20.6904	20.1533	19.6881	22.329	20.5492	21.085	21.303	20.8032	21.7953	21.0262	23.3086	21.4407	19.8632	20.4394	20.5434	20.3403
	0.0394541	-0.0448878	Q5JRI1;O75494;Q8WXF0	Serine/arginine-rich splicing factor 10;Serine/arginine-rich splicing factor 12	SRSF10;SRSF12	2	12.8	20.913	0.0394541	19.463	19.0145	20.3943	20.6014	20.7331	20.3699	20.6574	20.4765	19.054	18.8824	21.407	19.4725	19.6639	18.9581	20.851	20.7013	20.6194	18.7794	20.7744	18.0834	18.7932	19.3429	21.1035	18.7474	18.538	20.4533	20.6655	20.6481	20.7017	20.9772	20.7125	20.3961	19.5409	19.4209	19.4198
	0.222031	0.41293	O75531;E9PJJ8	Barrier-to-autointegration factor;Barrier-to-autointegration factor, N-terminally processed	BANF1	4	34.8	10.058	0.222031	22.6147	19.1239	18.383	21.409	22.7048	22.1194	22.3522	22.706	21.6624	21.4929	19.2767	18.858	18.976	19.0689	21.863	21.1701	18.8588	22.5749	22.3028	22.2031	16.9254	21.7595	22.9681	20.9499	18.8216	21.8788	22.2506	22.7602	21.9458	22.9012	21.2093	22.506	23.2862	22.5339	22.4166
	0.0260032	0.0214502	O75533;H7C341;F8WC19;B4DGZ4	Splicing factor 3B subunit 1	SF3B1	12	12.2	145.83	0.0260032	22.7637	23.086	22.4704	22.2728	22.2997	22.6105	22.2713	22.0017	22.0225	20.8733	23.9015	21.2347	21.8558	21.9173	21.7966	22.4574	22.79	21.9159	21.5957	21.6167	22.7346	23.1442	22.4441	22.0019	22.0457	20.7612	22.2079	22.2832	21.7674	22.4972	21.0687	21.3835	23.5577	22.7899	22.0648
	2.20884	-0.660939	O75569;F8WEG8;G5E9Q4;C9JMM3	Interferon-inducible double-stranded RNA-dependent protein kinase activator A	PRKRA	5	22	34.404	2.20884	20.8288	21.0916	21.8171	22.2721	21.9352	21.0546	21.2665	21.1067	21.1486	21.7485	20.9652	21.1599	21.4456	21.4162	20.4058	21.4413	20.6277	21.125	20.7639	20.9229	20.3461	19.41	21.388	20.3596	20.3754	21.174	20.7912	21.2406	20.9988	21.5869	19.8959	20.2844	21.1247	20.2924	21.0841
	0.0100646	0.0154539	O75643;B4E0P5	U5 small nuclear ribonucleoprotein 200 kDa helicase	SNRNP200	19	10.9	244.5	0.0100646	18.8437	19.7115	21.6249	21.3912	21.4595	22.0039	21.1128	20.8742	20.9569	21.3361	18.4699	20.642	18.7024	21.8689	20.8886	21.8081	20.4377	21.2999	21.2053	21.0323	18.9688	18.1564	22.1265	18.8614	20.783	21.5106	21.0556	21.2684	21.2645	21.6927	20.7031	19.6307	20.8497	20.9755	20.7384
	0.291327	-0.204957	O75746;F8W9J0;H0YFB2;B4DGK6	Calcium-binding mitochondrial carrier protein Aralar1	SLC25A12	8	11.5	74.761	0.291327	20.6755	20.9556	21.8263	21.9024	21.9947	21.6134	21.1914	21.6972	22.0146	21.6584	22.8	20.7078	21.6944	21.2157	22.2092	21.7826	21.9674	19.8475	21.3485	20.711	20.5893	21.0797	22.7295	21.3463	20.8209	20.882	20.151	20.868	20.8056	21.7858	22.6345	19.7304	20.7273	20.7946	21.226
	0.0173609	-0.0189864	O75821;K7ER90;K7EL20;K7EP16;K7ENA8	Eukaryotic translation initiation factor 3 subunit G	EIF3G	6	16.9	35.611	0.0173609	20.5984	20.7658	21.3397	22.1094	21.6575	19.2858	20.2411	21.5474	21.2105	20.9938	18.1491	21.5684	21.4182	20.0593	21.0385	20.6954	20.9326	21.3069	20.7789	20.901	20.2257	19.7123	21.2734	19.4735	20.5518	20.9065	20.9597	21.1868	21.1131	21.7092	20.9294	18.6494	20.4535	21.4431	21.9151
	0.237833	-0.136664	O75822;H0YGJ7;H0YLP3	Eukaryotic translation initiation factor 3 subunit J	EIF3J	4	14.7	29.062	0.237833	21.6323	20.9146	21.0404	21.2298	21.4809	21.1656	21.1106	21.4617	21.6705	21.1118	21.869	20.8919	20.7063	20.5754	21.5675	21.3333	21.4933	21.4567	21.4935	20.8618	21.4946	19.1341	20.7744	19.5031	18.9345	20.6174	21.0912	18.4916	21.7626	19.3546	19.3395	19.8562	21.4595	21.8527	22.0869
	0.67461	-0.366404	O75844	CAAX prenyl protease 1 homolog	ZMPSTE24	4	9.7	54.812	0.67461	20.9943	20.9694	19.5022	19.7674	19.6133	19.9273	20.0113	20.007	20.0985	19.9542	20.8224	20.5506	20.6444	20.7055	20.879	20.8411	19.9254	18.1966	19.2916	19.2374	20.0799	20.1042	20.4407	19.7113	20.6858	18.6643	19.6141	19.2615	20.0333	18.9666	21.1891	18.5275	20.9733	20.8465	20.7305
	0.234353	0.143054	O75874;C9J4N6;C9JJE5;C9JLU6	Isocitrate dehydrogenase [NADP] cytoplasmic	IDH1	12	34.8	46.659	0.234353	23.4789	23.3403	22.906	22.6978	22.5009	22.7705	22.7931	23.0024	22.5881	22.6499	23.3637	22.506	22.033	22.5728	22.9814	22.7439	22.768	23.648	23.3538	23.6292	23.7573	21.0669	22.541	23.5473	23.5596	23.3721	22.9102	23.5108	23.0654	23.499	22.9611	26.0547	23.0747	23.3721	23.461
	0.15786	0.16496	O75891;C9IZ36;C9JY00;C9JYZ6	Cytosolic 10-formyltetrahydrofolate dehydrogenase	ALDH1L1	2	7.1	98.828	0.15786	20.3689	20.5337	18.0528	19.6311	19.0534	19.4308	18.9279	18.4901	20.592	20.1743	18.4721	19.5476	19.6751	19.3939	18.6081	18.1241	19.9918	20.9967	19.3305	21.8607	19.8735	18.6561	19.1211	21.2896	19.5409	18.9207	21.5661	20.1796	18.195	20.0171	20.386	19.509	20.1565	20.7236	20.8358
	0.0739559	-0.0597624	O75915;F8WF90;C9JQU6;F8WF33	PRA1 family protein 3	ARL6IP5	5	28.2	21.614	0.0739559	21.7692	23.2957	21.5985	21.9715	21.3316	21.7237	21.9124	21.3849	22.673	22.0569	20.6813	23.1734	22.7853	22.9062	21.6119	21.8381	21.6215	21.654	21.9745	22.702	23.0813	21.4164	22.3747	21.3692	22.4154	21.6954	18.6908	22.2409	20.6294	22.5439	20.7288	19.8175	22.5979	21.8714	21.9987
	1.16401	0.80382	O75947;F5H608	ATP synthase subunit d, mitochondrial	ATP5H	8	52.8	18.491	1.16401	21.6895	21.6631	22.9435	23.127	23.0472	22.7644	22.8564	22.9431	22.6603	21.8073	18.6007	22.678	22.3512	22.4519	22.6417	22.6129	22.9302	22.7946	22.7834	22.908	24.1696	23.9111	22.7867	23.3729	23.2788	22.0734	22.4191	23.0433	23.0739	22.2341	23.9799	19.4474	20.5998	22.5011	20.346
	0.737396	-0.457731	O75955;A2AB13;A2AB11;A0A0G2JJQ6;A2AB12;A2AB09;A2AB10	Flotillin-1	FLOT1	2	6.8	47.355	0.737396	20.6419	19.7399	19.6298	19.9057	18.3436	18.5457	18.4119	19.5363	18.7835	18.736	19.2914	19.0264	18.9778	19.6386	17.2794	18.2809	18.5564	18.9075	20.5764	19.2766	19.4423	18.002	18.6216	19.8171	19.5702	18.2139	19.6035	18.952	18.785	18.8854	19.1392	18.7301	19.5789	19.2341	19.2319
	0.0208232	-0.013387	O75976;J3QRJ9;J3QQJ4	Carboxypeptidase D	CPD	6	4.5	152.93	0.0208232	20.9272	20.8936	20.7414	20.5853	20.5034	20.7754	20.636	19.6151	20.5596	20.883	19.3248	20.6031	20.6824	20.685	20.4236	21.0156	21.0617	20.4775	20.5899	20.08	20.4769	19.2413	21.2799	20.5145	20.2817	18.812	20.1183	20.0271	18.7061	21.0685	20.5226	19.6358	20.5074	20.5684	20.2291
	0.16804	-0.0707914	O76038;Q96P10	Secretagogin	SCGN	18	63.4	32.039	0.16804	26.6644	26.7914	26.8385	26.8604	26.6566	25.988	26.2656	26.0837	26.6491	26.7428	25.74	26.5997	26.4922	26.4153	26.764	26.4845	26.658	25.9548	26.0667	26.1541	25.7059	26.8492	27.0892	25.5863	25.5184	25.382	24.9042	25.1268	24.6628	26.6881	27.2464	24.5426	24.8498	25.0856	25.0319
	0.0361689	0.0432851	O76094;D6RDY6;R4GNC1	Signal recognition particle subunit SRP72	SRP72	9	17.6	74.605	0.0361689	20.4436	20.0414	21.726	21.9303	21.277	21.9502	21.7449	21.5761	21.83	22.4437	19.3661	20.9163	21.6988	20.3124	21.1166	21.3881	21.3855	21.2919	21.0412	21.2269	22.774	18.6827	22.5764	19.2805	19.8813	21.7395	21.3124	22.4156	21.95	20.8228	20.7411	20.2906	21.6135	21.7449	21.714
	0.137621	0.160938	O94760	N(G),N(G)-dimethylarginine dimethylaminohydrolase 1	DDAH1	9	31.9	31.121	0.137621	19.5387	19.5263	22.6778	21.8186	22.494	21.8367	21.6599	22.2893	22.1307	22.7126	22.714	20.4187	20.4198	20.6525	21.8101	21.3165	20.88	21.849	21.7219	20.5321	22.3364	23.548	20.8835	22.4421	22.0396	21.0297	21.8467	21.7224	20.8149	21.8498	22.3177	21.119	22.1517	22.1647	22.7296
	0.26244	-0.229349	O94826	Mitochondrial import receptor subunit TOM70	TOMM70A	5	9.2	67.454	0.26244	19.0134	18.9167	21.3012	21.1962	19.7819	21.2302	20.9269	20.2809	19.8688	20.6367	19.6791	18.9141	19.0875	19.759	20.43	20.6031	20.5583	18.9212	19.4	19.8798	19.3985	18.3512	20.7746	20.435	20.6923	20.7347	20.3794	20.1417	18.1644	20.9898	20.4751	20.1944	20.7489	18.7575	20.3721
	0.00187287	-0.000799527	O94874	E3 UFM1-protein ligase 1	UFL1	13	19.5	89.594	0.00187287	21.7876	22.1164	21.9154	21.8421	21.6762	22.0263	21.6289	22.0534	21.7823	21.6838	22.1562	22.2131	22.068	21.9351	22.6646	22.3182	22.5834	21.5607	21.7776	21.3629	22.0226	21.4357	21.55	21.0919	21.8592	21.0685	21.5311	21.9915	21.336	22.1598	21.7961	19.7653	22.037	21.7483	21.8986
	1.91355	-0.876419	O94875;H7BXR3;H7BZK1;H7C1R7;C9J3W4;C9JL62;C9IZ89;H7BZX1	Sorbin and SH3 domain-containing protein 2	SORBS2	6	7.5	124.11	1.91355	21.3319	21.5561	21.3832	21.4286	21.3448	21.5734	21.2788	21.4455	21.6457	21.7375	21.8565	22.4519	22.6089	21.3131	20.9405	20.9975	21.1752	20.6601	21.3195	21.4099	20.4045	18.0879	21.8745	20.6035	21.2918	21.3365	21.6995	22.2263	21.5172	21.4663	21.2378	20.4325	22.0995	21.7622	22.0374
	0.23912	-0.252441	O94903;E5RFX7;E5RG77	Proline synthase co-transcribed bacterial homolog protein	PROSC	3	11.3	30.344	0.23912	20.7129	20.7294	18.4805	18.4781	20.1094	20.7904	20.6631	20.3876	20.5355	20.5617	19.0737	18.9276	20.2821	20.0532	17.9161	19.5642	19.3332	20.0855	18.6646	19.3467	21.6125	21.8545	19.2126	21.011	21.6329	18.732	18.147	18.6791	19.5646	18.3285	20.0966	19.0805	20.3605	20.6418	18.7524
	0.399743	0.170206	O94925;H7BZD1;C9JIJ6	Glutaminase kidney isoform, mitochondrial	GLS	10	20.9	73.46	0.399743	22.8294	22.7538	22.186	22.539	22.4763	22.1567	22.3313	22.4703	22.1975	22.3654	20.7873	22.4601	21.9657	22.3648	22.502	22.4441	22.6357	21.8672	22.361	21.7607	23.1235	22.6854	22.6489	23.65	23.5915	22.8288	22.5755	22.6612	22.5014	22.5374	22.9593	19.7362	22.413	22.623	22.7876
	0.435373	0.478165	O94973;A0A0G2JQM1;A0A0G2JS82;E9PR62;M0R2D9;E9PQP4;A0A0G2JS17;A0A0G2JQT9;H0YEG0;H0YDE9;A0A0G2JRF9;A0A0G2JQA4	AP-2 complex subunit alpha-2	AP2A2	7	9.7	103.96	0.435373	18.9002	20.6864	18.0552	21.2094	20.6004	17.2183	19.0224	18.6268	18.1914	19.9546	19.9116	19.0383	19.6765	19.5248	20.7285	20.9675	20.6186	17.8604	19.9352	18.6055	18.6494	18.945	21.9609	18.6456	19.3497	20.699	19.5526	18.7366	18.3197	21.023	20.1386	19.8555	20.7968	19.2431	19.241
	0.169565	0.177035	O95154	Aflatoxin B1 aldehyde reductase member 3	AKR7A3	8	33.2	37.206	0.169565	22.2135	22.1564	21.7757	21.1887	21.9907	21.5323	21.8931	21.8161	20.8348	21.356	18.3572	22.4029	22.4927	22.5675	20.7571	21.2865	20.9762	22.8896	22.9146	21.2558	22.0199	22.5397	21.4681	20.8227	22.0618	22.602	23.009	22.7059	22.8354	20.3921	21.4321	21.157	22.6318	22.6809	22.8457
	0.240009	-0.171482	O95168;F2Z3P9;C9JXQ9	NADH dehydrogenase [ubiquinone] 1 beta subcomplex subunit 4	NDUFB4	3	17.1	15.208	0.240009	18.9138	19.6008	21.0385	20.3947	20.4741	20.2614	20.2887	20.4646	18.9137	19.8739	20.0442	19.3632	19.705	20.1829	20.426	20.5681	21.0196	18.992	19.3048	20.096	18.3515	19.6548	19.7349	20.4891	18.7207	18.1828	20.0655	20.1603	19.8273	19.768	21.0435	19.3742	19.9746	19.9952	19.0786
	0.169257	-0.151257	O95182;M0R0N0	NADH dehydrogenase [ubiquinone] 1 alpha subcomplex subunit 7	NDUFA7	2	18.6	12.551	0.169257	19.0254	19.0838	18.7412	18.0515	20.6011	17.8544	18.5375	20.2222	18.9276	18.2975	20.4373	19.6079	20.0071	20.0813	19.508	18.5784	19.1594	18.0767	19.0364	20.4444	18.6515	19.6751	18.7432	19.3581	20.547	19.6022	18.3029	18.99	19.9608	18.4882	18.5306	18.9468	19.6469	19.0817	19.3693
	0.228028	-0.314612	O95197;F5H617	Reticulon-3;Reticulon	RTN3	2	1.8	112.61	0.228028	21.7057	21.3496	22.1494	22.4957	22.1761	21.6201	21.8055	21.6881	23.0119	23.1495	23.6546	20.2816	19.4908	19.8729	22.6414	23.1709	22.6013	19.2311	21.5939	21.8424	18.7709	20.7086	22.3269	20.8175	19.4266	21.4546	21.8865	22.5766	22.3348	19.6715	22.4298	19.8514	21.8219	22.3632	22.3066
	0.226335	-0.302796	O95292;E5RK64	Vesicle-associated membrane protein-associated protein B/C	VAPB	4	25.5	27.228	0.226335	19.3529	20.808	19.5055	18.7397	19.3007	19.4446	19.6552	18.2043	20.1106	22.2175	21.5976	21.5492	21.5721	21.5549	18.4789	19.3945	18.6361	19.2703	18.9459	19.886	21.6099	22.2413	21.1346	18.8195	21.3364	18.3403	19.4584	18.2915	19.4707	18.8583	23.9639	19.1993	18.928	19.3706	19.1386
	0.310745	0.100827	O95336;M0R261;M0R1L2;M0R0U3	6-phosphogluconolactonase	PGLS	8	48.1	27.547	0.310745	21.9017	22.1583	22.5123	21.8602	21.4418	21.5377	21.964	21.952	22.0274	22.51	21.9482	22.3019	21.9977	21.8238	22.461	22.336	22.0525	21.3436	21.6879	22.0683	22.2121	22.5182	22.1873	22.3434	22.7453	22.2925	22.2165	22.1924	21.8436	23.0812	23.5093	18.9292	21.9211	22.0346	22.2586
	1.0589	-0.597212	O95340	Bifunctional 3-phosphoadenosine 5-phosphosulfate synthase 2;Sulfate adenylyltransferase;Adenylyl-sulfate kinase	PAPSS2	15	29	69.5	1.0589	24.3057	23.4836	23.9041	23.6512	24.0326	23.1866	22.9948	23.4131	23.7477	23.9104	23.7557	23.4998	23.5101	23.4649	24.1653	23.7412	24.0897	22.576	23.2637	23.0038	21.1097	21.2499	24.1219	22.8752	22.0514	22.1586	21.5975	22.4622	21.915	24.501	25.0459	18.3037	22.7821	23.3164	22.662
	0.822958	0.796897	O95716	Ras-related protein Rab-3D	RAB3D	4	24.7	24.267	0.822958	19.4305	18.9724	21.3975	21.1374	21.9225	18.4165	21.2011	21.7014	19.2265	19.9938	19.1612	19.7283	18.7374	20.142	19.9915	19.7555	22.7094	22.2712	21.1179	21.4049	19.4122	19.0858	22.1747	18.7035	18.4541	20.7295	20.8742	22.7624	21.178	20.2806	18.4897	20.771	21.8846	19.1414	18.9693
	0.230743	-0.134504	O95747;C9JIG9;Q9UEW8	Serine/threonine-protein kinase OSR1	OXSR1	6	11.8	58.022	0.230743	20.6288	20.5069	20.0555	19.9009	20.0083	20.3596	20.4864	20.3629	20.4312	20.4608	18.5535	20.446	20.6725	20.5856	19.786	20.4601	20.3318	20.047	20.462	20.5553	20.5354	18.6009	20.2344	18.7174	18.893	20.3167	19.8471	20.4591	20.5566	21.1685	19.7034	19.154	20.9509	19.9948	20.0916
	1.06918	0.321242	O95831;E9PMA0	Apoptosis-inducing factor 1, mitochondrial	AIFM1	6	11.9	66.9	1.06918	21.8597	21.792	21.2827	21.2066	21.5903	21.4017	21.9446	21.7484	22.225	21.7799	23.0778	21.9336	21.9249	22.1166	21.6821	21.8191	22.0936	21.922	22.3377	22.2478	22.7097	22.5189	22.1999	22.3895	22.4148	21.269	22.2789	22.673	22.1226	22.7163	23.5744	18.8807	22.2242	22.0828	22.192
	1.37364	-0.730352	O95834;K7EIK7;A0A0C4DGQ7;C9JRL6;K7EII6;K7ERR2;K7EIM1;K7EQR0;K7ERY9;K7EKG3;K7EKU5;K7ELB2;K7ELI8	Echinoderm microtubule-associated protein-like 2	EML2	9	16.5	70.678	1.37364	20.0228	20.6399	22.5075	22.4648	22.6808	21.5232	21.2837	21.9965	22.6332	21.8733	22.3713	22.7474	22.743	22.7898	21.1068	21.0013	22.3402	21.4686	21.0236	21.2245	20.0642	21.327	22.0489	20.0731	20.049	21.1259	20.6744	21.0917	20.3986	23.4712	24.3095	19.4945	21.3271	22.2455	22.3264
	1.88305	-0.440702	P00167;J3KNC7	Cytochrome b5	CYB5A	6	56	15.33	1.88305	23.8015	23.7648	23.6016	23.7359	23.952	24.1613	23.7285	24.3127	24.1906	24.2533	24.2755	23.2992	23.4108	23.3306	23.3084	23.2753	23.3928	23.7092	23.0692	23.2895	24.1749	23.6947	22.7172	24.324	24.1746	23.9506	23.6486	24.5331	24.048	22.4676	24.1855	20.4984	24.7711	24.8667	25.1272
+	5.18625	0.946579	P00325;A0A0D9SFH8	Alcohol dehydrogenase 1B	ADH1B	16	51.7	39.854	5.18625	24.4973	24.639	24.1774	24.0622	24.6992	24.5142	24.5511	24.3795	24.2931	24.4129	24.6988	24.9483	25.039	24.7594	25.5957	25.2665	25.663	25.2075	25.036	25.0785	26.1253	26.388	25.0902	24.641	24.528	25.3629	25.4668	25.4387	25.5351	25.4636	26.3979	25.4461	25.8116	26.1205	26.0329
	0.848113	0.501819	P00326;A0A087WU81;A0A087WUC4	Alcohol dehydrogenase 1C	ADH1C	3	33.3	39.867	0.848113	19.5995	18.9857	20.055	20.3047	18.0436	19.9276	18.6733	19.087	17.8499	19.011	18.4226	19.4942	18.8798	19.6376	19.5909	19.1526	20.1693	20.5262	20.7722	19.2507	19.4432	18.0536	19.8251	18.8318	18.7781	21.0525	19.8236	21.0724	19.8345	20.0455	19.3648	20.009	20.17	18.9731	20.0099
	0.270261	0.0670506	P00338;F5GYU2;F5GXY2;F5GXH2;F5H5J4;F5H6W8;F5H8H6;F5GXC7;F5GWW2;F5GXU1	L-lactate dehydrogenase A chain	LDHA	12	34.3	36.688	0.270261	24.0408	24.2546	23.6795	23.708	23.8292	23.3823	23.8077	23.7681	23.531	23.7052	23.9449	23.9881	24.0207	24.1452	24.059	23.7443	23.8084	23.7147	23.9683	23.7674	24.4196	24.1556	23.5553	24.201	24.3641	24.6887	24.057	24.7588	24.5485	24.2918	24.1542	26.3253	24.9326	25.1232	24.993
+	3.58603	1.22416	P00352;Q5SYQ9;Q5SYQ8;Q5SYQ7;H0Y2X5;P47895	Retinal dehydrogenase 1	ALDH1A1	30	66.9	54.861	3.58603	27.6802	27.6978	26.3329	26.2243	26.246	26.3481	26.3865	26.3656	25.917	25.858	26.6056	25.3346	24.8964	25.1211	27.2779	27.3821	27.3051	27.6608	27.8008	27.7313	27.3712	27.0697	27.3562	27.6492	28.0494	27.1714	27.2328	27.2464	27.5169	27.8879	27.5986	22.6734	27.5859	27.538	27.5743
	0.0889357	0.0203701	P00367;P49448	Glutamate dehydrogenase 1, mitochondrial;Glutamate dehydrogenase 2, mitochondrial	GLUD1;GLUD2	16	33.3	61.397	0.0889357	24.8191	24.9887	24.4708	24.2916	24.314	24.571	24.7416	24.6886	24.3178	24.4771	24.5755	24.5667	24.3598	24.3226	24.6656	24.6354	24.7292	24.3223	24.427	24.45	24.8734	24.4649	24.44	24.1433	24.1716	24.4926	24.1389	24.331	24.2354	24.9364	25.3507	25.5024	24.1506	24.1509	24.41
	0.362111	-0.184043	P00387;B1AHF3	NADH-cytochrome b5 reductase 3;NADH-cytochrome b5 reductase 3 membrane-bound form;NADH-cytochrome b5 reductase 3 soluble form	CYB5R3	10	37.9	34.234	0.362111	24.7564	24.6801	23.837	23.8225	24.1516	23.7673	24.2815	24.0812	23.8388	23.8965	22.3839	24.0634	24.1064	24.0991	24.2552	24.2356	24.4612	23.506	23.5533	23.5304	23.836	22.757	24.0583	23.3857	23.3554	23.6681	23.5925	23.4116	23.3462	24.0019	24.2185	22.9062	23.4819	23.5673	23.3869
	0.522164	-0.323608	P00390;E5RI06	Glutathione reductase, mitochondrial	GSR	7	18.8	56.256	0.522164	21.5702	22.6753	22.7884	22.3216	22.4099	21.9684	22.1692	22.7685	22.1212	22.5136	23.525	22.1787	22.2053	22.2291	22.7755	22.5693	22.8984	22.27	22.4491	22.3694	19.7722	21.1411	22.3423	20.9051	18.7919	21.6318	22.283	22.5996	22.5569	23.166	22.8264	19.5874	22.7684	22.7786	22.8889
	0.613741	-0.330449	P00403	Cytochrome c oxidase subunit 2	MT-CO2	6	30.8	25.565	0.613741	21.9142	25.1024	23.946	23.4871	23.3288	23.8034	23.5388	23.1853	23.794	24.0684	23.9607	23.7783	23.7799	23.7851	22.9029	23.2978	23.0085	23.2053	23.5796	23.3419	23.9825	22.3996	24.3973	23.0979	24.196	24.4572	24.0607	23.852	24.1749	23.755	22.4014	25.3551	23.5905	22.9957	22.6674
+	3.41828	2.09173	P00441;H7BYH4	Superoxide dismutase [Cu-Zn]	SOD1	6	43.5	15.936	3.41828	22.1151	22.0826	22.1055	22.6612	22.9455	21.8437	21.3993	20.876	22.4695	22.3859	18.4383	21.8595	20.6537	20.5747	22.9159	23.1937	22.2908	24.8707	25.0977	24.0459	25.2771	22.8631	22.6773	25.4045	25.0173	22.5216	22.8532	22.8373	23.2925	20.4634	21.0525	20.2548	23.2603	23.5225	23.6199
	1.16944	0.507239	P00492	Hypoxanthine-guanine phosphoribosyltransferase	HPRT1	9	50.5	24.579	1.16944	23.5562	21.7188	22.1471	22.3937	22.3757	22.3595	22.3304	22.1927	22.3586	22.988	21.2043	21.6424	21.7365	21.4894	22.063	22.2724	22.9699	23.6219	23.2044	23.0981	21.8651	23.0149	22.0585	21.8304	22.5655	22.3586	22.4267	22.4168	21.5269	22.7053	23.2052	19.737	22.9889	22.5855	22.7204
	0.810129	-0.285173	P00505	Aspartate aminotransferase, mitochondrial	GOT2	15	40.7	47.517	0.810129	23.9798	23.9787	23.9795	23.7907	24.053	23.8053	23.9541	24.2382	24.3284	24.352	24.2455	24.2438	24.0691	24.133	24.6086	24.2058	24.6749	23.2494	23.477	23.5594	23.695	22.5122	24.1911	23.739	23.6386	23.6518	23.7627	23.8245	23.4259	24.8283	24.705	19.7084	23.297	23.5619	23.8243
	0.883908	0.152466	P00558;P07205	Phosphoglycerate kinase 1	PGK1	21	57.1	44.614	0.883908	25.581	26.2706	26.0831	26.1502	26.407	26.0097	26.1095	26.1415	26.0515	26.1051	26.7748	25.9859	25.9128	25.9731	26.1017	26.0375	26.2772	26.4165	26.3962	26.4344	26.2883	26.1865	26.2342	25.8279	26.0557	25.5891	25.45	25.9856	26.0142	26.6803	25.9643	25.9916	26.0944	26.0153	26.0689
	0.261752	-0.103047	Q5T9B7;P00568;H0Y4J6;H0YID2;Q9Y6K8	Adenylate kinase isoenzyme 1	AK1	9	50	23.411	0.261752	22.9029	23.4586	22.807	22.6182	22.492	22.4053	22.7429	22.4968	22.6482	22.572	23.7987	22.3795	22.4405	22.4306	22.7571	22.4288	22.5532	22.3442	22.6165	22.7173	23.386	22.1109	22.7112	22.27	22.3572	23.1307	22.5129	22.4892	22.1435	23.4032	22.8438	18.4949	21.8546	21.6339	22.4821
	0.554137	0.32267	P00918;E5RID5;E5RK37	Carbonic anhydrase 2	CA2	8	38.5	29.246	0.554137	21.4537	21.3629	22.8037	22.7469	22.8874	22.5894	22.8055	22.4107	22.2966	22.6126	21.4293	22.4732	22.3377	22.3719	22.8987	22.5783	22.9225	22.7218	23.3628	23.6333	20.6328	22.9788	22.1202	23.4302	23.0679	24.0677	23.5548	23.4166	23.3185	22.1725	22.7599	21.0797	23.6078	23.6634	23.7699
+	2.46243	2.90036	P00995;D6RIU5	Pancreatic secretory trypsin inhibitor	SPINK1	2	40.5	8.5067	2.46243	20.2786	22.4773	24.3001	23.9953	24.8734	20.8062	23.4691	23.7067	24.0557	24.6957	18.5674	20.1521	19.5655	18.9332	23.0739	23.6972	23.1544	25.4847	26.2043	26.0399	26.6676	27.1215	23.866	19.1676	24.937	22.8083	18.5677	23.7261	23.3672	18.7593	19.7466	21.454	24.0013	23.8135	24.4198
	0.284609	-0.187998	P01008;Q8TCE1	Antithrombin-III	SERPINC1	3	8.2	52.602	0.284609	19.7209	19.1173	18.7037	18.702	18.2026	19.6524	19.4142	19.3488	18.9996	19.0248	18.9463	20.0505	19.0472	19.7253	18.4745	19.0896	20.4907	19.3403	17.2357	18.9802	19.21	18.6132	19.5809	19.4204	18.9052	19.6191	21.0754	20.7859	19.9959	19.9343	18.2806	20.5475	19.5539	20.0074	18.415
	3.24937	-0.593412	P01011;G3V3A0;G3V595	Alpha-1-antichymotrypsin;Alpha-1-antichymotrypsin His-Pro-less	SERPINA3	10	27.9	47.65	3.24937	23.4011	23.0466	22.4735	22.5048	22.4454	23.0211	22.9223	22.6838	22.8579	22.6715	23.6851	23.0776	23.048	22.9325	22.7991	22.4821	22.5958	21.7733	22.486	22.4245	21.9432	22.1234	22.242	20.4248	20.2518	24.6025	24.7673	24.2221	24.6105	23.0208	21.4734	19.4167	24.5731	24.6352	24.5777
	1.00205	-0.992822	P01023	Alpha-2-macroglobulin	A2M	3	2.7	163.29	1.00205	19.4849	19.0955	21.3825	21.7619	19.5036	22.9624	22.5144	22.0546	18.0696	20.1935	19.2315	19.8422	18.9356	19.355	19.1211	18.7978	19.4102	18.599	19.1066	18.889	18.5448	19.6039	21.8125	20.1167	19.2379	26.0535	25.4869	25.3633	24.3653	19.3754	18.9623	20.8851	19.2915	18.4222	19.2146
	0.744784	0.625243	P01024;M0QXZ3;M0QYC8	Complement C3;Complement C3 beta chain;C3-beta-c;Complement C3 alpha chain;C3a anaphylatoxin;Acylation stimulating protein;Complement C3b alpha chain;Complement C3c alpha chain fragment 1;Complement C3dg fragment;Complement C3g fragment;Complement C3d fragment;Complement C3f fragment;Complement C3c alpha chain fragment 2	C3	6	4.6	187.15	0.744784	20.4243	19.4179	18.189	18.1856	19.7899	20.6181	19.331	19.5848	18.1619	18.164	20.0171	20.3571	18.949	18.9402	19.7326	19.9941	19.5531	19.8798	20.2573	17.1656	22.1472	20.2491	20.3033	19.5449	18.9052	22.7324	21.9483	22.3376	22.0281	20.5714	18.6749	20.0837	18.7195	18.692	18.336
	0.215286	0.105041	Q5H9A7;P01033;Q5H9B5;Q5H9B4	Metalloproteinase inhibitor 1	TIMP1	6	51.7	16.057	0.215286	23.7378	21.9218	23.2093	23.3535	23.5303	22.907	23.1302	23.1848	22.9737	23.3164	23.131	22.6199	22.6966	22.6329	23.5979	23.3079	23.9877	23.1482	22.4667	23.3129	22.8813	22.436	23.0289	24.12	23.7303	21.9032	22.0215	21.9782	22.5546	23.8026	24.4194	19.4439	21.4133	22.8812	22.8239
	1.32365	0.433114	P01034	Cystatin-C	CST3	5	37	15.799	1.32365	23.8743	23.6383	22.5974	22.4627	23.1434	22.6875	23.0295	22.8851	22.758	23.0213	22.8812	23.0781	23.1438	22.8504	24.2113	23.2694	24.1908	23.2179	23.2041	23.0634	22.328	24.0061	23.4399	23.7902	23.5354	23.7602	22.8441	22.3908	22.4516	24.0815	24.618	20.8957	22.6789	22.2254	21.4806
	0.222426	-0.107293	P01275	Glucagon;Glicentin;Glicentin-related polypeptide;Oxyntomodulin;Glucagon;Glucagon-like peptide 1;Glucagon-like peptide 1(7-37);Glucagon-like peptide 1(7-36);Glucagon-like peptide 2	GCG	20	81.1	20.909	0.222426	31.264	31.3796	31.2977	31.4037	31.2394	30.9487	30.7246	30.5245	31.0539	31.3754	31.3753	30.7527	30.8108	30.6373	31.2094	31.5935	31.2998	30.6236	30.3179	30.3236	30.5456	30.4698	32.1575	31.6418	32.1784	31.7377	31.2648	31.2344	31.3234	32.2507	30.4637	31.9694	32.0435	31.3464	31.301
	1.85341	0.70286	P01308;A6XGL2;C9JNR5;F8WCM5	Insulin;Insulin B chain;Insulin A chain	INS	4	55.5	11.981	1.85341	29.7418	29.7329	31.0746	30.6512	30.6266	31.4704	31.2065	30.9672	31.0152	31.2002	30.87	31.464	31.3177	31.4158	31.2226	31.0405	31.1725	32.0973	32.1199	31.9773	32.7564	30.5403	31.5981	29.4244	30.3982	27.7763	27.7117	27.8549	28.3857	29.6488	30.6181	29.2272	29.966	28.3006	29.0168
	0.134076	0.127355	P01876;A0A0G2JMB2;A0A075B6N7;P01877	Ig alpha-1 chain C region;Ig alpha-2 chain C region	IGHA1;IGHA2	2	4.5	37.654	0.134076	20.1481	19.9352	19.4675	19.4683	18.5041	19.5275	20.2582	19.2696	19.2425	17.96	19.3719	20.1112	19.059	19.8222	18.1263	19.9269	18.6807	19.2444	19.5401	19.0509	20.8552	21.7977	18.8746	19.3029	20.551	19.507	19.1693	18.8825	18.5834	20.4624	19.8281	19.8493	21.4256	22.7918	21.7744
+	2.81951	1.25016	P02452	Collagen alpha-1(I) chain	COL1A1	15	12.9	138.94	2.81951	27.59	26.3108	27.8709	27.8908	28.0649	28.3538	27.96	28.3718	28.2128	28.2583	29.3109	28.6781	28.9286	28.8837	29.7035	29.4193	29.5487	28.2877	28.3818	28.5792	30.5497	30.9514	29.5566	27.774	28.022	29.1682	27.8254	27.1355	28.9202	29.6565	30.2761	30.2732	28.6135	29.2467	29.1017
	0.327564	0.83746	P02461;CON__P04258	Collagen alpha-1(III) chain	COL3A1	3	3	138.56	0.327564	20.0457	19.6606	24.2385	24.7546	24.8819	24.8823	24.8221	24.5692	19.2823	19.0958	19.0989	24.3578	19.3822	24.0468	24.932	25.3641	24.5826	25.0038	24.7269	24.9952	20.4762	18.3382	20.4089	19.9828	19.4883	25.1143	24.7006	24.7799	24.8205	19.7764	18.0458	20.4616	19.2029	19.2169	18.6106
	0.245049	-0.195092	P02462;P29400	Collagen alpha-1(IV) chain;Arresten	COL4A1	5	4.5	160.61	0.245049	23.8926	23.6033	23.7345	23.9133	23.9565	23.4983	23.0499	22.799	24.1335	23.7317	25.2901	24.4698	24.8663	24.6694	24.5256	24.0748	22.9578	22.7793	23.1874	23.4732	24.9922	25.1679	22.834	24.7406	23.892	24.7472	24.6602	24.4144	24.0691	23.1836	23.8581	19.6135	24.1884	24.8209	24.8332
	0.345754	0.128372	P02545;H0YAB0;A0A0C4DGC5;REV__Q5VX52	Prelamin-A/C;Lamin-A/C	LMNA	43	64.2	74.139	0.345754	26.8961	26.9659	26.9123	26.7469	27.0424	26.9532	26.7204	26.9022	27.0963	27.1083	27.9394	27.3188	27.3084	27.2766	27.2012	27.1004	27.0519	26.7085	26.8332	26.9175	27.9708	28.121	27.0141	27.5073	27.3306	27.1779	27.1788	27.5527	27.3251	26.8364	27.3232	27.4431	27.6505	27.8899	27.9072
	0.0157513	0.0142911	P02647;F8W696;CON__P15497	Apolipoprotein A-I;Proapolipoprotein A-I;Truncated apolipoprotein A-I	APOA1	7	31.1	30.777	0.0157513	20.7609	21.0725	19.623	19.1074	19.2214	21.2167	20.5893	19.6952	18.5528	20.4874	18.8522	19.6068	19.1254	19.2591	19.7825	19.8531	20.2141	18.9738	19.5	20.2106	19.2913	20.2327	20.2512	19.8779	20.1781	22.9013	22.7325	22.4233	22.0084	20.4374	18.8133	20.2153	21.2784	20.2634	19.8929
	1.98468	-0.791093	P02649;E9PEV4;E7ERP7;H0Y7L5;CON__Q03247	Apolipoprotein E	APOE	3	9.5	36.154	1.98468	19.8357	20.3289	19.3027	19.303	19.3315	19.0581	18.2536	19.7054	20.5584	18.1771	19.8661	18.9026	19.6255	19.6055	17.9778	18.9804	17.3725	18.8825	18.8142	19.4878	18.727	18.933	18.4683	19.6626	19.6116	20.345	20.7313	21.8817	20.8127	19.9176	18.828	20.6323	17.5313	18.6166	19.0625
	2.34762	-1.16364	P02671;A0A087WUA0	Fibrinogen alpha chain;Fibrinopeptide A;Fibrinogen alpha chain	FGA	7	9.6	94.972	2.34762	21.1405	21.1796	20.5784	19.9269	20.0415	20.5792	20.9772	21.3209	20.7146	20.9463	21.0664	21.1932	20.7398	20.7004	20.0794	19.7529	19.739	17.1586	18.5415	19.4474	21.8433	19.656	20.4481	19.9406	19.3719	22.7245	22.4903	22.7285	22.615	21.0384	21.8504	20.6731	20.7005	21.2611	21.4089
	1.03165	-0.394199	P02675;D6REL8	Fibrinogen beta chain;Fibrinopeptide B;Fibrinogen beta chain	FGB	7	19.3	55.928	1.03165	20.1069	19.7665	19.3536	19.3541	19.6975	18.0643	19.1305	19.3521	19.3535	19.3358	19.7477	19.6946	20.2953	19.6672	20.2257	18.4966	19.29	19.0445	18.8161	18.7563	18.6055	19.3488	19.3172	19.4194	19.3112	20.6938	22.6571	21.0043	21.5124	19.3706	20.085	20.943	19.36	19.0657	20.3251
	0.238876	-0.175083	P02748;CON__Q3MHN2	Complement component C9;Complement component C9a;Complement component C9b	C9	5	8.9	63.173	0.238876	19.5985	19.78	20.1421	20.2177	20.228	17.916	19.3119	18.7809	18.6003	19.3752	19.5047	19.3243	19.7452	18.5143	19.3407	19.2706	17.9994	20.2046	18.9254	18.4814	18.6201	20.3287	19.4928	18.6916	21.6125	22.8769	22.5052	22.8371	24.1684	20.1084	21.5077	19.676	20.4849	20.3207	19.2924
	1.73158	0.868515	P02749;J3KS17;J3QRN2;J3QLI0;CON__P17690	Beta-2-glycoprotein 1	APOH	5	20.3	38.298	1.73158	18.8886	19.5478	18.3608	18.1231	20.4376	19.2775	19.7449	19.2989	20.3724	20.6358	20.3242	18.9096	19.5124	19.9452	21.3519	21.1041	20.7621	19.9931	19.5126	18.7582	20.5856	20.7654	20.7273	21.8075	20.9031	19.4471	20.2783	20.685	20.661	20.8916	20.5703	20.0614	21.6206	21.0873	21.892
	0.842933	-0.3726	P02763;P19652	Alpha-1-acid glycoprotein 1	ORM1	6	36.3	23.511	0.842933	20.3192	19.4212	19.8919	18.358	19.0863	20.1796	20.6138	19.9869	19.4231	19.8076	19.8185	19.7914	18.875	19.4134	18.9153	19.0974	19.5397	19.7683	18.702	19.9693	18.9142	18.6049	19.912	19.5101	20.0455	21.5503	22.9105	21.1953	22.8931	19.881	20.1358	18.9385	22.6027	22.223	21.9574
	2.16528	-0.845936	P02766;A0A087WT59;A0A087WV45	Transthyretin	TTR	7	64.6	15.887	2.16528	26.8618	27.1666	26.6346	26.8253	26.5685	26.1981	26.3054	26.5196	26.2247	26.4386	25.0675	27.1573	26.9839	27.1512	26.0215	26.047	26.1734	26.0701	26.3862	26.2006	24.5815	24.106	26.0094	27.495	27.665	26.3985	26.7757	26.4205	26.1506	27.1329	27.42	24.7748	25.9813	26.0196	25.1759
	0.623522	0.659711	P02787;C9JVG0;H7C5E8;C9JB55;F8WEK9;F8WCI6	Serotransferrin	TF	11	21.3	77.063	0.623522	20.5422	20.2005	20.1139	20.2436	20.1951	22.2446	23.0181	21.7503	19.6158	19.7062	20.8943	19.9323	19.0778	19.051	20.9603	20.4218	20.795	20.3308	20.1636	20.3806	24.5027	22.3964	20.2198	19.1274	19.2973	23.9039	23.4468	23.5062	22.698	21.3853	17.6829	22.9826	19.6212	19.758	20.8441
	0.09776	-0.142629	P02792;A0A087X1B9	Ferritin light chain;Ferritin	FTL	6	36.6	20.019	0.09776	23.1192	22.108	22.145	21.6841	22.7273	22.7338	22.9689	22.1782	21.0833	20.1129	19.2303	22.2633	22.9236	22.8331	20.5379	20.7765	20.8873	23.5013	22.4188	22.8277	24.0245	22.2415	19.5722	25.1736	25.4111	22.14	22.504	21.6769	22.1787	21.1159	21.5519	20.2335	24.3619	23.5538	22.7608
	1.44436	0.76868	P02794;G3V192;G3V1D1;E9PRK8;E9PKY7;E9PPQ4;E9PQR3;E9PKM5;E9PK45	Ferritin heavy chain;Ferritin heavy chain, N-terminally processed;Ferritin	FTH1	9	63.4	21.225	1.44436	23.1311	22.7598	23.8584	23.7063	24.1185	23.5111	23.8022	23.7713	22.6435	23.2264	23.0619	23.3723	23.3058	23.3721	23.6994	23.4598	22.7638	25.0174	25.1489	25.0902	24.8497	25.3642	22.151	26.6245	26.368	24.5079	23.4984	24.2578	24.0793	21.6775	22.8665	19.9429	24.2129	24.4387	24.4834
	0.496161	-0.1932	P04004;H0YJW9;CON__Q3ZBS7	Vitronectin;Vitronectin V65 subunit;Vitronectin V10 subunit;Somatomedin-B	VTN	7	21.8	54.305	0.496161	20.0643	20.0997	19.5088	19.3508	18.7266	18.8526	19.677	19.8803	19.9017	19.4455	19.4955	19.2285	20.1666	20.3056	19.5398	19.846	19.5629	19.4815	19.5409	18.8683	18.7399	19.575	19.7018	18.6989	18.7924	22.7951	23.5487	23.756	23.4822	20.4988	20.5114	20.4214	19.3691	19.2942	20.455
	0.23779	0.171542	P04040	Catalase	CAT	8	20.7	59.755	0.23779	21.3391	21.2645	20.4949	20.7517	20.6307	20.0291	21.0013	21.2535	20.7234	20.7288	18.4092	20.5093	20.4593	20.546	20.7082	20.4741	20.0188	21.2452	21.3567	19.4601	21.6912	20.92	20.9029	22.214	22.1459	20.9204	21.3683	22.21	21.7823	18.5821	18.9045	19.4378	21.278	21.3301	21.5123
	1.49268	0.642823	P04080	Cystatin-B	CSTB	4	53.1	11.139	1.49268	23.2549	23.6438	23.0199	22.688	22.9156	22.0538	22.7355	22.9212	22.9522	22.6215	21.9049	22.1234	22.3276	21.8015	24.0679	23.5208	24.2676	23.2303	23.5266	23.4545	21.5462	22.559	23.3749	23.3254	23.1662	22.4406	22.4674	22.8526	22.041	24.4831	24.9118	20.3304	22.5473	22.9948	23.287
	0.0461897	0.0404876	P04083;Q5T3N1;Q5T3N0	Annexin A1;Annexin	ANXA1	12	46	38.714	0.0461897	21.6811	21.5202	22.9972	22.585	22.5497	23.2037	22.8202	22.781	21.9729	21.2367	22.1488	23.0918	23.5164	23.1293	22.1766	22.8645	22.9345	22.7703	22.5294	22.2715	23.528	20.751	23.1891	22.5406	22.9562	23.3681	23.3092	23.222	23.1243	22.0164	23.7523	24.9719	23.6347	23.2567	23.2608
	1.53409	-0.236045	P04406;E7EUT5	Glyceraldehyde-3-phosphate dehydrogenase	GAPDH	15	57	36.053	1.53409	27.4828	27.2606	27.2757	27.1108	26.8488	26.9909	26.6207	26.6349	26.9248	26.9325	26.7735	27.3433	27.2231	27.0477	26.5084	26.7166	26.7612	26.8319	26.6502	26.7629	26.9532	26.8441	27.1492	26.7411	27.0074	26.6143	26.8317	25.9821	26.0107	27.3603	27.3611	26.456	26.6335	26.5576	26.817
	0.537286	-0.300219	P04424;F8W943;H7C0S8	Argininosuccinate lyase	ASL	4	9.9	51.657	0.537286	19.687	19.893	18.9369	19.8941	19.8712	18.3352	19.3939	18.3472	19.9955	21.097	19.3327	19.2267	20.0656	18.9738	18.3975	18.5759	19.5667	19.4946	19.8421	19.4887	19.0918	19.3499	19.0229	19.6101	19.9415	19.8758	20.2307	18.8035	19.1827	18.5422	17.9163	20.7395	20.0236	19.9641	19.6395
	2.72487	-0.928275	P04746;H7BZQ8	Pancreatic alpha-amylase	AMY2A	25	59.9	57.706	2.72487	27.7562	27.5562	28.9214	28.9372	28.8472	29.0898	28.9871	29.0602	28.6653	28.6882	27.84	27.2547	27.2791	27.2645	27.3944	27.5013	27.337	27.5004	27.5874	27.4436	26.9328	26.9535	27.6612	27.5953	28.3721	28.7683	29.1184	28.6981	28.4065	28.179	27.0643	24.2441	24.186	24.3189	24.0984
	0.856788	0.258891	P04792;F8WE04;C9J3N8	Heat shock protein beta-1	HSPB1	12	78	22.782	0.856788	25.047	25.0282	25.1891	25.1584	25.0822	24.502	25.4525	24.7405	24.6112	24.988	24.7183	25.2081	25.0529	25.1545	24.8161	25.3314	25.2836	24.7022	24.6394	24.8306	26.1071	25.8639	25.7126	25.1318	25.7832	25.9549	25.4591	25.6991	25.9736	26.1988	24.3256	23.6633	25.8954	25.7763	25.8882
	1.28137	-0.186102	P04843;B7Z4L4;F8WF32	Dolichyl-diphosphooligosaccharide--protein glycosyltransferase subunit 1	RPN1	28	54.4	68.569	1.28137	25.5595	25.5585	25.4989	25.5684	25.5351	25.6515	25.9965	25.8417	25.7442	25.9015	25.8727	25.9641	25.9318	25.9608	25.7576	25.6801	25.6843	25.4594	25.4748	25.4723	25.7356	25.0264	25.8394	25.1898	25.4033	25.5804	25.4183	25.4806	25.385	26.3541	25.9576	25.0678	26.0116	25.7916	25.6317
	2.97356	-0.496647	P04844;Q5JYR7;Q5JYR4;Q5JYR3;H0Y5M1;F2Z3K5	Dolichyl-diphosphooligosaccharide--protein glycosyltransferase subunit 2	RPN2	17	42.3	69.283	2.97356	24.8033	24.5656	24.482	24.6065	24.0731	24.6064	24.5974	24.5984	24.2245	24.4928	24.3562	24.7987	24.7585	24.4798	23.8589	24.1185	23.9934	24.3789	24.2537	24.1588	24.3619	23.0049	24.1862	24.0732	24.0883	24.4689	24.4178	24.2893	24.3462	23.9086	24.8483	25.3557	24.8859	24.0428	23.2864
	0.88452	-0.449616	P04899;P08754;P11488;P19087;A8MTJ3	Guanine nucleotide-binding protein G(i) subunit alpha-2;Guanine nucleotide-binding protein G(k) subunit alpha	GNAI2;GNAI3	8	34.9	40.45	0.88452	21.9991	21.9685	22.3498	22.3691	22.4606	21.0315	22.0607	22.5107	22.7082	22.613	22.3378	22.6032	22.3803	22.6694	22.5446	22.6458	23.1906	21.2514	21.1417	21.5287	21.101	20.4935	22.6675	21.5562	21.9365	21.457	21.5661	21.3434	21.2078	23.7733	23.4767	19.3023	20.8411	21.3914	21.7754
	0.20966	-0.0755342	P05023;M0R116;A0A0A0MT26;P13637;B1AKY9;P50993;H0Y7C1;Q13733;P20648;Q5TC01;M0QXF2;E9PRA5;Q5TC02	Sodium/potassium-transporting ATPase subunit alpha-1	ATP1A1	28	31.1	112.89	0.20966	25.335	25.4389	24.6713	24.4819	24.8438	24.4237	24.5352	24.6084	24.9099	24.9826	25.2252	24.9242	24.6884	24.83	25.0968	24.9036	24.9598	24.175	24.3389	24.41	25.4103	24.9282	24.7467	24.5517	24.2053	24.2704	24.3167	24.1875	24.4041	24.5764	25.2195	18.1902	24.529	24.6449	24.8502
	1.50299	0.877677	P05026;V9GYR2	Sodium/potassium-transporting ATPase subunit beta-1	ATP1B1	5	21.5	35.061	1.50299	19.3137	20.1599	21.6892	21.4123	21.6365	21.3924	21.9564	21.8163	21.9408	22.0107	21.8921	21.753	21.621	18.3723	22.537	22.1095	22.2903	21.947	21.9974	22.0652	22.01	22.1098	21.7399	21.8254	21.5804	20.856	21.7627	21.535	22.1095	22.7406	21.758	19.0037	21.5254	21.6414	21.7504
	1.14173	0.467253	P05060;A0A0A0MT66	Secretogranin-1;PE-11;GAWK peptide;CCB peptide	CHGB	23	36.8	78.275	1.14173	25.536	25.694	25.5685	25.553	25.568	24.6377	24.7427	24.4085	25.3081	25.1445	26.5664	24.7656	24.2747	24.4266	25.4126	25.2476	24.859	25.5639	25.6315	25.7273	26.4673	25.8374	25.8692	26.8169	26.7247	25.6658	24.8388	25.2017	25.5631	25.3222	25.6279	19.307	26.1422	26.5283	26.5201
	0.0526477	0.0718515	P05062;A0A087WXX2	Fructose-bisphosphate aldolase B;Fructose-bisphosphate aldolase	ALDOB	5	19.2	39.473	0.0526477	18.8957	19.6596	18.2232	18.936	18.4212	20.565	18.8265	20.0498	21.7079	22.4884	18.9009	20.0033	19.8584	21.6769	20.6295	20.424	18.5535	19.4411	19.3274	19.7922	21.0893	20.7197	19.521	21.4212	21.5915	20.9122	19.5608	21.9228	21.3586	19.3952	19.1626	21.3248	22.155	22.3851	23.0115
	2.12385	0.82879	P05091;F8VP50;S4R3S4	Aldehyde dehydrogenase, mitochondrial	ALDH2	9	26.5	56.381	2.12385	22.6412	22.6308	20.7218	21.1755	21.0973	21.5775	21.6084	21.5123	20.7798	20.8071	20.9621	20.5553	20.7468	20.9225	22.0499	21.7866	21.7357	22.6247	22.9756	22.4418	22.7426	21.2748	21.2308	22.2045	22.7499	21.9677	21.9888	22.6886	22.1042	23.1108	21.1842	18.9374	21.92	21.8251	22.4459
	0.16917	0.139668	P05109	Protein S100-A8;Protein S100-A8, N-terminally processed	S100A8	6	48.4	10.834	0.16917	20.4833	20.3887	20.4963	19.8193	19.7044	20.4965	20.3902	19.8659	18.6947	19.3684	20.8156	20.541	20.1575	20.9187	20.5874	21.0145	21.9365	19.386	20.507	19.2735	19.6888	21.1672	19.0719	21.4357	20.7702	22.5488	19.4425	22.4791	23.6323	19.1032	22.2565	19.8115	25.774	25.8704	25.9514
	2.6762	-0.42639	P05141;Q9H0C2	ADP/ATP translocase 2;ADP/ATP translocase 2, N-terminally processed	SLC25A5	14	42.6	32.852	2.6762	25.923	25.7818	26.1461	26.1441	26.3188	26.3993	26.4693	26.5382	26.163	26.262	27.0432	26.1637	26.1322	26.1928	26.0246	25.934	25.9885	25.6759	25.4916	25.5481	25.5913	26.161	26.1117	25.212	25.5256	26.1279	26.2418	26.3793	26.1944	26.3457	25.8954	25.9569	25.671	25.9286	25.9594
	1.23412	-0.715394	P05162	Galectin-2	LGALS2	2	15.9	14.644	1.23412	20.2126	20.2455	20.0965	19.9482	20.3085	20.8437	21.8673	22.0144	18.9932	20.1957	18.4174	19.5748	20.1259	19.512	19.0102	19.3473	20.0428	19.7037	19.72	18.6597	19.9764	20.01	18.6057	20.1296	20.2349	19.5567	19.7593	19.8633	19.6136	19.6534	20.3285	20.2733	19.883	19.7877	20.2428
	0.299169	0.202636	P05164;J3QSF7	Myeloperoxidase;Myeloperoxidase;89 kDa myeloperoxidase;84 kDa myeloperoxidase;Myeloperoxidase light chain;Myeloperoxidase heavy chain	MPO	2	3.2	83.868	0.299169	19.7845	18.961	19.9986	18.22	19.2059	18.9473	19.341	18.8116	19.256	17.3242	19.4456	19.6365	19.6244	18.9982	18.5235	19.4897	19.6484	18.7498	18.7184	20.4417	19.3566	18.6521	20.2431	19.0284	19.7282	18.6076	19.6987	18.2608	20.24	18.3384	19.2049	19.7843	20.901	20.4325	20.5888
	1.06714	0.430087	P05165;H0Y5U0;Q5JTW6	Propionyl-CoA carboxylase alpha chain, mitochondrial	PCCA	2	2.7	80.058	1.06714	19.2171	19.7466	18.5711	20.0011	18.4822	18.4611	18.3956	18.9085	18.9811	18.7014	18.7892	18.4838	18.9242	18.6934	19.6452	18.6204	19.1858	18.4749	20.4867	19.3485	20.0861	18.9142	19.0524	19.3863	20.0037	19.2151	19.1645	19.6636	19.5727	19.0028	20.5608	19.0294	19.7838	19.2306	19.2283
	0.62365	0.271539	P05198;H0YJS4;G3V4T5	Eukaryotic translation initiation factor 2 subunit 1	EIF2S1	8	29.2	36.112	0.62365	22.2104	22.2751	21.886	21.6066	21.9914	22.049	22.3916	22.744	21.6032	20.962	22.2413	21.4323	21.3831	21.7687	22.6275	22.44	22.9373	22.1811	21.7225	22.0226	22.2187	20.8811	22.4775	21.8794	21.4826	22.6552	22.0487	22.5349	22.2865	21.6774	21.5462	19.8544	21.778	21.3421	22.1306
	0.220391	0.256672	P05386	60S acidic ribosomal protein P1	RPLP1	3	74.6	11.514	0.220391	19.5662	19.3793	21.4991	20.5024	19.0303	19.5817	20.087	18.5363	20.4164	20.4897	19.193	21.1243	20.6427	20.6679	19.8816	18.8799	18.2063	18.7517	21.4293	21.0021	22.1636	22.1247	20.3313	23.26	23.4721	20.2869	19.885	18.4164	19.7101	18.7228	19.2806	21.6465	20.9128	19.4486	19.671
	0.478745	0.244521	P05387;H0YDD8	60S acidic ribosomal protein P2	RPLP2	4	53	11.665	0.478745	25.5089	24.3003	24.4111	24.252	24.5398	25.1558	25.1397	25.0029	24.0318	24.5344	24.1099	24.3015	24.1198	24.2474	24.3494	24.1449	24.836	25.1739	25.5333	25.5611	24.4129	25.5572	23.5532	25.3354	25.479	24.1801	24.5318	24.2381	24.4377	24.3684	24.9018	18.655	24.9118	24.8888	25.1007
	0.366836	0.124097	P05388;F8VWS0;F8VW21;F8VU65;F8VPE8;G3V210;F8VQY6;F8VRK7;F8VZS0;Q8NHW5;F8VS58;F8VWV4;F8W1K8	60S acidic ribosomal protein P0;60S acidic ribosomal protein P0-like	RPLP0;RPLP0P6	11	46.1	34.273	0.366836	25.3301	25.3322	24.442	24.6744	24.6835	25.0162	24.3258	24.6059	24.4219	24.9331	23.9895	25.098	25.1452	25.1642	24.6256	24.771	24.7541	25.1284	24.8863	24.8821	25.3128	25.2842	24.6481	24.4057	24.5516	25.1804	25.1854	25.081	24.9999	24.6622	24.3129	25.8541	25.2189	24.8898	24.8671
	1.7386	0.475373	P05451	Lithostathine-1-alpha	REG1A	11	56	18.731	1.7386	26.8406	27.3363	27.7638	27.5548	27.8677	27.3188	27.2216	27.2418	27.6484	27.7386	27.9834	27.8053	27.7546	27.6928	28.0059	27.7998	28.1594	28.6224	28.6177	28.7402	27.4492	27.8563	27.0214	26.0511	26.0011	28.4613	27.8195	27.9471	27.662	28.107	28.5573	29.939	28.9645	29.0409	29.1722
	0.554892	0.356108	P05455;E7ERC4;E9PFL9;E9PGX9	Lupus La protein	SSB	9	27.5	46.836	0.554892	22.8196	22.7855	21.9988	21.9029	22.1235	22.097	21.8108	21.7607	21.1117	19.987	23.2199	22.0184	21.9006	21.9602	21.9573	21.9955	20.8343	22.6844	22.9976	22.1657	23.2839	22.3893	22.5735	21.7569	22.1512	22.2845	22.5404	21.6514	21.0325	22.515	21.3414	20.801	22.1763	22.261	21.7532
	0.451565	0.38882	P05556;C9JPK5;E7ERX5;Q5T3E6;E9PLR6;E7EUI6;E7EQW5	Integrin beta-1	ITGB1	6	10.5	88.414	0.451565	19.6283	21.5374	21.2739	21.3879	21.7776	21.6854	21.8315	21.7638	20.3489	21.4029	21.8718	19.9144	19.7117	18.4512	21.2241	21.6075	21.6603	21.1999	21.3925	21.6245	19.487	21.9015	21.4938	19.45	19.4873	21.7619	21.5734	21.4325	21.6102	22.2298	21.5836	19.8282	21.7649	22.0377	21.9799
	0.566402	-0.192846	P05783;F8VZY9;CON__H-INV:HIT000015463;CON__Q92764;C4AM86;CON__Q497I4;Q92764;CON__Q14532;CON__A2AB72;CON__O76015;CON__O76013;O76015;O76013	Keratin, type I cytoskeletal 18	KRT18	31	73	48.057	0.566402	27.7471	27.6113	28.2994	28.3582	28.3449	28.2099	28.2025	28.2397	28.6123	28.4667	29.4498	28.0334	28.0889	28.0124	27.8081	27.7282	27.6698	28.2231	28.361	28.3049	28.5005	28.3481	27.6842	28.5989	28.5358	28.2481	28.5648	28.9069	28.8158	27.178	27.773	29.9848	28.2181	28.5312	28.5444
	0.362265	0.484563	P05997;A0A087WYX9	Collagen alpha-2(V) chain	COL5A2	2	1.3	144.91	0.362265	18.4664	18.9679	19.1855	19.1854	18.5016	18.5973	18.8569	18.5943	20.3437	19.3492	19.2649	19.3827	19.3435	19.2395	18.6598	17.3168	18.0601	18.8619	19.4019	18.8279	21.7065	24.5607	18.7876	18.2588	18.7663	19.6104	18.3947	19.5695	19.1779	19.8467	18.4802	18.4424	19.8366	20.4957	20.4145
	3.94022	-0.432872	P06576;H0YH81;F8W079;F8W0P7;H0YI37	ATP synthase subunit beta, mitochondrial;ATP synthase subunit beta	ATP5B	24	72	56.559	3.94022	26.6475	26.0483	26.5446	26.6348	26.5828	26.513	26.5246	26.439	26.4567	26.7206	26.8447	26.7389	26.7972	26.7396	26.2061	26.1958	26.5004	26.234	26.118	26.0275	25.6278	26.2043	26.2825	26.2577	26.2058	26.2939	26.4854	26.1711	26.0829	26.9849	26.4693	26.4838	26.3606	26.0167	26.0676
	1.9281	0.92196	P06702	Protein S100-A9	S100A9	8	78.9	13.242	1.9281	20.6871	20.5999	21.9317	21.6796	20.5206	20.394	20.4987	20.6956	20.6672	20.5439	20.8449	19.1133	20.8381	19.6496	22.5045	22.5571	21.7437	20.5336	20.6622	20.6502	21.5238	22.8062	20.8859	22.1128	23.2034	24.6207	21.4668	24.9879	24.856	19.8143	20.8447	20.0697	26.7715	26.9463	26.9134
	1.43282	0.276445	P06733;K7EM90	Alpha-enolase;Enolase	ENO1	21	62.7	47.168	1.43282	26.428	25.9338	26.6048	26.6548	26.4885	26.3797	26.3271	26.3465	26.6348	26.6087	27.3916	26.5996	26.6203	26.6722	26.7831	26.7389	26.4166	26.6919	26.7863	26.8148	27.1557	27.2613	26.7833	26.5319	26.6633	26.2482	26.5505	26.2939	26.5251	27.3829	26.4523	21.9873	26.4134	26.5691	26.8419
	0.242304	-0.111669	P06748;E5RGW4	Nucleophosmin	NPM1	9	36.1	32.575	0.242304	25.3051	25.2876	26.1435	26.1162	26.1823	25.8231	25.5458	25.739	26.4142	26.2894	27.2813	25.9871	25.8318	25.8332	25.6316	25.7488	25.2589	25.7635	25.7495	25.7985	26.2667	26.2339	26.4019	26.6788	26.5248	25.7827	25.5312	25.8973	26.0048	24.5946	25.0527	23.5068	26.0734	26.1505	26.3297
	0.0947199	0.0701776	P06850	Corticoliberin	CRH	2	15.3	21.422	0.0947199	20.488	19.8427	19.1071	19.149	20.3752	19.437	19.5662	19.2816	18.8883	18.753	17.9208	20.2748	18.9311	19.8923	20.2504	19.8115	20.1262	19.3722	18.8852	18.7157	19.2335	19.1785	19.8559	19.7372	19.6908	19.7497	20.6901	19.934	19.8956	20.5831	19.1953	20.1871	19.7446	19.5411	19.4476
	0.453355	-0.520202	P06870	Kallikrein-1	KLK1	4	19.1	28.889	0.453355	19.9085	20.5583	21.6717	21.6368	21.8426	22.2588	22.0267	19.9084	20.9834	19.0776	19.589	20.3443	20.1557	20.1792	18.2386	17.9415	19.402	21.6382	22.1323	21.9511	20.7354	20.955	18.8434	22.3661	20.9095	20.6467	18.3557	20.1437	21.7378	18.1096	19.863	20.3699	19.0742	19.2042	19.5408
	0.0780242	-0.179324	Q16778;P33778;P23527;P06899;Q6DRA6;Q6DN03	Histone H2B type 2-E;Histone H2B type 1-B;Histone H2B type 1-O;Histone H2B type 1-J	HIST2H2BE;HIST1H2BB;HIST1H2BO;HIST1H2BJ	2	55.6	13.92	0.0780242	19.3726	22.7323	24.7303	24.773	24.6085	24.5911	21.8508	24.6299	24.1289	24.3521	18.969	23.9076	24.0165	23.7722	24.5724	24.1331	24.6801	23.7076	23.7705	23.6203	19.9458	19.141	24.6662	23.9397	23.1697	22.831	23.9874	23.8196	23.6707	23.1705	25.7782	20.2602	23.6959	23.8845	22.6677
	2.98763	-0.531893	P07099;B1AQP9;B1AQP8	Epoxide hydrolase 1	EPHX1	17	51.9	52.948	2.98763	24.864	25.2087	25.5194	25.6717	25.7353	25.7415	25.7796	25.9168	25.8133	25.9622	26.0731	25.5565	25.4565	25.3395	25.095	25.3374	25.5592	24.9788	25.1297	25.0393	24.4308	24.8253	25.3708	25.053	24.9754	25.9677	25.7718	25.7428	25.7193	25.9919	26.0108	26.7441	25.6578	25.5817	25.5456
	0.335211	-0.107251	P07195;A8MW50;C9J7H8;F5H793;F5H5G7;F5H155;A0A087WUM2;G3XAP5;F5H245;Q6ZMR3;P07864	L-lactate dehydrogenase B chain;L-lactate dehydrogenase	LDHB	10	37.7	36.638	0.335211	24.7361	24.9163	24.0561	24.1263	23.895	24.7342	24.9513	24.569	23.7715	24.1028	24.4881	24.1273	24.1179	24.1201	24.1274	23.9888	24.148	24.4712	24.5851	24.4043	23.9761	24.3556	24.0073	25.0212	25.1498	25.4412	24.8215	25.1349	24.9686	24.4389	24.5024	26.5114	25.2009	25.1961	25.1896
	0.587204	-0.208532	P07237;H7BZ94;H0Y3Z3;I3L398;I3L312;I3L4M2;I3NI03;I3L0S0;I3L3U6;I3L514;I3L3P5;I3L1Y5	Protein disulfide-isomerase	P4HB	35	66.9	57.116	0.587204	28.5352	28.5587	28.3672	28.3313	28.229	28.8998	28.9239	28.7868	28.4625	28.435	29.1433	28.2053	28.1539	28.2173	28.0525	28.0046	27.9034	28.8372	28.9359	28.8482	28.1138	28.7509	27.3368	28.688	28.5131	29.326	29.132	29.1919	29.0974	27.6079	27.7977	30.0957	28.5557	28.6912	28.8559
	0.0972576	0.0626529	P07305	Histone H1.0;Histone H1.0, N-terminally processed	H1F0	5	22.7	20.863	0.0972576	25.8647	25.8094	24.4473	24.4408	24.6446	24.8919	24.3404	24.0604	25.0477	24.764	25.8358	23.8136	24.3033	24.3338	24.9885	24.6965	24.3021	24.7478	24.8252	24.7816	25.0184	25.5751	24.4414	25.1274	24.4972	25.7753	25.2538	25.109	25.3051	25.0222	23.9258	26.7061	25.2984	25.3913	25.4338
	0.876718	0.27067	P07339;H7C1V0;H7C469;F8WD96;C9JH19;F8W787	Cathepsin D;Cathepsin D light chain;Cathepsin D heavy chain	CTSD	10	28.9	44.552	0.876718	24.4116	25.1147	24.0356	23.7721	24.1914	24.2087	24.4084	24.3524	23.9988	24.0178	23.3373	24.1208	24.2138	24.2125	24.003	23.9705	24.6762	24.6162	24.5683	24.5219	25.118	24.7109	23.791	24.3695	24.3913	24.4287	23.9681	24.1011	23.8114	24.6886	24.8906	26.9158	24.0599	24.099	24.3025
	2.30968	-0.367891	P07355;H0YN42;H0YMD0;H0YMU9;H0YM50;A6NMY6;H0YNP5;H0YKS4;H0YMM1;H0YKZ7;H0YLV6;H0YMT9;H0YKX9;H0YKL9;H0YMW4;H0YKV8;H0YMD9;H0YNB8;H0YKN4	Annexin A2;Annexin;Putative annexin A2-like protein	ANXA2;ANXA2P2	23	70.8	38.604	2.30968	26.355	25.9148	26.046	26.0296	26.0116	25.7126	25.7401	25.8867	25.6726	25.9066	26.4408	26.2133	26.2427	26.2282	25.9673	25.8701	25.9901	25.7695	25.6401	25.6553	25.5878	24.9239	25.5424	26.0486	26.2981	26.601	26.7178	26.9155	26.6863	26.1389	26.1514	24.5141	26.5377	26.4514	26.5389
	0.218731	-0.102744	P07384;E9PL37;E9PRM1;E9PLX0;E9PJJ3;E9PLC9;E9PMC6;E9PJA6;E9PSA6;E9PQB3;E9PIA9	Calpain-1 catalytic subunit	CAPN1	17	27.5	81.889	0.218731	21.5634	22.5653	22.589	22.7204	22.8612	22.7758	22.9758	22.7958	22.6937	22.8769	23.9607	23.0972	22.8532	22.8372	22.741	22.8321	23.1184	21.9611	22.5278	22.4889	22.3853	23.2182	22.9805	22.2747	22.2067	22.4585	22.4439	22.7597	22.7825	23.4603	22.4637	22.0291	22.6103	22.6176	22.6109
	0.385931	-0.177507	Q5JP53;P07437;Q5ST81;I3L2F9;A6NNZ2;CON__ENSEMBL:ENSBTAP00000025008;Q9H4B7	Tubulin beta chain	TUBB	5	64.1	47.766	0.385931	26.1366	26.1118	25.4345	25.2875	25.0945	25.1818	25.0247	25.3569	25.4577	25.231	23.8468	25.8337	25.7535	25.6339	24.5851	25.3195	25.4762	25.2487	25.1899	25.1192	25.8112	24.8238	25.2905	24.6744	25.2714	24.2248	25.0175	24.9155	24.6902	26.298	23.9768	20.5908	25.3841	24.681	25.0124
	0.115554	0.129727	P07478	Trypsin-2	PRSS2	3	30	26.487	0.115554	27.8413	27.944	26.9731	27.3066	27.0584	27.4003	27.5309	27.3126	26.7671	27.009	25.7844	26.4742	26.1985	26.301	26.0204	26.3049	26.0659	28.5752	28.4059	28.1798	28.7911	26.9874	24.7735	26.7065	27.1595	26.9444	27.2234	27.0428	27.62	25.5534	24.9591	21.854	27.2052	26.5102	26.5117
	2.36495	0.828656	P07585;F8VXZ8;F8VUF6;F8VWU0;H0YIH3;F8VX58;F8VNV6	Decorin	DCN	5	15.6	39.746	2.36495	21.407	21.4241	22.2036	22.2634	22.3011	22.1441	22.1865	22.8928	22.2816	22.2364	21.1415	22.4484	22.6747	23.0377	23.2478	23.4558	23.2007	21.9497	22.5643	22.1227	23.6321	24.0504	22.9334	22.1464	20.8257	22.9605	22.8954	23.2681	23.0438	21.7312	23.3839	18.8147	23.0804	23.7513	23.7927
	0.647221	-0.605414	P07686;Q5URX0;H0YA83;H0Y9B6	Beta-hexosaminidase subunit beta;Beta-hexosaminidase subunit beta chain B;Beta-hexosaminidase subunit beta chain A	HEXB	7	15.8	63.111	0.647221	22.4461	19.2843	17.9216	17.9174	19.2837	20.1863	18.5834	18.8499	21.7718	18.9859	21.4374	18.9432	19.8079	19.911	19.1186	19.5033	18.9832	19.4538	18.7739	18.7292	19.8359	18.0621	19.0892	19.1878	19.5771	19.2103	19.1885	18.6806	18.4111	18.8576	19.177	20.3855	22.4359	22.1203	21.126
	1.95284	0.8981	P07737;K7EJ44;CON__P02584;I3L3D5	Profilin-1	PFN1	6	52.9	15.054	1.95284	25.1305	24.4939	23.7131	23.8748	24.0799	23.6823	23.2558	23.4687	23.8619	23.7944	21.1741	24.3691	23.9203	24.1598	24.4316	24.5631	24.1866	24.1822	24.6876	24.4676	25.0279	25.7216	24.8724	24.057	24.1368	24.7576	24.6347	24.1592	23.6575	24.0825	24.1592	23.2812	24.8791	24.3681	24.8778
	0.825172	0.660706	P07741;H3BQF1;H3BQZ9;H3BQB1;H3BSW3	Adenine phosphoribosyltransferase	APRT	3	15.6	19.608	0.825172	20.2718	19.6278	18.0815	18.0778	19.428	18.1764	18.641	18.1453	17.1368	17.2555	20.0092	18.3418	19.2482	19.369	19.3007	18.4936	18.4733	19.4824	18.7873	18.8398	21.0845	21.3797	18.4116	22.2614	19.198	19.9378	18.1567	19.281	18.3722	18.872	18.8849	20.5978	18.8076	21.0674	19.2018
	0.103859	0.0669155	P07814;V9GYZ6	Bifunctional glutamate/proline--tRNA ligase;Glutamate--tRNA ligase;Proline--tRNA ligase	EPRS	24	19.5	170.59	0.103859	23.6844	23.3159	23.052	23.1354	23.3191	23.3433	23.1471	22.9712	23.3423	23.3437	24.6364	23.4123	23.337	23.5183	22.8127	22.8958	22.5592	23.1633	23.8036	23.236	24.2922	24.9796	23.433	23.4223	23.5949	23.434	23.1222	23.1112	23.0564	23.2104	22.9493	18.7157	23.2833	23.2743	23.4153
	1.46563	0.845696	P07858;E9PR54;E9PJ67;E9PCB3;E9PKQ7;E9PNL5;E9PHZ5;E9PLY3;E9PSG5;E9PQM1;R4GMQ5;E9PS78	Cathepsin B;Cathepsin B light chain;Cathepsin B heavy chain	CTSB	5	15.9	37.821	1.46563	23.7564	22.459	22.5164	21.6127	22.7551	22.3253	22.3848	22.6219	22.4501	19.1486	21.5212	22.6259	22.6499	22.7043	22.3153	22.9645	23.0347	23.4061	23.243	23.778	23.2346	23.6093	22.2961	23.7119	23.5439	23.109	22.2622	21.2657	22.8493	23.3788	23.1489	20.3435	23.5236	23.8968	24.1085
	0.160623	0.0376627	P07900;Q14568;G3V2J8;Q58FG0	Heat shock protein HSP 90-alpha	HSP90AA1	32	51.5	84.659	0.160623	27.7199	27.6829	27.1604	27.1452	27.0654	27.0153	27.1596	27.2421	27.2254	27.4228	27.3551	27.5362	27.494	27.5154	27.6821	27.4825	27.3066	27.1898	27.2203	27.1321	27.4143	27.6844	27.2737	27.1078	27.0255	27.2553	26.9515	27.1128	27.1217	27.7818	27.8423	23.7953	27.2505	27.2505	27.2728
	0.333636	-0.264825	P07919	Cytochrome b-c1 complex subunit 6, mitochondrial	UQCRH	2	27.5	10.739	0.333636	18.9296	19.6889	19.3895	19.3901	18.5468	19.0556	20.5586	18.7415	20.695	20.4237	18.4566	20.5678	20.9597	20.5455	19.7352	19.9777	20.671	19.786	18.897	19.1644	19.6103	18.1858	18.985	20.8441	21.2142	18.4329	18.8055	20.3402	20.4139	20.0971	18.7863	19.9097	20.6056	19.3877	19.3864
	0.262645	0.0832636	P07954	Fumarate hydratase, mitochondrial	FH	11	29.8	54.636	0.262645	23.4814	22.8112	22.5843	23.1275	22.929	23.0213	23.0496	23.1175	21.9935	23.2084	23.0678	23.1046	23.0019	22.9801	22.632	22.7423	23.1074	23.4109	22.9984	22.8669	23.2462	23.3826	23.027	23.2158	23.0538	23.0585	22.9074	23.4961	23.1384	23.4433	23.5321	19.4295	22.8657	22.5948	23.802
	0.302949	-0.0845937	P08133;E7EMC6;E5RK63;E5RJF5;E5RI05;E5RFF0;E5RIU8;E5RJR0	Annexin A6;Annexin	ANXA6	36	60.2	75.872	0.302949	27.0164	27.0529	26.8056	26.8728	27.0135	26.7722	26.7818	26.6098	26.9252	27.0034	27.4194	26.9071	26.9565	26.8669	26.9159	27.0592	26.8369	26.38	26.3892	26.3696	26.8964	27.287	27.4637	26.0565	26.3808	26.616	26.4439	26.5535	26.3292	27.4898	27.1197	25.4699	26.7106	26.41	26.3539
	0.15414	-0.340029	P08217	Chymotrypsin-like elastase family member 2A	CELA2A	10	47.6	28.887	0.15414	25.1663	21.9653	25.5043	25.634	25.7067	25.9477	26.0801	26.5452	25.2087	25.0511	26.3984	23.9688	24.159	23.9243	25.6212	25.7041	25.5733	26.9505	26.8903	26.9351	23.6042	17.7211	23.7499	23.9639	24.7821	25.2037	25.8443	25.6529	25.3519	25.0519	24.3471	26.3978	22.0195	21.6072	21.8729
	0.196886	-0.109697	P08237;F8VX13;F8VNX2;F8VZQ1;F8VP00;F8W1J8;F8VSF7;F8VW30;F8VSL1;F8VZI0	ATP-dependent 6-phosphofructokinase, muscle type	PFKM	8	15.3	85.182	0.196886	22.561	21.2797	22.1405	21.0961	22.0098	21.3005	21.569	21.5421	21.3731	21.7753	20.7622	21.9206	22.1127	21.9739	21.8717	21.9319	22.5701	21.1629	21.4981	21.4765	20.5202	21.0564	21.9785	20.5568	20.3991	20.5307	20.9268	20.8395	21.0421	22.436	21.4642	20.6271	21.9206	20.8606	21.4884
	0.602789	-0.153919	P08238;Q58FF7	Heat shock protein HSP 90-beta	HSP90AB1	19	49	83.263	0.602789	25.8807	25.9316	25.8648	25.5219	26.0715	25.8986	25.8052	25.689	25.8618	25.9746	26.4571	26.164	26.1656	26.1597	26.2007	26.1395	26.4194	25.5678	25.6527	25.5993	25.5796	25.1675	25.9322	25.6206	25.7375	25.677	25.3595	25.3884	25.7279	26.58	26.8258	26.5982	25.8059	25.7456	25.7312
	0.130696	0.167683	P08240	Signal recognition particle receptor subunit alpha	SRPR	8	14.4	69.81	0.130696	18.3233	18.5455	21.3269	21.2609	21.4093	21.2845	21.6783	21.6734	19.0529	20.313	21.4859	19.4813	19.5925	18.9231	21.1371	20.78	20.8443	21.1269	19.2192	21.1907	20.7911	18.4097	20.8071	20.1096	18.7735	21.4559	20.7944	20.8857	20.6443	21.1239	20.5196	21.3384	19.0761	20.048	20.0508
	0.0959379	0.113944	P08247;H7C4W3	Synaptophysin	SYP	2	7	33.845	0.0959379	19.4719	19.9647	20.5862	20.8055	21.824	20.2341	20.1733	20.6662	20.2316	19.5872	21.313	18.9677	19.6539	18.4197	21.4078	20.9252	22.7485	19.2672	19.4617	20.3955	19.9016	19.2306	18.9083	18.7336	19.6762	19.2229	18.532	19.6717	19.568	20.1563	23.6485	19.5614	19.1829	20.294	20.2983
	0.907707	-0.703604	P08294;M0R1V4	Extracellular superoxide dismutase [Cu-Zn]	SOD3	3	16.7	25.851	0.907707	18.9542	20.5423	19.5977	21.4036	20.9474	21.1158	21.1829	21.7959	19.4969	19.5467	17.7552	18.6629	18.5077	19.4558	19.3829	19.5846	19.0766	18.6532	20.1295	19.4088	19.3555	19.0294	18.3818	18.1121	19.0999	20.7919	20.8922	21.9313	21.5341	17.7559	16.9252	20.1365	19.7569	19.3558	19.3543
	0.272896	-0.132234	P08559;Q5JPU3;Q5JPU0;Q5JPT9;Q5JPU1;P29803;Q5JPU2	Pyruvate dehydrogenase E1 component subunit alpha, somatic form, mitochondrial	PDHA1	8	20.5	43.295	0.272896	22.1807	21.8919	21.9861	22.3997	22.349	22.3555	22.5643	21.9194	22.0273	22.5169	20.4983	22.0515	22.5729	21.9552	21.8609	22.2666	22.1748	21.7046	21.7033	21.1108	22.6395	22.1357	22.0293	21.7218	22.2339	22.3748	21.4713	22.0592	22.3183	22.7479	21.1472	20.919	22.2183	22.1897	21.8274
	1.04443	0.352084	P08572;A2A352	Collagen alpha-2(IV) chain;Canstatin	COL4A2	15	14.2	167.55	1.04443	26.225	26.0396	25.184	24.9198	25.0676	24.9565	25.328	25.5946	25.4237	25.1008	26.3785	25.8997	25.8393	25.5924	25.9659	25.7938	25.8901	25.458	25.4817	25.4903	26.544	26.648	25.7501	26.3268	25.7222	24.5502	26.3601	27.0706	26.9845	25.8382	25.46	24.4743	25.3549	25.8849	26.0815
	0.484498	0.29273	P08574	Cytochrome c1, heme protein, mitochondrial	CYC1	4	17.2	35.422	0.484498	21.831	22.4793	20.2096	19.7614	22.2152	20.8351	22.0543	21.9134	21.7244	21.3388	21.6917	21.9052	21.7406	21.8678	22.4938	21.7767	22.3622	21.5726	21.684	21.7087	20.9055	21.5279	22.468	19.2897	20.915	22.3235	21.6664	22.078	21.0977	22.3946	22.2714	20.4673	23.1047	21.8991	22.3452
	0.173059	0.089646	P08621;M0QYR1;M0QX04	U1 small nuclear ribonucleoprotein 70 kDa	SNRNP70	5	12.8	51.556	0.173059	21.8075	21.8482	21.4164	21.0312	21.8764	21.2515	20.3663	21.6005	21.2219	21.2239	22.2811	21.696	21.1513	21.2452	21.9989	21.4121	22.1776	20.9349	20.9959	20.9012	22.1693	21.4091	21.6762	20.6555	20.4359	21.2218	20.5101	21.6827	20.689	22.0662	22.7545	19.7268	20.0849	21.2515	21.7068
	0.0677827	-0.0363716	P08670;B0YJC4;B0YJC5;Q5JVS8;H7C5W5;P41219;F8W835;E7EMV2;E7ESP9;P07196;P07197	Vimentin	VIM	35	79	53.651	0.0677827	26.9002	26.7982	27.1203	27.0005	27.3142	26.773	26.8526	27.0166	27.371	27.2771	28.1488	27.4061	27.3669	27.4062	27.4629	27.3627	27.3048	26.4655	26.411	26.4015	27.6475	28.0122	27.3735	27.8937	27.7507	26.908	27.2018	27.5263	27.1945	27.6462	27.6075	27.8121	27.7931	27.9366	27.9412
	1.2642	-0.646221	P0CW22;P08708;H0YN88;A0A075B716;H0YN73	40S ribosomal protein S17-like;40S ribosomal protein S17	RPS17L;RPS17	5	48.9	15.55	1.2642	21.875	22.1227	21.9072	21.4134	20.5316	21.3185	20.6728	20.1035	21.2354	21.3729	21.5027	22.0237	21.8612	21.6771	20.587	21.0276	21.3202	21.3305	20.0641	21.1527	18.5931	21.5696	21.1508	20.5037	21.8987	21.6506	21.8702	21.7632	21.4756	17.2223	20.8657	22.6661	20.4713	20.0815	20.0844
	2.523	-0.43533	P08758;D6RBE9;E9PHT9;D6RCN3	Annexin A5;Annexin	ANXA5	24	75.9	35.936	2.523	26.66	26.8827	27.1937	27.2147	26.1909	27.2483	27.1368	26.7212	26.9167	26.9272	27.2004	27.101	27.2721	27.028	26.1271	26.3147	26.1697	26.8656	26.7028	26.5507	26.9644	26.3676	26.8225	25.9217	26.1698	27.7257	27.0324	27.4123	26.9703	26.282	25.8369	28.3904	27.1945	26.9207	26.2819
+	2.70428	-1.15491	P08861;A0A0A0MSA6;A0A0A0MRS2	Chymotrypsin-like elastase family member 3B	CELA3B	6	43.7	29.263	2.70428	24.4647	24.4786	25.6338	25.4099	24.8137	25.6099	25.8558	25.6572	24.8405	25.1833	24.945	24.3363	24.4534	24.4327	23.3412	23.041	24.016	25.3047	24.9223	25.0737	23.6072	22.6255	22.7481	24.3973	25.4308	25.5869	25.8436	25.5266	25.7569	23.461	23.466	23.2436	23.9137	23.6558	23.8317
	1.92651	-0.889769	P09093;B1AQ52;B1AQ55	Chymotrypsin-like elastase family member 3A	CELA3A	11	60	29.488	1.92651	26.6181	26.4955	27.023	26.6751	26.4836	26.8486	26.6595	26.7913	26.2926	26.3854	25.7178	26.1641	26.2958	26.2228	24.2381	24.3734	24.4487	26.7002	26.6306	26.4523	26.7979	26.1197	24.5214	25.8627	26.7235	26.6373	26.9653	26.4616	25.9234	24.6921	23.7754	26.2695	24.2315	23.8027	23.6868
	1.47143	0.759116	P09104;F5H0C8;F5H1C3;P13929;U3KQP4;E5RI09;E5RG95;K7EPM1;K7EKN2;E5RGZ4	Gamma-enolase;Enolase	ENO2	6	29.7	47.268	1.47143	21.9058	23.5564	22.1127	22.3104	22.3934	22.1239	21.707	21.0245	20.7457	22.2943	22.6992	20.9739	20.8927	20.7587	21.9585	21.5952	22.5091	23.0992	23.2115	23.6464	21.9696	22.7591	22.4753	22.1942	22.9499	21.1443	21.2207	21.1162	21.21	22.0224	22.7476	19.8219	20.9661	21.2105	22.7119
	1.79123	-0.5577	P09210;Q16772;A0A087WXM2;A0A087WYQ6;Q7RTV2	Glutathione S-transferase A2	GSTA2	12	69.4	25.664	1.79123	26.5298	27.1502	26.7007	26.5239	26.8815	27.1717	27.1272	27.1898	26.9307	26.8193	28.3459	26.3815	26.2418	26.3303	26.4337	26.1013	25.8892	26.0326	26.1113	26.1831	26.8666	27.2015	26.0842	27.3551	27.1878	27.5856	27.1693	26.8641	27.6325	25.6892	26.5317	27.3019	27.2498	27.8117	27.7046
+	2.47785	1.79328	P09211;A8MX94;A0A087X2E9;A0A087X243	Glutathione S-transferase P	GSTP1	8	48.6	23.356	2.47785	22.8542	23.9159	22.5699	22.1808	22.4214	23.0305	22.8337	22.8964	21.5933	21.6138	19.084	21.3922	19.9303	18.9344	22.5618	23.0366	23.2008	24.3797	24.2806	24.3318	23.6979	24.0384	22.8445	24.2821	24.7691	23.2328	23.8106	23.7465	23.4846	23.6559	21.568	19.6162	24.0363	23.691	23.8721
	2.16465	0.719831	P09382;F8WEI7	Galectin-1	LGALS1	6	53.3	14.716	2.16465	22.361	23.0563	22.5146	22.749	22.7131	22.7374	22.8076	23.2475	22.1263	21.9932	23.3022	22.0234	21.6718	21.7903	22.8348	22.8635	23.5744	22.596	22.965	22.9637	23.9503	24.4237	22.8672	23.1596	23.0117	23.4153	23.2294	23.7376	22.8078	23.6136	24.1406	19.4276	23.5921	23.5945	23.6431
	0.890063	-0.259325	P09417;B7Z415;D6RGG7;H0Y8F7;D6RHJ7	Dihydropteridine reductase	QDPR	8	43.9	25.789	0.890063	23.924	24.0464	24.0999	23.8028	24.0026	23.549	23.5642	23.7558	22.7957	23.6993	23.8364	23.7668	22.9825	23.6106	23.8621	23.5395	23.8006	23.3691	23.3851	23.4767	22.5207	23.6039	23.1745	24.0472	23.1581	23.4038	23.3134	23.2004	23.5105	23.3317	24.0961	20.1217	23.2114	23.2343	23.1689
	1.40443	0.487915	Q5T7C4;P09429;B2RPK0;P23497	High mobility group protein B1;Putative high mobility group protein B1-like 1	HMGB1;HMGB1P1	7	34.8	18.311	1.40443	23.3091	25.0272	23.6757	23.4113	23.7598	23.7078	23.6127	23.9449	24.6011	24.4978	23.4775	24.1862	23.9495	24.7309	24.8621	24.3649	24.8219	24.4964	24.758	24.7686	24.5234	23.2538	24.4725	24.413	24.1934	24.0232	24.6075	24.7723	24.6632	25.3817	24.6295	19.8287	24.4227	24.8452	24.819
	0.357201	-0.261142	P09467	Fructose-1,6-bisphosphatase 1	FBP1	5	16.6	36.842	0.357201	18.647	20.108	21.2118	20.9313	20.133	20.9163	18.895	19.4808	19.456	18.8527	19.3853	20.1867	19.4016	20.0838	18.8135	19.987	18.5974	20.4358	20.3643	20.0599	19.4505	18.7132	19.7426	20.0992	20.8917	21.3747	21.4878	21.339	19.4215	19.5169	18.9612	19.0392	21.9578	21.314	20.4055
	0.0872514	-0.0417783	P09471;H3BTM2;H3BN82;H3BQG8;A0A087WTB6;A2A2R6;Q5JWD1;H0Y7E8;A0A087WZE5	Guanine nucleotide-binding protein G(o) subunit alpha	GNAO1	10	27.7	40.05	0.0872514	23.1484	23.4021	23.2407	23.208	23.3272	23.0914	23.3439	23.3316	23.3187	23.7182	23.3569	23.5637	23.5607	23.7478	23.9638	23.6209	23.9003	23.3508	22.3778	22.3592	23.0733	24.0012	23.4217	23.2541	23.4849	22.8985	22.9877	22.7717	22.5861	24.4215	24.7893	18.774	23.2316	23.0357	22.8701
	0.708189	-0.751731	P09488;E7EWW9;B9ZVX7;A0A0A0MR85;Q03013;H3BRM6	Glutathione S-transferase Mu 1;Glutathione S-transferase Mu 4	GSTM1;GSTM4	4	33.5	25.712	0.708189	18.4029	19.4372	23.303	20.4886	20.6057	23.0491	21.4952	20.8339	18.7535	18.5768	18.485	18.4208	20.2886	19.8455	19.3299	19.8207	19.5492	19.3422	19.581	20.0817	19.0496	19.2238	18.5327	18.7589	19.4545	18.3935	19.6294	19.8093	19.1099	18.5337	20.2136	21.0269	19.7846	20.0677	20.0706
	0.400113	-0.229884	P09496;F8WF69;C9J8P9	Clathrin light chain A	CLTA	4	13.3	27.076	0.400113	21.8842	21.8697	22.5908	22.2723	23.2653	22.1314	21.1705	22.0039	22.3636	22.3973	23.0296	22.165	22.2853	22.1947	22.4342	20.6417	21.5425	22.0897	22.1688	22.117	22.391	23.4445	21.4309	22.9496	22.2288	21.1659	21.1699	21.3489	20.504	21.7905	22.9641	19.2902	21.3799	22.4288	22.6054
	0.655395	0.491221	P09497;H0Y9Q6;D6RJD1	Clathrin light chain B	CLTB	5	18.8	25.19	0.655395	21.5643	21.952	21.0809	21.8182	21.8467	21.1741	20.9364	21.1826	21.9687	22.2425	22.9148	21.6391	21.0461	21.4349	22.4831	21.8544	22.0152	22.0727	21.5585	19.529	23.4898	24.2104	21.8658	23.4812	22.8411	20.0769	21.1681	22.2033	22.4241	21.7775	22.7306	19.3402	22.3076	23.144	22.8854
	1.96618	-0.471049	P09525;Q6P452	Annexin A4;Annexin	ANXA4	21	63.3	35.882	1.96618	25.9064	25.6766	26.5889	26.5911	26.7356	26.9382	26.6812	26.6614	27.0511	26.864	27.7154	26.968	26.8916	26.8536	26.1262	26.1697	26.121	26.3646	26.5279	26.4622	26.1499	26.1969	26.1501	26.7879	26.8299	27.5298	27.4536	27.5006	27.3949	25.6087	25.7568	28.8342	27.3316	27.3408	27.274
	0.740951	0.574754	P09543;K7ERC4;K7EN66;C9K0L8;K7ERZ0	2,3-cyclic-nucleotide 3-phosphodiesterase	CNP	7	18.3	47.578	0.740951	19.1973	20.3222	21.5911	21.7865	20.8689	21.0804	21.4972	21.6534	21.8535	21.6054	22.4375	20.2781	18.9646	20.4389	22.0487	21.5538	21.4963	21.9147	22.0077	21.8321	22.4496	19.353	21.2436	18.4439	19.5176	21.0021	21.0188	21.3342	21.2924	21.1133	22.8428	19.7089	20.9866	20.7919	21.2154
	0.120694	-0.0668785	P09622;E9PEX6;F8WDM5;F2Z2E3	Dihydrolipoyl dehydrogenase, mitochondrial;Dihydrolipoyl dehydrogenase	DLD	12	28.5	54.177	0.120694	22.6602	22.3147	23.3066	23.1354	23.4614	21.3894	22.7355	22.4481	23.6054	22.9976	23.2653	22.6603	22.7278	23.024	22.8763	22.8235	23.2849	22.2593	23.0423	23.2208	22.5679	22.3148	22.5501	22.1312	21.7609	22.8529	22.6297	22.5571	22.4484	22.0812	23.5564	19.509	23.2496	22.9052	22.5895
	0.0589082	-0.0756105	P09669	Cytochrome c oxidase subunit 6C	COX6C	4	45.3	8.7813	0.0589082	21.1639	21.3275	19.8335	22.5012	22.7178	21.2761	21.9798	22.4282	23.1747	22.2811	24.0589	21.7042	21.7668	21.8106	22.7332	22.8487	22.8502	21.6298	21.6372	21.8499	22.721	18.9614	22.1037	18.1937	22.2068	20.7003	22.0683	22.9074	22.4466	23.2431	19.433	19.3995	21.1205	18.3568	23.2242
	0.441976	0.187121	P09874;Q5VX84;Q5VX85	Poly [ADP-ribose] polymerase 1	PARP1	22	26.5	113.08	0.441976	24.4599	22.8051	23.5826	23.7448	23.8743	23.6092	23.6004	23.8363	23.6507	23.6106	23.942	24.0243	23.9118	23.6856	24.3036	24.1541	24.4723	23.1603	23.8797	24.058	24.5234	22.7052	24.0731	24.0855	24.133	24.0859	24.0292	24.25	24.1904	24.4187	24.7285	18.9704	23.7067	23.3317	23.9449
	0.740063	0.363764	P09936;D6RE83;D6R956;D6R974;D6RF53	Ubiquitin carboxyl-terminal hydrolase isozyme L1;Ubiquitin carboxyl-terminal hydrolase	UCHL1	8	37.7	24.824	0.740063	25.2781	24.2337	24.7071	24.6983	24.6721	23.6383	23.4852	23.92	24.76	24.4997	25.2097	24.4588	24.3292	23.6799	25.3765	25.2911	25.3709	23.5429	24.0825	24.0126	25.1497	24.7439	25.2847	24.1736	24.0636	22.5304	22.5434	23.4448	22.5949	24.7548	25.7183	19.646	21.3208	21.5758	22.4519
	1.57218	0.488587	P09960	Leukotriene A-4 hydrolase	LTA4H	16	34.4	69.284	1.57218	22.9744	23.2623	22.0663	22.4062	22.4022	22.098	22.0813	21.9842	20.9361	22.1386	22.8017	22.2367	22.4208	22.5286	22.8455	23.0113	23.1359	22.453	22.647	22.5483	22.2077	23.1727	23.1643	22.8493	22.9519	22.5845	22.617	22.6797	22.8042	23.6675	23.3757	18.4562	23.3251	22.4708	22.6749
	0.590618	-0.370528	P09972;A8MVZ9;K7EKH5;C9J8F3;J3KSV6;J3QKP5	Fructose-bisphosphate aldolase C;Fructose-bisphosphate aldolase	ALDOC	2	14.3	39.455	0.590618	20.495	21.297	20.5613	20.8289	19.9167	20.0055	19.8791	19.698	19.9026	21.1407	18.1223	21.3729	20.3618	20.641	19.9669	20.208	19.5871	18.8214	20.2065	19.8253	20.9081	19.6873	20.1693	19.0081	21.3259	19.6861	20.9858	19.8323	21.9269	20.8124	18.7554	18.762	19.7571	20.0863	19.7235
	0.0541641	-0.162907	Q71UI9;P0C0S5;C9J0D1;C9J386	Histone H2A.V;Histone H2A.Z;Histone H2A	H2AFV;H2AFZ	3	53.9	13.509	0.0541641	19.8552	19.0013	20.825	23.7872	24.5603	20.9799	24.166	24.898	18.4742	24.4036	18.1297	24.7487	24.4222	24.9788	22.4845	20.8998	23.4908	24.5761	24.0059	24.0507	18.6007	18.3978	23.3898	19.6826	18.3375	23.7757	17.9333	25.2786	25.0292	24.969	25.0434	21.2586	25.1244	21.9383	18.5425
	0.0358677	-0.0320362	Q99878;Q96KK5;Q9BTM1;P0C0S8;P20671;H0YFX9	Histone H2A type 1-J;Histone H2A type 1-H;Histone H2A.J;Histone H2A type 1;Histone H2A type 1-D;Histone H2A	HIST1H2AJ;HIST1H2AH;H2AFJ;HIST1H2AG;HIST1H2AD	7	64.1	13.936	0.0358677	28.5625	26.3542	29.8433	29.3941	28.7361	29.2226	29.3494	29.2695	29.6101	29.5815	29.8313	29.8853	29.9935	29.8022	28.9486	29.4718	29.2018	29.3204	29.2682	29.1655	29.1797	28.9194	29.4448	29.257	29.5069	30.23	29.618	29.5766	29.6694	27.056	29.6229	30.4076	29.1625	29.3531	29.2026
	0.395799	0.477255	P0CG37;P0CG36;A0A087WX98;A0A087WWE4	Cryptic protein;Cryptic family protein 1B	CFC1;CFC1B	5	26.5	24.612	0.395799	21.3549	20.5648	22.6954	23.1756	23.6214	22.5092	22.3601	22.6239	23.0986	22.1013	21.8081	22.8794	18.3665	18.6814	22.4983	22.7156	21.4525	22.1124	21.9515	22.6003	22.9166	22.8768	21.7832	23.5664	22.7929	22.2234	21.1788	21.4214	21.3776	23.9927	22.9477	18.684	21.9372	22.2959	22.3426
	1.24811	0.726512	P10155;G5E9R9	60 kDa SS-A/Ro ribonucleoprotein	TROVE2	4	8.4	60.67	1.24811	19.8741	18.4047	18.3846	20.0406	17.2252	19.2375	18.195	18.6617	18.7554	18.8546	19.599	19.2089	19.4996	19.2284	21.2308	20.9465	19.7018	18.7092	19.3489	19.4831	19.5553	18.1152	19.9137	19.7019	19.8022	19.2345	19.7285	19.2762	19.2019	21.0143	19.3894	19.4993	20.079	19.0866	18.3493
+	3.52536	1.62055	P10253;I3L0S5;I3L3L3	Lysosomal alpha-glucosidase;76 kDa lysosomal alpha-glucosidase;70 kDa lysosomal alpha-glucosidase	GAA	8	10.3	105.32	3.52536	20.9293	20.934	21.1842	21.3013	21.0831	19.6716	20.6001	20.8545	20.0139	19.9206	17.8473	19.8615	21.2546	19.8934	20.592	22.3515	22.6317	22.5263	22.8107	21.8563	21.6646	21.0581	22.5328	21.3976	22.7283	21.4929	21.1512	21.4225	21.4636	21.3557	22.3756	19.0657	22.3727	21.9399	22.2898
	0.388609	-0.318163	P10316;A0A0G2JNY4;P01891;P01892	HLA class I histocompatibility antigen, A-69 alpha chain;HLA class I histocompatibility antigen, A-68 alpha chain;HLA class I histocompatibility antigen, A-2 alpha chain	HLA-A	3	27.4	40.976	0.388609	21.4848	20.6286	20.1711	19.9797	20.2924	19.3197	18.7873	18.1143	20.0967	19.801	18.7663	20.9438	20.9136	20.8435	19.5196	20.4291	18.7316	18.7227	20.0011	19.2952	20.8678	20.01	19.6513	19.142	19.2578	18.1926	18.6637	19.9952	18.174	18.9465	18.643	19.8155	21.0177	21.8304	21.9957
	0.454738	-0.589027	P10412;P16402;Q02539;P22492	Histone H1.4;Histone H1.3	HIST1H1E;HIST1H1D	3	42	21.865	0.454738	25.4217	22.2345	22.168	24.6398	25.0595	24.3849	23.3701	24.4936	23.0932	24.7249	25.1763	24.4408	26.7547	26.5202	24.8352	22.7577	23.6455	24.8211	23.3576	22.9585	25.9067	25.5445	21.0392	22.9403	26.2096	23.9308	23.8336	22.1704	23.7837	23.5829	21.5974	19.9912	22.5628	25.2049	24.4469
	1.00332	0.657663	P10599	Thioredoxin	TXN	4	31.4	11.737	1.00332	23.3857	23.4215	23.0621	23.2627	23.2067	23.2056	23.1603	23.4743	23.0101	22.6216	19.5273	22.5901	22.6699	22.6158	22.8733	22.8299	23.1361	23.7593	23.9098	23.9594	24.6638	23.5698	22.4266	24.442	25.4155	23.6363	22.3403	22.981	23.0204	22.933	22.5973	19.8556	23.8972	23.8959	23.4952
	0.543243	0.356801	P10606	Cytochrome c oxidase subunit 5B, mitochondrial	COX5B	5	30.2	13.696	0.543243	22.0236	21.4229	22.3971	22.3406	22.802	23.4041	22.8903	23.1495	23.2165	23.4339	23.7892	22.0571	22.0901	21.1975	23.2487	22.9155	23.2328	23.3322	23.4711	23.4292	21.1462	23.2013	22.5147	23.1143	23.1305	22.742	22.8231	23.2905	23.2922	22.8113	22.8816	24.9775	23.2158	23.4512	23.4445
	2.79989	0.842251	P10645;G5E968	Chromogranin-A;Vasostatin-1;Vasostatin-2;EA-92;ES-43;Pancreastatin;SS-18;WA-8;WE-14;LF-19;Catestatin;AL-11;GV-19;GR-44;ER-37;GE-25;Serpinin-RRG;Serpinin;p-Glu serpinin precursor	CHGA	22	64.8	50.688	2.79989	26.2331	26.1062	25.6033	25.7819	25.9408	25.0975	24.8966	25.1317	26.148	26.0561	27.0785	25.3432	25.3432	25.3101	26.3397	26.1189	25.8655	27.0441	27.1673	27.1407	26.4938	26.5589	26.325	28.6649	28.2559	26.4907	25.7416	25.7457	25.8012	25.8233	26.3454	25.4714	26.1529	26.641	26.4907
	0.724227	0.656989	P10768;H7BZT7;X6RA14;U3KQT1	S-formylglutathione hydrolase	ESD	4	21.6	31.462	0.724227	19.3279	19.535	20.9661	20.8666	17.8585	18.7508	18.7081	21.011	18.8674	21.5473	19.5491	19.8802	18.9889	19.6109	21.4555	21.4813	21.4504	18.8333	21.8231	19.9524	18.9459	19.0525	20.0049	21.2303	20.1711	20.5036	18.6777	21.8342	21.3966	17.9835	18.3462	20.5121	20.4637	19.6401	21.8387
	0.225561	-0.0479442	P10809;E7EXB4;E7ESH4;C9JL25;C9JL19;C9JCQ4;C9J0S9	60 kDa heat shock protein, mitochondrial	HSPD1	26	53.1	61.054	0.225561	26.3368	26.2525	26.1327	26.055	25.9017	26.0287	25.9125	26.232	26.0216	26.1338	26.6653	26.1427	26.0862	26.2906	25.8557	25.8524	26.0116	26.2149	26.1187	26.077	26.6141	26.1145	26.1188	26.3161	26.3471	25.9637	26.1103	26.2734	25.7097	26.1551	26.3633	21.7799	25.9343	25.9446	26.041
	0.743662	-0.269415	P10909;H0YC35;H0YLK8;E7ERK6;H0YAS8;E7ETB4;E5RJZ5;E5RG36;E5RGB0;E5RH61	Clusterin;Clusterin beta chain;Clusterin alpha chain;Clusterin	CLU	18	34.5	52.494	0.743662	28.1591	28.1333	27.6499	27.7097	27.6532	27.172	27.2345	27.5774	27.8941	27.77	28.2338	27.6124	27.6412	27.597	28.0796	27.8376	28.2136	26.6575	26.7235	26.673	27.7367	27.3315	27.775	28.6763	28.3706	27.3509	27.388	27.7148	27.3084	27.7949	28.6859	26.6746	27.5412	27.7891	27.8373
	0.0239574	-0.00878631	P11021	78 kDa glucose-regulated protein	HSPA5	34	53.8	72.332	0.0239574	27.9193	28.0968	28.2951	28.3429	28.4625	28.4683	28.5047	28.3573	28.0076	28.0393	27.1663	28.1092	28.1221	28.1305	28.2096	28.2734	28.2766	28.2495	28.1697	28.235	27.5942	27.925	28.2878	27.7767	27.8627	29.1598	28.9925	28.767	28.9036	28.9515	28.3703	26.1917	27.7186	27.5678	27.776
	0.0805237	-0.0283553	P11047	Laminin subunit gamma-1	LAMC1	26	20.5	177.6	0.0805237	23.9388	23.688	23.2532	23.5297	23.1393	23.5392	23.6746	23.9764	23.7152	23.7043	24.2656	23.7243	23.7139	23.9163	23.5385	23.6539	23.8945	23.316	23.4081	23.3462	24.3965	23.7235	23.7539	23.7144	23.8515	24.7469	24.5633	24.9778	24.8818	24.1336	23.7474	23.8025	24.0249	24.3564	24.3747
	0.633411	0.617713	P11137;E7EV03;A8MZ31;H7BZB9	Microtubule-associated protein 2	MAP2	12	9.1	199.52	0.633411	18.8784	19.0255	21.4388	21.3763	22.3202	20.6085	20.3054	20.8672	19.4688	18.9652	23.1506	19.3384	18.6858	20.5121	20.7188	20.9486	21.405	20.8405	20.9758	21.0505	19.3208	22.0065	21.4693	18.6812	18.8079	18.8477	19.8739	18.5079	20.5391	21.7392	21.5018	19.3296	21.2371	19.3824	19.0835
	0.190377	-0.0575057	P11142;E9PKE3;E9PNE6;A8K7Q2;E9PN89;E9PS65;E9PLF4;E9PM13;E9PQQ4;E9PQK7;E9PK54;E9PI65;E9PPY6;E9PN25	Heat shock cognate 71 kDa protein	HSPA8	31	58.5	70.897	0.190377	27.4868	27.4138	27.3247	27.3748	27.4795	27.106	27.0706	27.1732	27.4409	27.3942	28.301	27.3298	27.3043	27.3866	27.3911	27.1883	27.328	27.1891	27.1467	27.2755	27.3689	28.056	27.1299	27.2674	27.2222	26.7398	26.847	26.9632	26.7452	27.5034	27.6322	27.5435	26.9884	27.1178	27.1399
	0.372946	0.335959	P11177;C9J634;F8WF02	Pyruvate dehydrogenase E1 component subunit beta, mitochondrial	PDHB	9	32.9	39.233	0.372946	22.5971	22.5051	21.9619	22.0046	21.7328	22.1534	21.3675	22.5993	19.4979	20.6971	22.4128	21.598	21.8126	18.9267	22.0194	22.3042	22.4995	21.8539	21.8376	22.0487	21.6075	20.4787	22.4313	20.8511	21.3999	22.2233	22.2843	21.9473	22.0013	22.3342	22.6403	20.2186	19.5759	20.0128	19.6404
	0.841788	0.287965	P11182;Q5VVL7	Lipoamide acyltransferase component of branched-chain alpha-keto acid dehydrogenase complex, mitochondrial	DBT	3	8.3	53.486	0.841788	19.4736	18.7232	19.768	19.4389	19.4417	19.9504	20.0674	19.9838	19.8063	19.5594	18.9173	18.8925	18.445	19.819	19.6272	19.9603	19.2224	20.1136	19.819	19.7268	19.3876	19.6992	20.0768	18.1611	18.1922	20.3183	20.4805	20.4378	20.4676	19.8615	18.6451	18.9545	18.9806	19.1093	19.3811
	0.145405	-0.0707334	P11216;H0Y4Z6;P11217;E9PK47;P06737	Glycogen phosphorylase, brain form	PYGB	10	16.1	96.695	0.145405	20.6155	21.8978	21.4163	21.5867	21.1577	20.7651	21.1923	21.0951	20.4186	20.5906	20.9795	20.8679	21.0114	20.8718	21.2954	20.9741	21.4188	20.5273	21.008	21.2136	20.5184	20.0477	21.66	19.1613	20.7063	20.163	21.2444	21.4892	21.5762	21.4044	22.7392	19.7229	22.3507	22.2549	22.3103
	0.548751	0.442206	P11233;H7C3P7;F8WEQ6;C9JPE8;C9JYR1	Ras-related protein Ral-A	RALA	4	22.8	23.567	0.548751	18.3711	18.483	21.0714	21.407	20.9814	21.0678	21.034	20.897	19.2792	21.0128	20.8731	20.9678	21.0255	19.6119	21.6925	21.456	21.1636	21.1747	21.2738	21.1479	19.9234	19.3619	20.6966	19.8071	19.3588	20.6768	20.9093	21.5195	21.5658	22.0358	22.0684	20.7885	20.8175	20.5393	20.9581
	1.37278	1.41713	P11279	Lysosome-associated membrane glycoprotein 1	LAMP1	3	6.5	44.882	1.37278	21.9013	22.4577	19.526	19.462	20.3659	19.9021	18.1642	19.6062	21.5605	20.9329	22.126	18.3892	20.7038	20.9267	22.7377	22.8591	23.3102	21.1277	21.7596	20.4133	23.7086	17.9067	22.8041	22.3582	20.9141	18.5716	17.5879	22.1667	21.9852	19.1981	23.8476	19.9844	20.7091	20.3945	22.4104
	0.0188763	-0.00908543	P11766;H0YAG8;D6RAY0;D6R9G2;D6RFE4	Alcohol dehydrogenase class-3	ADH5	9	23.3	39.724	0.0188763	23.4368	22.8476	22.3077	22.4858	22.6133	22.2598	22.5074	22.7279	22.6425	22.8931	23.2594	22.6618	22.4895	22.3688	22.7804	23.1266	23.1495	22.5306	22.7232	22.577	21.6532	22.4056	23.0802	22.1937	22.018	22.679	22.4077	22.6349	22.2702	23.5207	23.0019	25.2966	22.225	22.5567	22.5101
	0.647095	0.446679	P12081;B4E1C5;B4DDD8;B3KWE1;E7ETE2;D6RF05;P49590;D6RJE6;B4DQ67	Histidine--tRNA ligase, cytoplasmic	HARS	7	15.7	57.41	0.647095	21.4627	21.6592	21.3805	21.1825	21.7602	21.4044	19.5699	21.7341	20.3549	20.9348	18.3974	21.0556	21.1697	20.9832	21.0879	22.0671	21.8073	21.5801	21.4119	19.8509	21.8924	21.4422	21.2691	22.123	22.2278	19.6797	20.7787	18.469	18.8203	19.2393	18.764	21.2108	21.9328	21.9011	21.4828
	0.196883	0.12435	P12110;H7C0M5;C9JH44	Collagen alpha-2(VI) chain	COL6A2	22	26.9	108.58	0.196883	25.2644	25.4501	25.4722	25.3631	25.5665	25.5196	25.3178	25.7	25.776	25.5427	26.4592	26.2119	26.1942	26.2212	26.5051	26.1475	26.1965	24.8135	24.7009	24.7258	26.3663	26.8003	26.3295	25.5619	25.2037	26.1346	26.0959	26.1797	25.9904	26.6113	26.9144	27.045	25.7504	25.8063	25.9676
	0.799084	-0.63294	P12235;V9GYG0	ADP/ATP translocase 1	SLC25A4	4	39.6	33.064	0.799084	22.6668	22.3693	22.5439	22.8674	22.6473	22.6609	22.7766	22.3491	22.3276	22.7432	20.4025	22.65	22.3881	22.5549	22.7799	22.6969	23.067	21.7465	22.0385	21.6567	19.5314	19.3391	23.2711	21.1267	22.2053	22.5126	22.249	21.3899	22.229	23.3927	21.7219	21.1906	22.1282	21.125	21.262
	0.236774	-0.119856	P12236	ADP/ATP translocase 3;ADP/ATP translocase 3, N-terminally processed	SLC25A6	4	42.3	32.866	0.236774	23.183	23.043	22.7026	22.4731	22.9806	23.0994	23.1604	23.0263	22.3131	22.7193	21.2599	22.9359	22.8881	22.9007	22.7733	22.8444	23.3291	22.3767	22.1436	22.4128	21.823	22.8576	23.2301	21.4204	21.3092	22.6052	22.547	22.8044	22.2265	23.7935	23.4345	20.4129	22.21	20.5931	21.0127
	0.545509	0.249496	P12270	Nucleoprotein TPR	TPR	8	4.6	267.29	0.545509	20.9209	19.2648	20.8268	20.8522	21.0922	21.1655	20.8844	20.9987	21.5649	21.9618	21.439	21.4301	21.4677	20.9345	20.6912	20.9281	21.4414	21.4246	21.1692	21.5168	21.4101	21.9349	21.2457	21.5043	21.8735	21.2497	21.1001	21.8055	21.2301	20.5569	20.075	23.0699	21.9219	21.1183	21.2367
	0.490376	0.42987	P12277;G3V4N7;H0YJG0;G3V461	Creatine kinase B-type	CKB	8	34.9	42.644	0.490376	21.0771	21.9906	21.8574	22.0553	21.4638	21.0526	20.5969	20.7977	20.2964	20.6816	17.8105	20.8981	20.9381	20.6719	20.2798	21.9678	20.8595	21.8883	21.4152	21.3723	21.7847	19.5719	22.5645	22.0183	23.8361	23.0647	22.6801	22.9258	22.2066	23.0717	20.4444	20.8592	23.6073	22.9186	22.6901
	0.0539321	-0.0502223	P12429;D6RA82;D6RFG5;D6RCA8;D6RAZ8	Annexin A3;Annexin	ANXA3	10	35	36.375	0.0539321	18.8898	19.9122	21.5078	21.3822	20.9678	20.7782	21.1352	20.5247	18.6553	20.4038	20.0035	21.2715	21.4797	20.9854	20.2143	20.653	20.2527	20.5441	20.873	20.7755	20.5786	19.3978	21.3357	20.5143	21.9335	22.3657	21.5328	22.5099	21.3085	20.8153	19.6323	20.9936	23.3899	22.9074	22.2549
	0.0898353	0.100071	P12532;F8WCN3;C9JSQ1;C9J8F6;P17540;C9JJX8;C9J995;D6RHV3;D6R998;C9J6W7;C9JT96	Creatine kinase U-type, mitochondrial	CKMT1A;CKMT1B	7	25.9	47.036	0.0898353	20.1666	20.3953	20.3912	22.6236	19.8035	20.8953	21.059	21.2434	22.7124	23.3155	20.2582	22.5699	22.4696	21.6633	20.7339	20.6431	21.3318	21.2555	21.4291	21.9338	22.3706	22.1855	21.5961	20.8347	21.3808	20.8408	20.451	20.7125	20.2611	20.4233	19.403	19.6789	23.3152	21.6305	22.084
	1.23814	-0.340614	P12814;H9KV75;G3V2N5;G3V2W4;H7C5W8;H0YJW3;H0YJ11;G3V2X9;G3V5M4;G3V2E8;G3V380	Alpha-actinin-1	ACTN1	21	50.8	103.06	1.23814	24.1563	23.9784	23.9991	24.0617	24.0408	24.1108	24.1506	23.9213	24.2093	24.1395	24.6108	24.5394	24.4178	24.5274	24.2192	24.3721	24.2996	23.6388	23.2734	23.539	24.3442	22.7916	24.2973	24.001	24.3394	24.399	24.227	24.3129	24.4308	25.0691	24.5242	23.633	24.767	24.2712	24.4587
	0.209943	-0.036724	P12956;B1AHC9	X-ray repair cross-complementing protein 6	XRCC6	25	46.1	69.842	0.209943	24.7304	24.7634	25.176	25.1091	25.0005	24.8928	24.9678	24.979	24.9089	25.0916	25.2802	25.3012	25.178	25.1408	24.9588	25.0021	25.0626	25.0307	24.7716	24.8265	24.9515	25.3165	25.0834	24.8929	24.9741	25.1733	25.0159	25.0364	24.8641	25.5487	25.4982	24.6986	24.8199	24.6804	24.7054
	0.0443491	-0.016105	P13010;C9JZ81;H7C0H9	X-ray repair cross-complementing protein 5	XRCC5	22	40.6	82.704	0.0443491	25.2497	24.2704	24.4209	24.5154	24.6716	24.5265	24.4807	24.4969	24.7445	24.7028	25.0635	24.7089	24.9035	24.8243	24.7903	24.676	24.9415	24.1225	24.2077	24.3181	24.8745	24.9781	25.1047	24.0031	24.2625	24.9833	24.3166	24.4733	24.3587	25.2179	25.63	22.9634	24.6311	24.5632	24.4249
	0.451256	-0.19128	P13073;H3BN72;H3BNV9;Q86WV2;H3BPG0;H3BNI5	Cytochrome c oxidase subunit 4 isoform 1, mitochondrial	COX4I1	8	46.7	19.576	0.451256	24.3785	24.2615	24.3037	24.3092	24.4253	24.5355	24.5968	24.3746	24.1819	24.4841	25.8769	24.2144	24.1983	24.0667	24.547	24.458	24.6728	23.8905	23.4599	23.7684	24.7009	24.9576	23.8139	24.623	24.3608	23.8871	23.8128	24.2824	23.9687	24.3701	24.7691	20.8079	23.8785	23.8406	23.6856
	0.278521	0.233598	P13473	Lysosome-associated membrane glycoprotein 2	LAMP2	2	4.9	44.96	0.278521	19.8081	18.7289	19.851	20.451	18.4182	20.653	20.9816	20.0076	19.8127	19.5881	18.4106	19.3772	19.2287	19.3517	18.381	20.3953	20.2977	21.2266	19.9004	20.0854	20.6736	18.9259	18.789	21.7382	21.6371	17.967	20.6304	20.0324	18.5479	19.2052	18.8154	20.9564	19.6487	20.272	20.0153
	0.212862	-0.0890744	P13489;E9PMJ3;E9PLZ3;E9PIM9;E9PMN0;E9PIK5;E9PMA9;H0YCR7;E9PR82;E9PMI1	Ribonuclease inhibitor	RNH1	11	35.1	49.973	0.212862	22.0665	22.5974	21.8488	21.8301	22.1317	22.1152	22.1586	22.12	22.1371	22.4089	21.1738	22.4257	22.4445	22.4546	22.614	22.2155	22.6758	21.7021	21.4117	21.487	21.763	22.3404	22.2184	22.9521	21.8319	22.3809	21.5168	21.395	21.3248	22.8863	23.5657	22.108	22.0173	21.8583	21.9348
+	3.98181	0.709022	P13521;C9JQI2;C9JDT0	Secretogranin-2;Secretoneurin;Manserin	SCG2	19	37.6	70.94	3.98181	24.9526	25.1108	24.8847	24.6348	24.3379	24.0574	24.2211	24.0585	24.5854	24.7929	24.9411	24.408	24.5796	24.4336	25.2084	25.1843	25.3931	24.9267	24.9224	24.884	25.9753	25.6579	25.3708	25.6456	25.9898	24.2895	24.1441	24.5286	24.2929	25.3157	26.0403	25.3878	25.3788	25.5137	24.9542
	0.0605877	0.0212606	P13639;M0R0I6	Elongation factor 2	EEF2	41	53.6	95.337	0.0605877	26.6071	26.7227	26.5466	26.3986	26.6483	26.3723	26.4287	26.6886	26.6158	26.5553	27.3287	26.4663	26.5142	26.4258	26.9183	26.4539	26.8227	26.2215	26.2553	26.2905	26.6518	27.3848	26.5406	26.3514	25.9508	26.2526	26.2248	26.6771	26.1799	26.6209	27.347	28.166	26.5003	26.6915	26.8012
	1.71881	0.412787	P13667;C9JMN9	Protein disulfide-isomerase A4	PDIA4	32	51.8	72.932	1.71881	26.3382	26.2146	25.4065	25.5788	25.5458	25.8645	25.9914	26.0082	25.6648	25.6132	26.373	25.5606	25.3899	25.3884	25.9695	25.7441	25.6528	26.2162	26.1659	26.185	26.6492	27.0295	26.1344	25.9786	25.9385	27.4407	27.6763	27.5024	27.1862	26.2031	26.1095	26.5094	25.7515	25.8446	26.0279
	0.586219	-0.34961	P13716;B7ZBK6	Delta-aminolevulinic acid dehydratase	ALAD	3	13.3	36.294	0.586219	20.4061	19.9308	19.2165	18.3819	19.9227	19.2667	18.3201	19.5293	20.339	19.9059	19.4728	18.9038	19.8777	20.8717	20.0785	19.1237	18.3168	19.158	19.6939	19.6428	18.1396	19.6933	19.3714	20.1518	20.2281	18.7045	18.7505	19.3002	19.6923	20.5608	19.4339	20.0577	20.1656	19.3208	19.8503
	0.9962	0.612897	P13746;Q5SRN7;Q5SRN5;P04439;A0A0G2JI36;A0A0G2JIF2;A0A0G2JL56;P16188;P05534;P30455;P30443;P30447;P01893;Q09160;A0A0G2JNF2;D0EV57;A0A0G2JPA3;Q6DU44;A0A0G2JH66;P13747	HLA class I histocompatibility antigen, A-11 alpha chain;HLA class I histocompatibility antigen, A-3 alpha chain;HLA class I histocompatibility antigen, A-30 alpha chain;HLA class I histocompatibility antigen, A-24 alpha chain;HLA class I histocompatibility antigen, A-36 alpha chain;HLA class I histocompatibility antigen, A-1 alpha chain;HLA class I histocompatibility antigen, A-23 alpha chain	HLA-A	9	28.8	40.936	0.9962	21.8116	22.9055	22.8713	23.2966	23.6982	22.7375	22.1564	21.9754	23.4386	23.5732	24.32	22.8763	22.3052	22.2149	24.3957	24.1812	24.6239	22.5213	22.6326	22.7026	23.761	22.1155	24.4125	21.0303	22.1106	22.294	22.1645	23.7802	22.4224	24.885	25.6758	20.2893	24.283	24.5601	24.829
	0.335022	0.221565	P13796;Q5TBN3	Plastin-2	LCP1	6	18.3	70.288	0.335022	18.6349	19.3933	19.3816	19.545	19.671	19.4675	19.5167	19.2303	20.4665	19.8929	20.1645	19.8148	19.8962	18.9701	19.8303	20.6731	20.5752	19.4025	19.9606	19.9116	19.6885	17.5545	20.5698	18.6929	18.8329	20.9491	19.8538	20.4619	20.0391	19.3131	20.5213	21.4593	19.1437	20.2546	19.1064
	0.740423	-0.468661	P13797;A0A0A0MSQ0;U3KQI3;H7C4N2;F2Z2Z9	Plastin-3	PLS3	11	19.8	70.81	0.740423	22.3341	22.5635	21.7731	21.809	22.044	21.7361	22.1299	21.513	21.5626	21.6049	20.3397	21.9109	22.5028	22.173	22.1162	22.6066	22.4595	21.0661	21.336	21.1541	19.6369	19.8993	22.2196	21.2299	21.4464	23.0258	22.3374	22.5809	22.5183	22.8464	22.7706	20.6347	23.0372	22.3736	22.3899
	1.33462	0.369924	P13804;H0YL12;H0YK49;H0YLU7;H0YNX6;H0YKF0;H0YL83	Electron transfer flavoprotein subunit alpha, mitochondrial	ETFA	10	40.8	35.079	1.33462	22.1848	21.597	22.3035	22.6394	22.3508	22.851	22.4801	22.4496	22.3625	22.1355	23.2939	22.3554	22.7449	22.7064	22.2925	22.7631	22.6034	22.894	22.6802	22.3218	23.5773	23.3739	22.9727	22.4812	22.5077	23.1366	22.6374	22.9636	22.507	22.1084	21.2487	20.1018	23.3151	22.2287	22.0797
	0.473771	0.193874	P13861;H7C330;H7C1L0;H7C4A9;C9J830	cAMP-dependent protein kinase type II-alpha regulatory subunit	PRKAR2A	8	26.5	45.518	0.473771	22.0654	22.0595	22.1902	22.8355	22.3546	22.7979	22.5031	22.4688	22.4795	22.4705	23.3732	22.0461	21.795	21.6731	22.8993	23.2255	22.673	22.4236	22.717	22.5346	22.5957	21.4454	22.5174	22.3802	21.9419	22.411	22.5223	22.8281	22.9892	21.747	23.7174	23.4373	21.9593	23.0022	23.0918
	1.01882	1.10442	P14174	Macrophage migration inhibitory factor	MIF	3	23.5	12.476	1.01882	19.1862	18.951	23.3549	23.6898	23.3871	23.497	23.6086	23.0035	23.2921	23.1509	21.3329	20.408	22.9051	22.8251	23.9385	24.0118	24.1337	23.863	24.3923	24.0517	21.9484	21.0419	23.5105	22.9509	22.2067	23.6214	23.1319	23.2183	23.7957	24.531	25.0914	20.0266	23.8654	23.8151	23.7106
+	2.89438	1.78466	P14209;A0A096LP69;A8MQT7;H7C2F2	CD99 antigen	CD99	4	45.4	18.848	2.89438	22.8423	22.8372	21.0185	21.1948	21.0286	21.1353	19.4757	21.7482	21.9273	21.7	18.1157	21.1947	20.7543	21.2074	23.027	23.23	23.7009	24.094	23.3097	23.7555	21.3125	22.3179	21.7158	23.3593	23.0809	21.1637	21.2268	21.0672	20.8796	22.7966	23.2541	19.286	21.2049	22.6273	22.6411
	0.472876	-0.454008	P14324;A0A087WTP2;A0A087X1D8;A0A087WVN4;A0A087X090	Farnesyl pyrophosphate synthase	FDPS	3	9.5	48.275	0.472876	20.6026	18.4517	19.5845	20.76	19.5242	18.3188	19.8409	18.2712	21.6884	20.5755	18.7534	21.1305	21.1418	21.3017	18.8441	18.1477	19.1833	20.4098	19.4606	19.4077	19.2398	20.2096	20.9762	20.7611	20.4788	18.7187	17.8101	18.2704	19.641	19.8227	23.924	21.3524	20.9511	21.0367	21.3447
	0.497186	0.165686	P14543	Nidogen-1	NID1	17	17.4	136.38	0.497186	24.4868	24.0766	23.6271	23.484	23.6039	23.7662	23.8941	23.4575	23.6372	23.5547	22.8916	23.7675	23.4515	23.3481	24.0113	24.0521	24.0512	23.5379	23.7821	23.7753	24.1815	22.887	24.0287	23.7843	23.9441	24.1967	24.6483	24.342	24.6632	24.3895	23.6054	27.0222	23.9189	24.1834	24.1775
	1.08473	0.375976	P14550;Q5T621;V9GYG2;V9GYP9	Alcohol dehydrogenase [NADP(+)]	AKR1A1	15	60.3	36.573	1.08473	23.3504	23.6024	22.4262	22.4825	22.6882	22.778	22.8989	22.7792	22.005	22.4314	22.65	22.6602	22.2589	22.5038	22.3368	22.5091	22.6097	23.5541	23.6395	23.5471	23.7998	22.5266	22.9781	23.1434	23.5602	23.3831	22.7264	23.2008	22.8187	23.4117	23.2467	23.4721	23.433	23.005	23.4153
	0.179169	0.0594246	P14618;B4DNK4;H3BTN5;H3BQ34;H3BR70;H3BT25;H3BUW1;H3BTJ2;H3BU13;H3BN34;H3BQZ3;P30613	Pyruvate kinase PKM;Pyruvate kinase	PKM	30	64	57.936	0.179169	27.0587	26.3024	26.9673	27.0277	27.0629	26.5754	26.6214	26.5557	26.7808	26.8739	27.4421	27.2127	27.1543	27.0889	27.3024	27.1312	27.3322	26.7008	26.7145	26.6842	26.5473	26.9303	27.3717	26.6319	26.5186	26.6966	26.3306	26.4432	26.2571	27.7392	27.5059	21.3285	26.925	26.6197	26.759
	1.25859	0.141734	P14625;Q96GW1;H0YIV0;F8W026;F8VPC7	Endoplasmin	HSP90B1	46	53.4	92.468	1.25859	28.2411	28.1804	28.0311	28.0596	28.2365	28.0407	28.0257	28.1979	27.8681	27.9764	28.3513	28.0595	28.0334	28.0261	28.4604	28.3322	28.5615	28.1059	28.2056	28.1891	28.0009	27.9288	28.3444	27.8547	27.686	29.3223	29.1804	29.058	29.0028	28.5538	28.8991	28.2834	27.8063	28.0484	28.0633
	1.23589	0.574127	P14854;K7EQD3	Cytochrome c oxidase subunit 6B1	COX6B1	5	66.3	10.192	1.23589	19.8563	18.9622	20.3169	20.7003	20.5249	20.2784	20.6287	20.2155	19.3554	19.3721	19.5286	18.6509	19.3575	19.2112	20.7874	20.825	20.8942	20.0757	20.4363	20.5119	19.1129	19.4574	21.1113	19.6343	18.5209	20.2742	20.5164	20.5386	20.1889	22.2662	21.6635	19.608	19.0349	19.877	20.3994
	0.694665	-0.250955	P14866;M0QXS5;M0QYL7;M0R1W6	Heterogeneous nuclear ribonucleoprotein L	HNRNPL	12	34.5	64.132	0.694665	23.6417	24.088	24.242	24.3205	24.8078	24.1236	24.0764	23.9447	24.4193	24.2302	24.6477	24.5866	24.4931	24.3506	23.855	24.004	23.5574	23.9177	23.2218	23.4497	24.8663	24.9183	24.5046	23.9159	24.2902	24.4473	23.945	23.4223	23.6525	24.5616	24.2947	20.4737	24.0804	24.1472	24.0872
	0.109897	0.0388568	P14868;H7BZ35;C9J7S3;C9JLC1;C9JQM9;H7C278	Aspartate--tRNA ligase, cytoplasmic	DARS	19	41.3	57.136	0.109897	23.3192	23.5736	23.2631	23.3024	23.2878	22.8479	23.5105	23.4217	23.5446	23.4867	23.6374	23.2482	23.4096	23.2921	23.7812	23.5406	23.8655	22.877	23.3605	23.4486	22.5047	23.5293	23.7497	22.995	23.2105	23.6018	23.4324	23.9235	23.5557	23.6902	24.3747	26.1229	23.5201	23.9293	24.0788
	0.947181	-0.329616	P14923;C9JTX4;C9J826;C9JK18;C9JKY1;C9JPI2;K7ERP3	Junction plakoglobin	JUP	7	19.6	81.744	0.947181	21.7994	21.1614	20.7642	20.5547	20.4506	20.6931	21.2238	20.5664	20.7413	21.1593	20.8674	21.4029	21.5774	21.3225	20.734	20.5727	19.3626	20.7476	20.8498	21.0368	21.2649	20.916	20.7316	21.0137	20.9081	20.7117	20.4259	20.8035	20.7162	21.6882	20.9713	21.0044	21.2989	20.9859	21.1028
	1.34722	-0.754199	P15085;C9JUF9;C9JUZ4;S4R433	Carboxypeptidase A1	CPA1	25	86.2	47.14	1.34722	28.703	28.7468	29.4891	29.4041	29.3407	29.2757	29.5062	29.2697	28.876	28.9172	28.9535	27.8879	27.8901	27.8893	27.8486	27.8096	27.7249	29.4683	29.3542	29.3961	27.2132	28.0123	26.1949	29.2764	29.4544	28.9734	28.7381	28.5425	28.2712	26.6217	26.6638	28.7249	27.5992	27.7429	27.7715
	2.27882	-0.814825	P15086;C9JUX7;C9J5C4;C9JXS3;CON__Q2KIG3	Carboxypeptidase B	CPB1	28	71.5	47.367	2.27882	29.1941	28.9234	29.2135	29.1028	29.2015	29.4122	29.2783	29.4277	29.1221	29.146	29.6321	28.4681	28.3258	28.4209	28.0835	27.9712	27.9654	29.1888	29.3418	29.386	27.8113	27.055	27.4221	28.1804	28.146	28.1522	28.4241	28.2773	28.0623	27.6822	27.6518	29.0976	26.5167	26.4849	26.5034
	0.0482556	-0.0354806	P15144	Aminopeptidase N	ANPEP	6	5.8	109.54	0.0482556	19.5716	19.8658	19.4595	19.3253	20.8084	20.0146	18.971	19.506	18.8263	18.7557	19.5436	19.1978	18.9141	19.4543	19.7625	19.5196	19.7904	19.5228	18.7626	18.7043	20.0787	18.1356	20.399	20.2473	18.273	19.9266	18.9961	18.9179	17.9515	19.7199	19.7617	20.9143	19.048	18.9206	19.3191
	1.11365	-0.562396	P15309	Prostatic acid phosphatase;PAPf39	ACPP	2	7.8	44.566	1.11365	20.4799	20.4543	19.1556	19.5149	19.3263	19.2965	18.5849	19.4344	18.7123	20.5451	19.1992	19.8626	18.4136	21.0881	18.5696	18.2626	19.4436	19.2888	19.0135	19.4954	18.6371	18.6638	19.7505	18.4315	19.0798	17.6182	19.0364	18.645	18.679	18.533	19.2016	21.9046	19.1552	19.5843	20.2587
	0.225641	-0.377905	P15531	Nucleoside diphosphate kinase A	NME1	1	52.6	17.149	0.225641	22.4856	22.2972	21.8978	19.2165	19.057	22.0815	19.1865	19.8021	22.3846	22.1279	20.2499	21.7394	21.3529	21.6736	18.6274	18.002	18.8829	19.9463	22.6109	22.8306	22.7733	23.0395	19.884	22.8391	22.3041	21.0357	20.3267	19.7402	18.693	19.8807	18.5387	20.6858	21.5358	22.3949	22.1951
	0.0917618	-0.0360066	P15880;H0YEN5;E9PQD7;E9PMM9;I3L404;E9PPT0;E9PM36;H3BNG3;H0YE27	40S ribosomal protein S2	RPS2	8	30	31.324	0.0917618	24.1977	23.928	24.5416	24.4884	24.7335	24.4465	24.816	24.9948	25.029	24.9834	25.0506	24.6322	24.5959	24.5654	24.904	24.5003	24.8973	24.0355	24.4696	24.0993	24.9038	25.099	24.555	23.7657	24.7597	24.5862	24.5198	24.8477	24.6038	24.4262	25.7717	25.9321	24.5768	24.7009	24.5851
	2.2984	-0.522017	P15924	Desmoplakin	DSP	33	13.1	331.77	2.2984	23.4804	22.6787	23.1603	23.338	23.5405	23.1326	23.8246	23.0121	23.5262	23.1244	22.3345	23.1682	23.274	23.1046	22.1298	22.3865	23.0646	22.8341	22.7567	22.8733	23.3023	22.6502	22.0394	23.0667	23.569	23.6754	23.6441	23.5355	23.489	22.9717	22.8748	19.6501	23.9322	23.7171	23.8232
	0.599937	0.671245	P16152;E9PQ63;A8MTM1;O75828	Carbonyl reductase [NADPH] 1;Carbonyl reductase [NADPH] 3	CBR1;CBR3	4	19.5	30.375	0.599937	18.8821	21.0519	20.8928	21.0387	21.2885	20.8162	20.4772	20.8858	18.726	19.4474	18.4016	19.5802	18.9253	19.4197	21.1779	21.0421	21.5582	22.1808	22.3041	22.1528	17.9858	18.1654	19.3668	18.9967	19.748	20.4815	21.0323	20.9739	22.0631	19.2121	19.5654	19.5621	19.4701	19.343	19.8787
+	2.71904	-1.06307	P16233	Pancreatic triacylglycerol lipase	PNLIP	25	65.2	51.156	2.71904	27.711	27.5266	28.6127	28.7248	28.4617	29.2698	29.25	28.8621	28.6984	28.7399	27.9187	27.4596	27.3634	27.3488	26.9642	26.8847	26.5915	28.0549	28.2158	28.1315	26.496	26.8494	26.7822	28.0561	28.2289	28.0796	28.4629	28.0809	27.9402	27.3331	27.0217	28.9017	24.4072	24.7849	24.8174
	0.656921	0.445725	P16401	Histone H1.5	HIST1H1B	3	28.3	22.58	0.656921	19.7813	18.7113	18.97	19.5857	18.0675	18.7814	20.1397	18.5378	20.2853	20.3003	19.4418	20.5726	20.5386	18.4276	18.8822	19.3392	21.2822	19.8448	19.5476	19.1255	20.7922	20.0811	20.0643	21.3508	20.294	20.142	22.0966	23.4827	22.0693	18.9274	20.4632	18.9536	20.6995	21.3776	22.6718
	2.30944	-0.423644	P16403	Histone H1.2	HIST1H1C	11	39.9	21.364	2.30944	28.812	28.5065	28.4966	28.6389	28.4253	28.6978	28.4833	28.7237	29.005	28.6852	29.7824	28.1797	28.3581	28.356	28.2458	28.1793	28.2205	28.1841	28.0709	28.2459	28.4766	28.3632	28.0834	29.183	28.9067	28.9803	28.3797	28.8922	28.8713	28.3267	28.7183	23.9313	28.6674	28.9341	28.9431
	0.462354	-0.31481	P16444;H3BQS5;H3BP43	Dipeptidase 1	DPEP1	7	19.7	45.673	0.462354	20.8824	20.3876	20.8578	21.317	21.3137	22.0805	22.4429	21.7905	22.0731	22.7311	20.5275	20.5222	20.8235	21.1939	20.9516	21.1677	21.6151	20.3387	21.572	21.3215	20.0462	20.0312	22.3008	21.2633	22.1938	21.185	20.4877	20.6428	21.8401	21.4728	20.3662	24.8508	21.176	21.9071	20.9921
	0.458688	0.24941	P16519	Neuroendocrine convertase 2	PCSK2	11	21.8	70.564	0.458688	24.3662	23.8209	23.8871	23.8544	24.044	23.4037	22.4018	23.2639	23.4018	23.73	24.4754	23.0481	23.3307	23.165	24.2278	23.8285	23.1363	23.0599	23.2925	23.5996	24.298	25.2485	23.8207	24.7334	24.1266	23.2717	23.3232	23.6429	23.253	23.9413	24.3094	17.7887	23.78	24.5845	24.184
	0.477797	0.151923	P16615;H7C5W9;A0A0C4DH86;J3QSY6;H3BVB2;H3BTW4	Sarcoplasmic/endoplasmic reticulum calcium ATPase 2	ATP2A2	24	26.7	114.76	0.477797	23.1328	24.0489	23.3668	23.2267	23.3952	23.3369	23.3641	23.431	23.5839	23.9632	23.8556	23.606	23.7498	23.578	23.9554	23.4751	23.5063	23.6564	23.4515	23.0482	23.7346	24.7348	23.7159	23.2179	23.1847	23.4902	23.1467	22.8661	22.5266	24.5536	24.0442	24.8057	22.6875	22.8676	23.0501
	0.238543	0.0958126	P16870;D6RF88;C9JE88;D6R930;H0YAM0	Carboxypeptidase E	CPE	23	52.3	53.15	0.238543	26.5728	26.5968	27.0751	27.0858	27.2688	26.8132	26.8269	26.9293	27.2734	27.2857	27.8217	26.4966	26.5556	26.4992	27.002	26.8053	27.1156	26.5332	26.6851	26.6501	27.581	27.6626	27.2494	27.637	27.5778	26.5989	25.9885	25.9998	25.8696	27.0751	27.5606	24.6163	26.6607	26.6402	26.881
	0.0436738	0.0798877	P17066;P48741	Heat shock 70 kDa protein 6;Putative heat shock 70 kDa protein 7	HSPA6;HSPA7	2	17.3	71.027	0.0436738	19.5726	19.2538	18.6084	18.9692	17.9198	18.5072	20.248	19.1434	18.8383	18.9246	19.2004	20.4812	23.7246	18.5413	18.1798	18.9218	19.3914	19.6366	19.1806	18.7113	23.957	18.933	18.6215	19.6837	24.3343	25.4324	19.1084	18.0475	19.8847	24.0051	23.3547	19.0611	25.1599	18.262	18.9165
	0.616934	-0.613516	P17096;E5RIT9	High mobility group protein HMG-I/HMG-Y	HMGA1	3	30.8	11.676	0.616934	19.6202	19.9133	22.0285	21.7132	20.1212	22.1917	19.5781	20.2118	22.1222	22.0284	23.1022	21.6829	21.6617	21.8514	21.5572	18.4138	20.7872	21.8138	18.7695	20.4946	20.79	21.3306	21.9818	21.1709	20.9703	18.7922	18.3467	18.7764	17.6074	19.7157	19.2826	19.3336	21.8217	22.7583	22.6161
	0.580177	0.313765	P17174	Aspartate aminotransferase, cytoplasmic	GOT1	7	26.6	46.247	0.580177	20.0726	20.9672	21.7365	21.4999	20.8584	21.4714	21.3847	20.901	21.3169	21.2106	21.9343	18.8961	20.7156	20.7575	21.0539	21.626	21.721	21.0181	20.9481	20.8873	21.247	21.4013	21.7429	21.6331	21.3302	20.5162	20.7426	20.9255	20.3977	21.2867	21.336	22.8873	20.8183	21.0404	21.2468
	0.170686	-0.153411	P17612;Q15136;A0A087WVC4;A0A0A0MS54;P22694	cAMP-dependent protein kinase catalytic subunit alpha	PRKACA;KIN27	3	7.4	40.589	0.170686	20.8422	19.6331	20.6002	20.756	20.9071	18.5649	19.716	19.5375	19.1683	18.812	20.6691	19.7882	19.8312	18.1139	18.7742	20.6044	20.8415	19.9054	19.6436	19.5921	19.2196	19.4873	18.5838	19.3918	19.7672	17.8426	20.7133	18.7904	18.7655	18.8313	21.0352	19.3559	19.7071	19.1447	19.5843
	0.455402	-0.307554	P17655	Calpain-2 catalytic subunit	CAPN2	4	6.7	79.994	0.455402	20.2788	20.398	20.5861	20.5454	21.1202	18.8195	20.5722	20.0885	20.3252	20.3843	18.4522	20.6809	21.329	20.7014	20.4673	20.4271	20.7446	20.1929	19.0856	19.0298	20.1101	19.1813	20.7459	19.8172	20.7862	20.1957	20.2232	20.2665	20.0589	21.2781	21.352	19.5107	20.5019	20.5787	19.3414
	0.429247	0.419583	P17661	Desmin	DES	4	15.1	53.535	0.429247	18.9258	20.5269	19.7591	18.6064	19.2754	18.1177	19.1818	19.6763	19.4167	18.8255	18.7333	19.5812	20.4211	18.7472	18.6947	20.6036	18.4571	19.4014	19.4289	19.3757	18.6635	19.2371	23.3535	20.3229	19.2124	19.0402	22.6691	19.9842	22.3522	17.0174	18.7203	18.5724	20.3599	20.6461	18.2539
	0.448659	-0.291341	P17858	ATP-dependent 6-phosphofructokinase, liver type	PFKL	12	21.7	85.018	0.448659	21.8579	20.7394	22.8249	22.5811	22.8141	22.7636	22.9124	22.321	23.0155	22.6156	21.1365	22.8354	22.6061	22.5019	22.4321	22.7911	22.6608	21.7496	21.8087	21.4524	22.6142	20.5358	22.8853	19.8399	22.3703	23.1127	22.2148	22.3448	22.4306	23.886	23.548	20.4939	22.4222	21.7619	22.3356
	0.195139	-0.175241	P17931;G3V3R6	Galectin-3;Galectin	LGALS3	2	8.8	26.152	0.195139	20.4274	20.6279	18.3013	19.7609	18.8523	18.7116	19.9023	19.1386	20.1007	20.3277	19.0167	20.3682	20.5742	20.438	18.1489	19.0149	20.1285	18.6977	19.49	19.4373	20.7104	21.1857	19.3901	18.6849	18.756	19.0809	19.6626	17.7027	17.8287	19.0018	18.5992	20.7773	21.9486	20.0539	21.137
	1.44161	0.592035	P17987;E7ERF2;E7EQR6;F5H282;F5H136;F5GZ03;F5GZI8;F5H676;F5H726;F5GYL4;F5H7Y1	T-complex protein 1 subunit alpha	TCP1	18	36.2	60.343	1.44161	23.1927	23.0891	23.8728	23.8693	23.9766	23.3302	24.0958	23.3977	24.1264	22.8348	23.153	24.2207	22.6297	24.2448	24.6601	24.3317	24.4335	23.3052	23.9663	22.7744	24.8437	24.9771	24.2006	23.4853	23.8017	24.4527	23.2409	24.3785	23.5482	24.1398	24.6642	23.5267	23.1007	23.8504	23.5095
	1.06913	-0.614153	P18065;C9JMY1;C9JW52	Insulin-like growth factor-binding protein 2	IGFBP2	3	10.5	34.814	1.06913	19.1688	20.6397	19.0902	18.2983	20.0776	18.6321	18.4119	19.8639	19.5389	18.9365	20.9214	20.8407	18.6739	19.5022	19.5596	18.5374	18.913	19.4891	18.3474	18.2859	18.3335	19.8559	18.3912	19.8792	18.2407	20.3838	19.0098	18.863	19.0102	20.2224	18.6137	20.5785	19.8238	20.292	19.142
	0.360762	-0.415502	P18077;F8WBS5;F8WB72;C9K025	60S ribosomal protein L35a	RPL35A	5	33.6	12.538	0.360762	22.5627	20.6997	23.3287	23.5996	23.0434	23.4936	21.4172	21.5414	22.2413	22.4284	24.3727	22.8337	19.2177	22.3472	22.5288	20.4271	22.733	22.8882	22.3	21.7494	20.3486	21.3963	23.1853	21.4954	18.5176	22.2642	22.5594	22.5597	22.6473	22.3668	24.0563	18.7457	23.3836	23.8823	23.1467
	1.10158	0.353198	P18085;C9JPM4;C9JAK5;U3KQF2	ADP-ribosylation factor 4	ARF4	4	47.2	20.511	1.10158	23.4887	23.6546	22.9795	23.0501	22.9569	23.2124	22.9446	23.3084	22.9278	23.1128	22.9089	22.3347	22.449	21.8007	23.6146	23.4266	22.9509	23.3203	23.3153	23.2529	23.689	22.4327	23.6166	22.7779	23.127	23.0577	23.0138	23.5532	23.3217	23.1839	22.4903	20.1395	23.6592	23.2388	23.0562
	0.295996	-0.102355	P18124;A8MUD9;C9JIJ5;C9JZ88	60S ribosomal protein L7	RPL7	10	41.1	29.225	0.295996	25.1331	25.0904	24.8624	24.9801	24.998	24.9791	24.9023	25.1594	25.1552	25.0533	25.9684	24.9805	24.8746	24.7843	25.0594	24.6104	24.8221	24.4858	24.9356	24.9336	25.5105	25.799	24.5144	25.2484	24.549	25.4363	24.7233	25.0237	24.7329	24.0603	24.6645	25.6711	24.8569	25.2724	25.2513
	0.016324	-0.00668934	P18206;Q5JQ13;A0A096LPE1	Vinculin	VCL	37	39.4	123.8	0.016324	24.8651	24.9709	24.0887	23.9824	24.4229	24.2055	24.1778	24.405	24.1866	24.3958	24.4895	24.4533	24.5512	24.5063	24.6738	24.1113	24.7998	24.2546	24.1593	24.2915	24.366	25.1589	23.7895	24.4929	24.1177	24.5041	24.2234	24.5334	23.8339	24.5296	25.029	24.7215	24.3236	24.477	24.6076
+	4.4986	0.835885	P18669;P15259;Q8N0Y7	Phosphoglycerate mutase 1	PGAM1	8	46.5	28.804	4.4986	24.0736	24.4625	23.4372	23.5652	23.5367	22.9828	23.3012	23.0136	23.3049	23.2667	23.9293	23.6119	23.2911	23.6516	24.3331	24.2676	24.246	24.6683	24.7524	24.7393	24.3177	23.8333	24.1406	24.3909	24.7762	24.0114	23.5669	23.7465	23.5804	23.9464	24.2887	20.0836	23.5768	23.8885	24.2319
	0.187823	0.0945528	P19021;H7BYD9;D6RG20;F8W8D9	Peptidyl-glycine alpha-amidating monooxygenase;Peptidylglycine alpha-hydroxylating monooxygenase;Peptidyl-alpha-hydroxyglycine alpha-amidating lyase	PAM	8	10.1	108.33	0.187823	22.6668	22.8103	22.1617	22.3932	22.4507	20.6655	21.5608	21.9276	22.3178	22.84	22.0247	22.5427	22.4262	22	22.114	22.1681	22.5953	22.497	22.1712	21.9661	22.4499	21.9556	22.7261	22.5109	22.8829	21.2648	20.9853	22.0984	21.2123	23.2208	23.4382	20.1132	22.6023	21.6164	22.2677
	0.102032	0.0380425	P19338;H7BY16;C9JYW2;C9JLB1;C9J1H7;C9JWL1	Nucleolin	NCL	20	27.7	76.613	0.102032	27.6826	27.7651	27.7582	27.773	27.9524	27.9462	27.8461	27.9608	27.567	27.4644	28.7436	27.5987	27.3916	27.5973	27.8522	27.6909	27.283	27.7226	27.9144	27.8897	28.0994	28.4647	27.5272	27.8478	27.852	27.6102	27.553	27.6076	27.6583	28.025	27.7018	28.9791	27.7621	27.9939	27.9832
	0.00153756	0.000979711	P19623;K7EL89;K7ESL0	Spermidine synthase	SRM	2	7.6	33.824	0.00153756	19.4138	18.9546	19.2227	18.9615	19.1174	18.0869	19.5653	19.4238	19.3012	19.2625	18.9764	18.9395	19.8788	19.3171	18.3054	19.6379	19.091	19.1191	19.7655	19.715	18.0714	19.841	19.0192	19.6068	18.7675	19.1536	18.7318	17.9245	19.0503	19.4616	18.7332	19.1067	19.5969	18.4712	20.6525
	2.03842	-0.863171	X6R868;P19835	Carboxylic ester hydrolase;Bile salt-activated lipase	CEL	26	37.7	79.666	2.03842	27.517	27.7584	27.7851	27.6784	27.7937	28.0317	28.1585	28.0449	27.7777	27.7168	28.2811	27.0738	26.9717	27.0909	25.919	26.4924	26.5225	27.9063	28.0749	28.0227	27.2558	25.7777	25.4828	27.0188	27.059	27.1636	27.7412	27.544	27.5842	25.3885	25.751	27.4004	25.9596	26.1937	26.3627
	2.1849	-1.12745	P19961	Alpha-amylase 2B	AMY2B	4	53.6	57.709	2.1849	23.4355	23.8628	23.6609	23.4351	23.5158	24.1568	24.465	24.091	23.1532	23.4461	21.7149	22.0085	22.3585	21.6088	20.8687	21.7178	21.1345	22.0887	22.5136	22.4578	23.3745	21.8584	22.7114	22.6904	23.2714	24.081	24.346	23.8575	23.1859	21.0476	20.6106	18.8166	20.2345	18.3384	20.0567
	0.112008	0.126591	P20020;E7ERY9;H0YHH6;H0Y7S3;Q16720;Q01814;H0YDG5;H7BZS8;H7BY13	Plasma membrane calcium-transporting ATPase 1;Calcium-transporting ATPase	ATP2B1	5	5.4	138.75	0.112008	21.0604	19.8395	21.2602	20.9982	20.9456	20.5379	20.5556	20.5862	20.5172	20.9794	17.8197	19.1806	19.5979	19.4959	21.0127	21.412	21.5692	20.7282	20.8849	20.8246	18.9246	18.6676	19.2846	19.3929	19.7002	19.7234	20.6286	21.7279	20.9068	20.8034	19.0837	19.6705	20.7249	21.0032	19.9505
	0.160704	0.101965	P20042	Eukaryotic translation initiation factor 2 subunit 2	EIF2S2	6	18.6	38.388	0.160704	21.519	21.3853	21.887	21.196	21.4559	21.6166	21.7718	22.0168	21.8542	22.2925	21.2788	20.9501	20.4939	20.4402	21.9602	21.8174	22.1914	21.2475	22.0114	21.9524	21.554	20.0645	21.0774	21.8127	21.1	20.8996	21.9786	21.8957	21.317	20.2745	19.3476	20.5137	21.7683	22.3717	22.4208
	0.788833	-0.329267	P20073	Annexin A7	ANXA7	14	32.2	52.739	0.788833	24.0078	23.8986	23.9152	23.9691	24.0461	23.6118	23.8372	23.7122	24.0464	24.3895	25.3437	23.6674	24.0206	23.9676	24.5692	24.1856	24.3003	23.3147	23.1612	22.734	24.0537	22.9123	24.0842	23.8263	23.4104	22.2156	23.0082	23.2876	23.4626	24.5339	25.1472	24.1552	23.4707	23.7101	23.9316
	0.678442	0.519598	P20336;S4R3Q3	Ras-related protein Rab-3A	RAB3A	2	21.4	24.984	0.678442	21.7719	21.9602	20.5144	19.9011	20.0962	19.4962	20.4056	19.749	20.4563	20.2671	17.9523	20.2942	20.2459	20.0613	20.6667	21.5616	21.3046	20.6574	19.2385	19.1839	21.3716	21.241	21.4901	20.8551	21.084	18.3845	20.0288	20.222	19.6383	21.861	20.4477	20.0624	20.1361	18.3781	19.9383
	0.823998	1.07527	P20337	Ras-related protein Rab-3B	RAB3B	4	28.3	24.758	0.823998	24.6052	23.3849	22.4799	22.2385	21.6172	22.2718	22.0116	21.3997	22.3031	21.7246	17.454	19.4236	18.9177	19.6148	22.2438	22.9089	22.7681	22.6024	20.8245	21.4585	25.0541	21.2625	23.0561	20.6945	24.0671	20.6011	21.6776	20.8971	20.5702	22.899	21.894	19.4921	19.9342	20.9957	20.2963
	1.6755	1.49155	P20340;C9JU14;J3KR73;Q9NRW1;C9JB90;F5H3K7;Q14964	Ras-related protein Rab-6A;Ras-related protein Rab-6B	RAB6A;RAB6B	4	22.1	23.593	1.6755	24.6865	24.9864	23.7933	23.3723	24.1687	23.7306	23.5639	23.8488	23.1408	23.3471	23.7433	21.0571	19.8048	19.2546	24.69	24.4581	25.0956	24.2524	24.4138	24.5328	23.7345	25.4185	24.1484	22.7569	22.4318	23.7586	23.8374	23.9476	23.0704	24.8097	25.424	20.4501	22.8756	23.1574	23.2121
	0.901802	-0.402032	P20618	Proteasome subunit beta type-1	PSMB1	4	19.1	26.489	0.901802	21.1838	19.6341	21.1291	21.7661	21.6304	21.0324	21.6324	21.4402	21.2733	21.2796	20.8149	21.4072	21.8125	21.821	21.407	21.3262	20.5633	21.2818	21.2151	20.6587	19.6313	20.2894	21.4886	20.7987	21.0477	20.9657	20.8678	21.2199	21.2288	21.2685	20.5305	19.4255	20.1949	21.1597	21.1001
	0.759705	-0.224224	P20700;E9PBF6;A0A0D9SFE5;A0A0D9SFY5	Lamin-B1	LMNB1	15	34.8	66.408	0.759705	23.5603	23.455	23.1169	23.2016	23.261	23.1757	23.2144	23.2541	23.3151	23.3429	23.89	23.2961	23.4187	23.2677	23.2728	23.1025	23.8333	23.0259	23.0488	23.4806	23.5861	21.9407	22.7573	23.558	23.4702	23.5539	23.3798	23.3462	23.2564	23.9676	23.7448	19.6135	23.8538	23.8059	23.7151
	0.496327	0.490043	P20774;Q5TBF5	Mimecan	OGN	4	18.1	33.922	0.496327	19.379	20.8836	21.5259	20.5716	20.4667	21.0331	21.1256	20.5185	20.6742	19.5079	20.6084	19.3891	19.5989	18.7362	22.0712	22.0721	22.502	18.7048	20.1227	20.075	19.6515	19.3192	22.4755	19.9962	20.6608	21.5124	21.8809	21.4276	20.8383	22.4762	21.6727	20.578	21.7177	21.5556	18.4643
	0.0201528	-0.0424193	P20962;F5H7R9;F5GXR3	Parathymosin	PTMS	3	22.5	11.53	0.0201528	21.4514	20.4593	22.587	22.887	22.1056	22.7475	22.3221	22.4127	22.5424	22.5185	24.0782	18.3971	20.8513	18.4764	21.5224	22.563	22.2736	23.0454	22.9565	23.0913	19.0648	18.0076	22.4169	18.7298	20.3075	22.5438	21.7606	21.3476	23.1089	22.8797	21.4764	20.0198	23.3901	23.7828	23.9228
	0.178653	-0.177249	P21266;A0A0A0MTN3	Glutathione S-transferase Mu 3	GSTM3	7	44	26.559	0.178653	21.8873	22.0402	21.3954	21.4511	21.4933	21.9709	21.9754	22.1606	20.9097	21.2829	18.8224	21.7226	21.7685	21.845	21.3283	21.6065	21.7967	20.6416	21.9905	18.7449	21.2851	22.017	22.3176	21.5174	22.2574	22.5128	22.7987	21.3889	22.2663	22.5621	21.8066	21.0536	22.092	21.77	21.9777
	0.121145	-0.0831218	P21281;H0YC04;C9JL73;P15313;H0YAT8;E5RGH6;C9J5E3;C9JNS9	V-type proton ATPase subunit B, brain isoform	ATP6V1B2	12	30.3	56.5	0.121145	22.7579	21.7144	23.581	23.4064	23.5189	23.0823	23.2166	23.463	23.5793	23.7548	24.025	23.6232	23.497	23.5412	23.8719	23.9827	24.2007	22.9842	22.4811	22.7647	23.0134	22.2507	23.7633	22.9445	22.7405	22.3589	22.5954	22.8453	22.3086	24.7711	25.242	20.663	22.9705	22.9223	22.6646
	0.0527881	0.0369717	P21283;E7EV59	V-type proton ATPase subunit C 1	ATP6V1C1	7	18.8	43.941	0.0527881	21.4573	20.822	21.5613	22.0122	21.4674	21.4566	20.9809	20.7512	21.2619	21.7009	20.1842	20.8308	21.157	20.4871	21.9727	21.5223	21.9821	21.1154	20.824	21.1653	19.7184	20.7194	21.6828	18.9789	18.5086	21.3955	20.2445	20.9692	20.1494	21.115	22.8652	21.2869	21.0125	20.8535	21.0604
	0.393477	-0.177823	P21333;Q5HY54;Q60FE5;A0A087WWY3;F8WE98;H0Y5C6;H0Y5F3;H7C2E7	Filamin-A	FLNA	52	31.7	280.74	0.393477	24.8439	25.0197	24.5631	24.6179	24.6449	24.3922	24.4579	24.6863	24.7262	24.8415	25.3518	25.7104	25.8219	25.7913	24.8715	24.6794	24.9715	24.419	24.1701	24.4548	25.5742	25.4065	24.5112	24.8108	24.7297	25.0237	24.7798	25.1793	24.9695	25.0735	25.7463	20.37	25.0629	25.1807	25.1815
	0.0809772	0.0523039	P21397	Amine oxidase [flavin-containing] A	MAOA	8	20.9	59.681	0.0809772	23.0378	22.5561	22.3039	22.1071	22.503	22.3579	21.9317	22.2361	22.2985	22.6858	23.4354	22.2532	22.7405	22.5605	23.0141	22.91	22.9216	22.1633	22.2577	22.6254	23.6955	20.9262	22.4617	22.2157	23.147	22.9151	23.0422	22.9886	23.3476	22.8862	22.9839	19.8513	22.9563	22.7099	23.0847
	0.678938	0.525364	P21399	Cytoplasmic aconitate hydratase	ACO1	12	18.7	98.398	0.678938	21.8294	21.8249	21.7816	22.0903	21.6639	21.8696	21.7159	21.6702	21.3879	21.8458	18.1924	21.6264	21.1388	19.3383	21.551	21.737	21.4901	21.8971	22.8277	22.3479	21.996	20.6806	21.7565	22.6087	21.9414	22.9979	22.4117	22.1091	22.334	21.4894	20.6369	20.1542	23.2513	22.3366	22.5102
	0.0976631	0.114821	P21695	Glycerol-3-phosphate dehydrogenase [NAD(+)], cytoplasmic	GPD1	9	22.3	37.567	0.0976631	22.9941	23.605	22.8664	22.6515	22.6667	21.8433	21.7076	22.0616	22.8895	23.2646	23.7287	22.6939	20.3471	20.918	23.1382	22.7448	23.6742	21.2148	21.421	21.445	24.5366	21.917	22.952	21.7426	21.1771	20.2187	20.6919	21.3326	20.7181	23.0242	22.9352	19.7901	21.0933	21.2792	21.1103
	0.305122	-0.130084	P21796;C9JI87	Voltage-dependent anion-selective channel protein 1	VDAC1	11	51.6	30.772	0.305122	25.0462	24.82	23.971	24.3303	23.907	23.8491	24.1907	24.1959	24.3847	24.1509	22.8411	24.5295	24.5535	24.7555	23.9191	24.0934	24.352	24.037	24.066	24.3559	24.3651	23.9477	23.9593	24.4854	23.969	23.8581	24.0669	23.4463	24.1037	25.171	24.7268	20.199	24.4576	24.794	24.3784
	0.38756	0.388112	P21810;C9JKG1	Biglycan	BGN	6	19	41.654	0.38756	21.7272	21.912	21.588	22.2401	21.4758	21.6624	23.093	21.7927	21.5366	21.7741	18.2517	22.7007	23.0409	22.9062	22.8154	23.0692	23.2567	20.9866	21.4747	21.4002	21.7719	23.2508	21.9899	21.4697	20.8918	21.1056	21.361	21.5617	20.9897	21.4144	22.4984	20.9382	23.8188	22.4845	22.5321
	0.699861	-0.401604	P21912;A0A087WXX8;A0A087WWT1	Succinate dehydrogenase [ubiquinone] iron-sulfur subunit, mitochondrial	SDHB	3	9.3	31.629	0.699861	18.379	18.9976	18.9137	20.1279	20.0121	18.2432	18.3729	18.3636	19.9692	20.1836	20.5313	18.5108	18.9609	19.9332	19.465	18.6711	18.6428	19.5859	18.8029	18.144	18.5821	18.9867	18.7545	19.23	19.0685	19.7133	18.638	19.1081	20.3357	19.4191	20.0744	20.8572	19.7061	19.0726	18.3308
	1.57811	0.503319	P21980;A2A299;A2A2A0;P49221	Protein-glutamine gamma-glutamyltransferase 2	TGM2	15	26.2	77.328	1.57811	23.5485	23.7408	22.9887	22.9546	22.8006	22.991	22.872	22.8214	22.8783	22.9828	21.2721	22.702	22.9052	23.2366	23.4171	23.6964	23.8582	22.9678	22.9696	23.0353	23.8428	23.1925	23.711	20.2994	21.629	22.7797	21.5791	22.9537	23.1035	24.5058	24.3501	21.3472	24.4953	24.413	24.2987
	0.351628	-0.255908	P22033	Methylmalonyl-CoA mutase, mitochondrial	MUT	4	6	83.134	0.351628	18.4936	19.2367	19.7324	19.9714	20.0593	20.075	20.2104	20.7505	19.8661	19.6286	19.0725	18.0835	19.2005	19.6229	19.5451	19.9099	19.7584	20.2141	18.2066	19.2823	18.0372	18.5267	20.3618	20.9181	19.7492	20.569	20.3423	20.1843	20.2077	20.5705	18.8015	19.0498	19.0238	19.0376	18.3707
	0.841176	0.542695	P22059;H0YCV6	Oxysterol-binding protein 1	OSBP	5	6.8	89.42	0.841176	18.0629	19.4778	20.3282	20.1967	20.2646	20.85	20.5621	20.4604	19.6545	19.3938	18.8568	18.7167	19.4422	18.2846	20.5323	20.5596	20.8618	20.1303	20.6767	20.3541	18.5943	19.1659	20.5064	19.1943	19.46	20.2993	20.3378	20.5573	20.522	21.2347	19.4775	20.1043	19.7912	19.0763	21.0042
	0.148302	0.112388	P22087;M0R0P1;M0R299;M0QXL5;M0R2Q4;M0R2U2;M0R1H0;M0R2B0	rRNA 2-O-methyltransferase fibrillarin	FBL	6	20.2	33.784	0.148302	18.7012	21.0982	21.0828	21.0503	21.2316	20.9408	21.1049	21.0181	21.0072	21.7771	21.333	19.4715	21.0665	20.6877	20.8405	21.1474	20.8199	20.8583	21.184	21.2251	21.4462	19.6726	21.2559	21.373	20.7072	21.4454	21.7859	21.0471	22.3148	22.0583	21.6628	20.552	22.6378	21.3645	21.8809
	0.0100878	0.00594888	P22102	Trifunctional purine biosynthetic protein adenosine-3;Phosphoribosylamine--glycine ligase;Phosphoribosylformylglycinamidine cyclo-ligase;Phosphoribosylglycinamide formyltransferase	GART	3	3.6	107.77	0.0100878	19.4621	19.4435	19.1938	18.6655	18.7003	18.9041	19.2058	18.3244	19.9277	20.0537	19.0652	19.2864	19.4079	19.9277	19.8316	18.8256	18.788	19.0234	19.3362	18.7692	19.5806	19.3758	19.8169	18.1692	20.3824	17.7815	16.8668	18.5368	19.122	18.6917	19.2249	20.3819	19.4324	19.8548	19.0694
	0.380424	0.151236	P22314;Q5JRR6;Q5JRR9;Q5JRS0;Q5JRS1;Q5JRS3;Q5JRS2	Ubiquitin-like modifier-activating enzyme 1	UBA1	29	35.4	117.85	0.380424	25.9718	26.1277	25.2143	25.2794	25.2218	24.9544	24.8971	24.8839	24.9012	25.1965	25.5756	25.1227	25.0338	25.0248	25.2028	25.4751	25.666	24.8344	24.8382	24.8919	25.9259	26.1233	25.5925	24.9999	25.7304	25.1394	24.8847	24.9204	25.2422	25.9825	25.4935	24.6887	25.4235	25.1942	25.3165
	0.188915	0.143074	P22413;E9PE72	Ectonucleotide pyrophosphatase/phosphodiesterase family member 1;Alkaline phosphodiesterase I;Nucleotide pyrophosphatase	ENPP1	4	5.3	104.92	0.188915	19.2755	18.4595	18.3822	20.1686	18.3372	20.1287	18.1739	19.1627	19.4156	19.9519	19.2038	19.4653	18.4215	17.9607	19.5012	19.8496	18.6997	19.3694	18.827	18.4648	20.2229	19.5041	18.1749	18.2867	18.7597	19.054	18.8044	19.1483	18.3633	18.4024	20.233	19.5787	19.0306	19.2268	19.0342
	0.449351	0.120539	P22626;A0A087WUI2	Heterogeneous nuclear ribonucleoproteins A2/B1	HNRNPA2B1	18	51	37.429	0.449351	27.1993	27.7253	27.2671	27.3109	27.3774	27.0675	27.1308	27.1722	27.4772	27.1244	28.245	27.2046	27.0734	27.0783	27.3701	27.3505	27.4941	27.4212	27.1354	27.1639	27.9422	27.706	27.3644	27.5073	27.4682	27.2824	26.976	27.2575	27.1695	27.4109	27.8829	26.7265	27.242	27.3074	27.4405
	2.19894	-0.528113	P22695;H3BRG4;H3BSJ9;H3BP04;H3BUE4;H3BUI9;A0A087WVZ4	Cytochrome b-c1 complex subunit 2, mitochondrial	UQCRC2	9	28	48.442	2.19894	22.5232	22.978	22.7021	22.9303	22.9391	22.8769	23.2532	23.087	22.8162	22.8724	22.3202	22.9426	22.9131	23.0146	22.674	22.6726	23.0378	22.1933	22.2043	22.3408	20.9558	22.6939	22.2973	22.3575	22.7623	23.3877	22.7613	22.6504	22.3772	23.3924	23.3433	20.4817	22.4409	21.986	21.9556
	0.851003	0.330557	P23246;H0Y9K7;H0Y9U2	Splicing factor, proline- and glutamine-rich	SFPQ	19	30.3	76.149	0.851003	24.936	23.6047	24.6801	24.7726	24.6945	24.5419	24.4876	24.6836	24.7886	24.8592	25.6332	24.5442	24.8739	24.6074	24.6761	24.4499	24.6996	24.8527	24.8385	25.0115	25.9385	26.202	24.5469	23.9363	24.1507	24.3648	24.4541	24.6669	24.3375	24.3443	24.7814	24.5885	24.4992	24.49	24.6777
	0.739691	-0.402769	P23284	Peptidyl-prolyl cis-trans isomerase B	PPIB	11	46.3	23.742	0.739691	26.2673	26.2211	26.2134	26.2014	26.536	26.342	26.2851	26.5444	26.3295	26.3526	27.1587	25.8782	25.8967	25.9203	26.4307	26.1095	26.3824	26.1095	26.0473	26.2609	26.0364	23.1921	26.4718	26.0349	25.9792	25.8281	26.4176	26.852	26.4098	26.5828	27.0647	26.8178	26.1011	26.4286	26.5889
	0.647794	-0.470475	P23368	NAD-dependent malic enzyme, mitochondrial	ME2	7	17.8	65.443	0.647794	19.4558	21.2166	21.2131	21.4055	21.1926	20.9321	22.2765	21.0013	20.7247	21.3697	21.2728	22.3086	22.1594	21.1863	21.6319	21.8153	21.7295	20.4363	20.9469	20.7035	18.3205	21.3729	20.1971	20.7058	20.4041	20.2399	20.8611	20.6347	19.994	21.4296	23.3254	20.6368	20.0616	20.6184	20.6532
	0.148149	0.217658	P23381;H0YJP3;G3V423;G3V5U1;G3V456;G3V277;G3V3H8;G3V3Y5	Tryptophan--tRNA ligase, cytoplasmic;T1-TrpRS;T2-TrpRS	WARS	6	17.8	53.165	0.148149	19.5755	18.5723	21.3306	21.9707	21.8673	20.8735	21.4446	21.2182	20.8682	21.0889	18.7839	19.5841	18.5345	20.4026	21.6777	22.0202	22.01	20.1619	21.039	18.2229	20.2804	18.2181	22.2598	17.8452	19.673	18.7733	20.4857	20.4361	21.1391	22.955	20.6598	18.9794	22.8371	21.1422	20.5637
	2.39407	-0.474263	P23396;E9PL09;E9PPU1;H0YEU2;F2Z2S8;H0YCJ7;H0YF32;E9PQ96;E9PJH4;E9PK82;E9PSF4;E9PQX2;H0YES8;E9PJN9	40S ribosomal protein S3	RPS3	16	74.1	26.688	2.39407	25.5653	24.7711	25.444	25.1937	25.2159	25.5311	25.9548	26.0489	25.4702	25.6916	25.848	25.6801	25.471	25.5288	25.3997	25.5287	25.4109	24.9512	25.0435	24.8321	25.0071	24.316	25.0087	25.1056	25.155	25.5669	25.4242	25.3106	25.0209	25.7996	26.2767	25.1683	25.3089	25.5189	25.5411
	1.72182	0.917128	P23526	Adenosylhomocysteinase	AHCY	12	33.1	47.716	1.72182	23.2627	22.8667	21.9785	22.1526	22.5874	21.9553	22.0755	22.5984	22.4167	23.0009	21.5954	20.8776	21.7683	21.2235	23.3852	23.0989	23.3835	23.2894	23.7839	23.7676	24.0077	20.4884	22.5665	24.5965	24.2758	22.1192	22.8486	23.6483	23.4773	22.9786	23.6982	22.8339	23.6394	23.7228	23.8537
	1.28238	0.435224	P23528;G3V1A4;E9PK25;E9PP50;E9PQB7;E9PLJ3;E9PS23;Q9Y281	Cofilin-1	CFL1	15	74.1	18.502	1.28238	26.2445	26.863	25.3085	25.3353	25.0235	24.9304	25.3292	25.2117	25.3679	25.2678	25.4365	25.7787	25.5201	25.3612	25.689	25.8227	25.9727	25.8675	25.714	25.5279	25.8974	27.1609	25.7508	25.1248	25.7188	24.6487	25.4355	25.4419	25.1652	25.7233	26.05	23.8285	26.0208	25.9097	25.8342
	0.269583	0.170305	P23786	Carnitine O-palmitoyltransferase 2, mitochondrial	CPT2	7	12.2	73.776	0.269583	20.7045	21.7519	22.038	21.7995	22.1006	21.6974	21.6779	21.1931	22.1765	21.9953	21.2889	21.1568	21.2098	19.7108	21.4676	20.9386	21.5831	21.9796	21.8148	21.647	20.6701	21.9439	22.6673	20.8196	22.0529	20.1385	21.4729	21.1432	21.573	21.7523	22.0147	19.4527	22.4932	21.7134	21.3488
	0.628715	0.242318	P24534;C9JZW3;F8WF65;F2Z2G2	Elongation factor 1-beta	EEF1B2	6	40.4	24.763	0.628715	24.2257	25.0781	24.0047	24.0174	23.8423	24.4303	24.5381	24.4915	24.1906	23.8838	24.2345	23.7121	23.7678	23.8383	23.5838	24.1136	23.7401	25.1482	24.9645	24.8861	24.6326	24.6558	23.9059	23.8678	24.4654	24.2797	24.5667	24.8628	24.4253	24.7533	23.0973	23.3411	24.4328	24.4838	24.388
	0.544433	0.288433	P24539;Q5QNZ2	ATP synthase F(0) complex subunit B1, mitochondrial	ATP5F1	9	39.1	28.908	0.544433	23.978	23.7023	23.3169	23.2207	23.7538	22.4974	22.4002	22.5956	23.8779	23.5286	24.9575	23.3903	23.3926	23.2283	24.2801	23.3934	23.6864	22.8482	23.5286	23.6673	23.7721	24.6906	23.4836	23.8063	23.4189	23.123	22.5783	23.2511	22.4853	24.0235	24.6656	26.0344	22.7845	23.3965	23.4606
	0.581723	0.552257	P24666;F2Z2Q9;G5E9R5;D3YTI2	Low molecular weight phosphotyrosine protein phosphatase	ACP1	2	12.7	18.042	0.581723	20.6477	21.5893	21.3556	19.0898	21.9708	21.0867	21.2186	21.5115	18.7006	19.7429	21.1655	20.5585	18.1097	18.4951	21.5098	21.1894	21.4987	19.431	20.9093	20.7957	19.9721	21.6919	21.3424	20.9694	20.8621	21.2823	21.2373	20.8807	21.0479	21.6194	22.1469	19.7399	19.885	19.5258	21.842
	0.40832	-0.131972	P24752;H0YEL7;E9PRQ6;E9PKF3	Acetyl-CoA acetyltransferase, mitochondrial	ACAT1	15	45.4	45.199	0.40832	25.3051	24.0979	24.9119	24.7559	25.0265	25.0722	25.0369	25.3234	24.9008	25.0292	25.4416	25.3157	25.1228	24.9572	24.8116	24.2731	24.8012	24.8444	24.7541	24.9339	25.3666	25.591	24.6273	25.2457	25.1604	24.4911	24.7116	24.7952	25.0262	25.12	25.968	25.6513	24.4643	24.4817	24.6935
	0.139811	-0.150586	P25311;C9JEV0	Zinc-alpha-2-glycoprotein	AZGP1	4	16.1	34.258	0.139811	20.3569	18.1484	20.2659	18.9127	20.5572	19.4017	18.8227	18.124	20.6426	20.6792	18.1796	19.224	18.7393	18.9809	18.5711	20.2317	18.9506	18.2792	18.5249	19.0102	18.9127	21.5193	18.8819	21.9197	20.9047	18.6786	19.9963	19.2202	19.6742	18.6937	19.9347	19.2689	19.3395	19.4341	19.0732
	0.556585	-0.200995	P25398	40S ribosomal protein S12	RPS12	7	69.7	14.515	0.556585	23.4616	23.7119	23.5452	23.3199	23.5734	23.9799	23.9345	23.2279	23.8452	23.7503	23.8705	24.2044	23.8975	23.7579	23.1454	22.5826	22.7856	23.6938	23.7084	23.8723	23.9464	24.4517	23.4849	24.8784	23.936	24.1391	23.5843	23.6627	23.5483	24.6421	23.4947	25.1033	23.6717	24.1592	23.3679
	2.22462	-0.218461	P25705;K7EK77;K7ERX7;K7EJP1;K7ENJ4;K7EQH4;K7ESA0	ATP synthase subunit alpha, mitochondrial	ATP5A1	26	53	59.75	2.22462	27.0193	27.0163	26.5241	26.6779	26.6653	26.5391	26.6625	26.8022	26.6958	26.7209	26.9855	26.8375	26.8565	26.7779	26.7188	26.3687	26.8202	26.5435	26.5812	26.5434	26.5883	26.2131	26.5871	26.5569	26.837	26.748	26.4187	26.3948	26.1621	26.6468	27.2892	27.5416	26.3764	26.3545	26.3964
	0.0759424	-0.0637288	P25786;F5GX11;B4DEV8	Proteasome subunit alpha type-1	PSMA1	8	36.1	29.555	0.0759424	23.0884	22.7542	22.936	22.7692	23.0634	22.5116	22.6142	23.1375	23.2653	23.2523	23.5795	22.7337	22.8557	23.0356	23.3652	23.1411	23.2794	22.9284	23.4	23.2904	23.2918	19.954	23.517	22.6679	22.4455	22.6702	22.6624	22.7281	22.3193	24.0686	24.2775	19.5001	22.6964	23.0314	22.9858
	0.176719	0.20687	P25788;G3V4X5;G3V3W4;G3V5N4	Proteasome subunit alpha type-3	PSMA3	7	27.1	28.433	0.176719	20.1386	20.9715	22.0082	22.3905	21.7383	21.8661	22.0622	21.8522	21.4922	22.4832	22.1689	18.7057	19.4899	20.7118	22.0798	21.9466	22.7259	21.7582	21.8709	21.5527	19.6324	19.9032	22.0144	21.7567	21.5842	21.3948	21.5814	21.9681	21.6042	22.4661	23.1209	20.0707	22.5261	21.9806	22.0883
	1.57801	1.15782	P25789;H0YMA1;H0YMZ1;H0YN18;H0YL69;H0YLC2;H0YKT8;H0YMI6;H0YKS0;H0YLS6;H0YMV3	Proteasome subunit alpha type-4;Proteasome subunit alpha type;Proteasome subunit beta type	PSMA4	5	21.5	29.483	1.57801	22.2517	20.2952	22.7272	22.4418	22.3399	22.2599	22.2565	23.0058	19.5047	20.0128	22.3625	20.7731	22.3846	18.5225	23.3184	22.7948	23.2716	22.8446	22.4228	22.4418	22.1072	22.355	22.4531	18.4995	19.461	22.4249	22.5552	23.402	22.5431	23.1019	23.341	21.0771	19.6751	18.6887	19.8564
	0.388731	0.171526	P26038;V9GZ54	Moesin	MSN	13	28.4	67.819	0.388731	23.7056	22.9158	23.7103	23.648	23.9266	23.7318	23.5648	23.1969	24.0132	23.7354	24.1409	24.3289	24.5662	24.6061	24.3097	24.2091	23.6948	23.7926	23.4738	23.364	24.3258	24.0741	24.8794	24.2824	23.4583	24.5876	23.763	23.3871	23.995	23.716	24.1984	20.6347	24.1272	24.3162	24.5087
	0.121643	-0.0490375	P26196;Q8IV96	Probable ATP-dependent RNA helicase DDX6	DDX6	7	22.6	54.416	0.121643	22.2649	21.9649	22.1604	21.778	22.1	21.5033	21.3463	21.3719	22.0123	21.6135	21.2349	22.303	22.0426	22.1681	21.61	22.0887	21.6594	21.4826	21.5177	21.6865	22.6273	21.8192	21.6943	21.5185	21.8143	21.2862	21.8143	21.4456	20.9395	22.752	22.9952	19.3677	21.4557	21.9443	21.9165
	1.52196	-0.462936	P26373;J3QSB4;J3KS98;H3BUK8;H3BTH3	60S ribosomal protein L13	RPL13	9	41.7	24.261	1.52196	24.082	24.161	25.1787	25.1352	25.3619	25.2634	25.2341	24.9811	25.3101	25.4338	26.1342	25.0135	25.0749	25.1034	24.8868	24.6253	24.8867	24.2153	24.3106	24.6143	24.4645	25.48	24.2933	25.4178	25.0615	25.0826	24.5007	24.4485	24.8335	24.9285	25.766	20.809	24.668	25.2866	25.3991
	0.22114	0.177799	P26583;D6R9A6	High mobility group protein B2	HMGB2	3	12	24.033	0.22114	21.2486	21.4296	21.014	18.3795	21.1567	21.0086	20.7073	20.8975	20.967	20.9435	21.578	21.0431	21.0673	21.1879	19.1748	21.4293	20.7961	20.9048	21.7834	21.1834	22.006	21.496	20.9446	19.2795	20.7505	21.2535	21.901	22.0893	21.8671	18.8096	21.4987	20.9122	21.5695	21.702	22.6686
	1.41463	-0.373187	P26599;A6NLN1;K7EKJ7;K7ELW5;K7ES59;A0A0D9SF20;K7EK45;A0A087WUW5;O95758;A0A087WU68;X6R242	Polypyrimidine tract-binding protein 1	PTBP1	11	24.5	57.221	1.41463	23.0938	23.5513	24.2295	24.0045	24.0529	24.1838	23.8002	23.649	24.0917	24.1253	24.544	24.4973	24.3913	24.1637	23.1139	23.6472	23.6202	23.9899	23.7352	23.8768	23.4085	23.1403	24.3525	23.6405	23.7403	24.4815	24.1093	24.0508	23.6423	23.6208	23.0924	23.316	24.2554	24.181	24.0434
	1.64392	1.18588	P26639;D6RCA5;D6R9F8;D6RDJ6;D6RBR8;B7ZLP8;A2RTX5	Threonine--tRNA ligase, cytoplasmic	TARS	11	16.7	83.434	1.64392	21.013	18.7766	21.7042	21.6286	21.5735	21.533	21.582	21.8545	19.1288	19.5068	21.6311	18.4459	19.3058	19.2285	21.8428	22.0361	21.8523	22.3438	22.359	22.0958	20.6109	20.3513	21.6244	19.0883	18.8041	22.058	22.1744	21.5162	22.1972	21.191	21.2283	20.1346	19.7348	19.39	20.7018
	0.3417	-0.0730535	P26640;A2ABF4;A0A0G2JJT9	Valine--tRNA ligase	VARS	21	20.7	140.47	0.3417	24.2257	24.2033	23.8712	24.0307	23.9061	23.6247	23.9529	24.1448	23.9762	23.7864	24.5041	24.1552	24.193	24.2858	24.1586	23.992	24.276	23.8331	23.5687	23.9845	24.1268	24.1458	23.8098	23.9159	23.8448	23.926	23.8723	24.1197	23.8707	23.947	24.756	18.1166	23.9387	24.2173	24.2147
	0.589377	-0.227842	P26641	Elongation factor 1-gamma	EEF1G	23	50.6	50.118	0.589377	25.3613	24.7394	25.8183	25.8193	25.9858	25.9125	25.6779	26.0409	25.7464	25.9304	26.4935	26.0044	26.1013	25.8906	26.082	25.7471	25.7648	25.6067	25.6876	25.7628	25.725	24.1966	25.7838	25.6112	25.5564	25.6244	25.9018	26.1715	25.891	26.0704	26.6127	26.1189	25.6526	25.8799	25.9992
	0.415655	-0.439722	P26885;F5H0N4	Peptidyl-prolyl cis-trans isomerase FKBP2;Peptidyl-prolyl cis-trans isomerase	FKBP2	4	38.7	15.649	0.415655	23.9801	24.29	22.7074	22.4746	22.5045	22.9021	23.5438	23.1303	22.6588	23.2098	21.8842	22.7299	22.8911	23.0442	22.9266	23.3913	23.2284	23.2901	23.1849	23.2572	22.1599	18.1445	23.428	23.3773	23.5852	23.4775	23.3774	22.852	23.5077	24.2869	23.2158	21.2886	23.1383	23.1025	23.119
	0.127798	0.124301	P27338	Amine oxidase [flavin-containing] B	MAOB	11	24.8	58.762	0.127798	22.8032	20.2817	22.6983	22.3269	22.7344	21.5993	20.9843	21.7449	21.9715	22.1539	23.2918	22.7099	22.7657	22.7056	23.1908	23.2577	22.7328	22.0312	21.7935	21.8862	20.4264	21.994	23.5877	23.4341	23.2041	22.9782	23.1638	22.9274	23.1315	23.4865	23.9505	19.753	23.5616	23.1345	22.4467
	0.665491	0.308361	P27348;E9PG15	14-3-3 protein theta	YWHAQ	9	53.1	27.764	0.665491	25.5994	25.7608	24.1743	23.856	23.3385	24.0952	24.0517	23.6163	23.7904	23.6797	24.1894	24.031	24.0711	23.8418	24.3353	24.3187	24.0279	24.5932	24.5365	24.2981	24.9435	24.5321	24.5371	23.6605	24.2263	24.1914	23.9923	24.1773	24.1294	23.9504	24.0452	25.3052	23.8953	23.7881	23.2802
	0.758725	0.376044	P27487;H7C1N5;F8WBB6;F8WE17	Dipeptidyl peptidase 4;Dipeptidyl peptidase 4 membrane form;Dipeptidyl peptidase 4 soluble form	DPP4	3	3.5	88.278	0.758725	19.4159	19.3765	19.5967	20.2692	19.9054	19.7679	18.5492	18.7771	18.7078	18.8005	17.8766	19.3077	19.4836	19.7383	20.2401	20.0037	19.9864	19.7088	18.2849	19.6621	19.3266	19.3072	20.1612	19.2731	19.0509	16.8901	19.2534	18.46	19.0238	19.4324	19.8252	19.8686	18.6179	20.1903	19.2246
	2.97743	0.404941	P27695;G3V3M6;G3V5Q1;G3V3C7;A0A0C4DGK8;G3V5M0;G3V359;H7C4A8;G3V5D9;G3V3Y6;G3V2D9	DNA-(apurinic or apyrimidinic site) lyase;DNA-(apurinic or apyrimidinic site) lyase, mitochondrial	APEX1	11	50.9	35.554	2.97743	22.8236	22.7607	22.4712	22.5589	22.7227	22.4484	22.3478	22.4145	22.8117	22.5453	23.4024	22.7495	22.7736	22.7901	23.0076	23.0856	23.0652	22.8324	22.7209	23.3669	23.4147	23.168	23.1677	22.8299	22.4962	22.3049	22.7122	23.321	22.675	23.2703	23.3897	18.6137	22.996	22.924	23.1569
	1.99856	0.495418	P27797;K7EJB9;K7EL50	Calreticulin	CALR	17	53.7	48.141	1.99856	26.8418	26.789	26.8332	26.8694	27.0721	26.8757	26.8681	26.9299	26.6695	26.5955	27.6993	26.5497	26.2179	26.3885	27.0057	26.7688	26.7487	27.4038	27.5223	27.5051	27.8185	28.1113	26.7743	27.7391	27.3895	27.1571	27.1166	27.3652	27.2166	26.4475	27.1247	27.4156	26.9612	27.5054	27.4911
	0.378864	-0.0720883	P27824;H0Y9Q7;D6RGY2;D6RB85;D6RDP7;D6RAU8;D6RFL1;H0Y9H1;D6RAQ8;D6RHJ3;D6RD16	Calnexin	CANX	24	41	67.567	0.378864	27.2873	27.0631	26.5159	26.6226	26.6473	26.5815	26.6039	26.4296	26.4763	26.4991	27.0007	26.7609	26.8056	26.8174	26.6645	26.6189	26.5115	26.614	26.6919	26.7393	26.6046	26.6077	26.7989	25.6257	26.2321	26.2699	26.0825	26.0232	26.3228	27.1161	26.8088	27.2808	26.2367	26.2914	26.3997
	0.424072	-0.146644	P28066	Proteasome subunit alpha type-5	PSMA5	7	29.5	26.411	0.424072	23.0182	23.156	22.5852	22.1369	22.8839	22.2582	22.4417	22.5676	22.5385	22.6609	23.1859	22.2825	22.1685	22.3077	22.6732	22.7787	23.2019	22.5842	22.1567	22.3942	22.163	21.8121	22.1825	22.7279	22.3651	22.1212	21.942	22.338	22.2487	21.3633	23.346	21.4015	22.9256	22.995	22.9521
	0.463807	-0.45144	P28070	Proteasome subunit beta type-4	PSMB4	4	21.2	29.204	0.463807	19.2126	19.5253	19.0265	19.1683	20.8331	18.5086	19.6467	18.5018	22.0788	22.0335	18.8815	19.9024	19.6018	19.4568	19.5678	18.2578	18.259	19.1775	19.0661	19.6808	21.6062	19.0977	18.8956	21.8911	19.2997	18.8467	19.2119	22.3406	18.7469	19.4625	19.6004	20.9568	20.0042	22.0118	19.5254
+	2.93154	2.1088	P28072;I3L3X7;A0A087X2I4	Proteasome subunit beta type-6	PSMB6	3	13	25.357	2.93154	21.1469	19.3418	20.2376	20.523	18.9466	23.3055	23.2082	22.4333	19.7644	19.5949	19.575	19.5922	22.3404	19.5081	23.5685	23.3849	23.8819	22.7718	21.5085	21.4159	22.9413	23.298	22.3269	19.3958	20.972	21.4295	23.4153	19.7734	20.694	19.782	20.9568	19.0261	19.489	19.5991	19.4332
	1.30189	-0.697296	P28074;H0YJM8	Proteasome subunit beta type-5	PSMB5	4	16	28.48	1.30189	18.6901	21.4445	21.3712	19.3138	21.3026	21.0196	20.8069	19.6066	20.9575	20.7157	21.0074	21.1372	20.7182	20.0772	19.7062	19.1212	20.8648	20.0689	19.7131	19.1396	20.4881	19.172	20.7017	19.0237	20.8623	20.6679	21.0939	19.1218	18.6534	21.6405	20.0704	20.1759	20.6731	17.7459	18.6832
	0.533358	0.480539	P28331;B4DJ81;F8WDL5;C9JPQ5	NADH-ubiquinone oxidoreductase 75 kDa subunit, mitochondrial	NDUFS1	11	20.4	79.467	0.533358	18.4282	19.5191	21.8458	22.6044	22.3986	22.1945	22.2332	22.0485	21.7187	22.3438	23.4495	22.5602	22.3945	22.4178	22.6853	22.3346	22.5883	22.1328	22.4872	22.4411	22.4696	21.8227	22.1784	22.5201	22.3286	21.5666	21.6276	21.8131	21.8067	21.9317	23.2179	20.3787	22.559	21.8447	21.9489
	0.818696	-0.382931	P28482;H0YDH9;B3KR49;E9PBK7	Mitogen-activated protein kinase 1	MAPK1	7	23.6	41.389	0.818696	20.7371	21.1517	21.5981	21.5916	21.9333	21.3994	21.7774	21.618	22.3197	22.1545	20.4017	22.811	22.2252	22.1276	21.5044	21.4407	22.2188	21.0548	21.3994	20.9652	20.3633	21.8087	21.1281	22.0667	22.092	21.5467	21.1442	21.5257	20.6871	21.9731	22.6146	20.1412	21.6025	21.4399	22.1207
	2.19053	0.735215	P28838;H0Y9Q1	Cytosol aminopeptidase	LAP3	5	13.1	56.166	2.19053	20.6203	20.5564	20.6356	20.442	19.9432	20.5041	19.9569	20.0269	19.5154	20.0263	19.2132	18.2541	19.3989	19.8586	20.6914	20.4148	20.313	20.876	20.7324	20.7295	20.8397	21.2927	20.0536	20.1422	20.4831	20.1421	20.4838	20.4825	20.0526	19.2361	19.8906	19.1954	21.2578	21.1017	21.2478
	0.534578	-0.31416	P29120;D6RJA3	Neuroendocrine convertase 1	PCSK1	10	17.5	84.151	0.534578	21.7063	22.2209	22.9606	23.0576	23.0603	22.7249	23.1853	22.7673	23.2198	23.0891	21.6849	22.8763	22.515	22.3554	22.0212	22.4322	22.408	22.8131	22.4336	22.5071	22.4519	20.3799	23.7836	21.1348	22.2157	20.8154	20.8383	20.8224	21.5648	23.0999	22.5286	22.8654	20.8372	20.6108	20.467
	0.0152347	0.00341921	P29401;A0A0B4J1R6;E9PFF2;F8W888;F8WAX4	Transketolase	TKT	23	45.7	67.877	0.0152347	25.9991	26.3559	26.1217	26.1493	26.0693	25.981	26.0257	25.8153	26.13	26.1393	26.5945	26.1672	26.3433	26.1897	26.1744	26.0853	26.2397	26.0797	25.9637	25.9887	26.4238	26.0099	26.4034	26.2358	26.1055	26.4104	26.213	25.9671	26.0745	26.0567	26.0802	26.2057	26.0542	26.1442	26.1118
	0.518722	-0.184533	P29692;E9PRY8;E9PQZ1;E9PK01;H0YE72;H0YE58;A0A087X1X7;E9PPR1;E9PL12;E9PQ49;E9PI39;E9PMW7;E9PL71;E9PQC9;E9PN91;E9PIZ1;H0YCK7	Elongation factor 1-delta	EEF1D	10	42	31.121	0.518722	24.3001	23.2012	23.9781	23.9308	24.0622	24.158	24.3195	24.4118	24.2379	24.2798	23.2273	24.1986	24.2548	24.4853	23.0886	23.7614	23.5815	24.1661	24.3607	24.4723	24.102	23.7016	23.7771	24.0584	24.4109	24.4193	24.4205	24.5865	24.3309	23.7569	23.0111	20.2203	24.8877	24.7211	24.5578
	0.633601	-0.317516	P30039;V9GY00;A0A0C4DFS0	Phenazine biosynthesis-like domain-containing protein	PBLD	4	13.9	31.785	0.633601	19.2969	19.637	20.063	20.0872	20.3911	20.9549	20.5496	20.7253	19.603	19.2234	20.2007	19.8969	19.2437	20.0636	20.0434	19.6063	19.5415	18.7384	20.5892	20.35	20.3022	18.8491	19.0814	18.4881	19.2643	19.2975	20.6084	20.479	16.8891	18.59	19.3257	20.4795	21.6504	20.1837	19.3887
	1.01665	-0.457268	P30040;F8VY02;F8W1G0	Endoplasmic reticulum resident protein 29	ERP29	9	42.5	28.993	1.01665	22.5509	22.4103	23.4842	23.5532	23.595	23.3302	23.4747	23.6009	23.7027	23.7518	24.4895	23.8971	23.5176	23.4487	23.2405	23.4306	23.9844	22.6011	22.6769	22.9913	23.5671	21.3837	23.3848	23.9867	23.6649	23.4093	22.6503	23.378	22.8952	24.2603	24.0627	19.1173	23.4138	23.27	23.6496
	0.129322	0.0860494	P30041	Peroxiredoxin-6	PRDX6	14	66.5	25.035	0.129322	22.4016	25.0622	24.9784	24.9715	25.0853	24.8439	25.1514	24.8081	24.3688	24.2995	24.0272	24.0398	24.2174	24.1694	24.4043	24.4401	24.7573	24.8384	24.9423	24.7743	24.4396	24.4593	23.8491	24.7606	25.1567	24.9942	24.4833	24.7428	24.3414	24.2829	23.5416	23.7527	24.9986	25.1461	24.6568
+	5.0499	-2.10885	P30043;M0R192;M0QZL1	Flavin reductase (NADPH)	BLVRB	4	24.8	22.119	5.0499	19.8964	19.2798	20.8483	21.9463	22.5157	21.2835	21.4305	21.3949	21.2074	21.3753	21.9576	20.793	20.8776	20.9071	19.1701	19.2999	18.8442	18.1374	19.7316	18.6942	18.586	20.8181	17.8405	21.5649	21.5169	20.0502	18.5016	18.8443	20.6347	19.4101	19.8835	19.266	19.6237	19.4855	20.112
	0.407159	0.162195	P30044	Peroxiredoxin-5, mitochondrial	PRDX5	7	44.4	22.086	0.407159	25.3968	25.4042	24.2524	24.5534	24.324	24.3407	24.6052	24.606	23.9904	24.4665	23.2743	24.4601	24.3104	24.4009	24.7733	24.8274	24.878	24.5847	24.3794	24.5109	24.2461	24.5162	24.8486	24.0853	24.5404	24.9187	24.5111	24.4892	24.3535	25.3244	24.5082	25.3285	24.2876	24.1565	24.262
	1.08702	-1.23259	P30046;J3KQ18;B5MC82;A6NHG4;H7C342	D-dopachrome decarboxylase;D-dopachrome decarboxylase-like protein	DDT;DDTL	6	52.5	12.712	1.08702	19.5999	18.7656	22.9439	22.9379	23.2049	23.2631	23.4089	23.6338	22.6543	22.994	20.481	21.6784	21.7129	21.4683	21.2922	19.7262	18.7659	19.276	22.604	22.595	22.9484	21.2131	18.966	23.3581	23.3023	19.3	18.2192	23.0815	19.9089	18.948	20.7596	20.8289	23.4319	23.0996	23.0537
	0.298924	-0.216864	P30048	Thioredoxin-dependent peroxide reductase, mitochondrial	PRDX3	7	32.4	27.692	0.298924	23.7049	23.7619	24.2433	24.3154	24.2177	24.3262	24.5324	23.9806	24.5065	24.3932	21.7394	24.3021	24.192	24.135	24.0494	24.0164	24.2073	23.7502	23.8498	23.9607	24.0545	21.7589	24.6265	23.2867	23.6421	23.9049	23.5656	23.9762	23.2957	24.3468	23.9596	20.2032	23.7331	23.47	23.3628
	0.184206	0.162827	P30049;A0A087WTL3	ATP synthase subunit delta, mitochondrial	ATP5D	3	22.6	17.49	0.184206	20.8189	21.274	22.6213	22.7264	23.0371	21.5762	22.4855	22.6859	23.6459	23.2723	24.5714	22.704	23.2593	22.5482	23.2025	22.837	23.0669	22.4293	21.9263	22.5684	23.3797	23.7513	22.2353	24.1379	23.6525	20.1694	21.4299	22.8367	22.266	22.6594	22.6934	18.933	22.7373	23.1865	23.2167
	0.932911	-0.394096	P30050	60S ribosomal protein L12	RPL12	7	58.8	17.818	0.932911	24.9045	24.9827	23.7199	23.5699	23.6351	24.1413	23.983	24.131	23.9377	23.7501	24.0332	23.8623	23.8472	23.9949	23.5998	23.5987	23.5659	24.128	23.9012	24.1999	24.3322	21.8358	23.6085	23.7327	23.5853	23.6065	24.1528	23.9759	23.5182	24.2629	24.4125	23.2284	24.2109	23.8173	23.8448
	0.336525	-0.219342	P30084	Enoyl-CoA hydratase, mitochondrial	ECHS1	8	39	31.387	0.336525	20.0532	22.3073	22.5414	22.4076	21.2205	22.1591	21.922	21.7778	21.9569	22.507	20.7557	22.3114	22.257	20.6629	21.2291	21.5373	21.3552	22.1752	21.8	21.8236	21.4493	20.6287	21.996	21.2131	22.4347	21.8419	22.0951	20.677	20.8715	22.3278	21.8558	19.5845	21.6328	21.1609	21.2971
	0.254631	0.174357	P30085;Q5T0D2	UMP-CMP kinase	CMPK1	7	40.3	22.222	0.254631	23.5543	21.3112	22.7863	22.5269	22.1511	22.952	23.0077	22.7506	22.0632	22.214	21.5246	22.1347	22.1282	22.8605	22.7042	22.7435	22.6908	22.9602	22.9205	22.1958	23.3005	20.6799	23.2088	22.7775	22.6891	22.9861	22.6587	22.8411	23.1324	23.4701	23.1132	22.7346	21.8167	22.163	22.3409
	2.78243	-0.424075	P30086	Phosphatidylethanolamine-binding protein 1;Hippocampal cholinergic neurostimulating peptide	PEBP1	13	79.7	21.057	2.78243	26.8001	26.5713	26.7448	26.811	26.9971	26.8415	27.0022	26.8387	26.8404	27.0664	27.2573	26.8716	26.7983	26.6932	25.9517	26.1195	25.9961	26.7521	26.8127	26.8132	26.3892	26.9365	26.2128	26.5643	26.9721	26.264	26.3932	26.3115	26.4548	26.6088	26.0167	24.753	26.4435	26.2048	26.4557
	0.390376	-0.085958	P30101	Protein disulfide-isomerase A3	PDIA3	30	59.4	56.782	0.390376	27.2259	26.9164	27.2736	27.2233	27.1459	27.191	27.211	27.0148	27.2602	27.2719	27.7943	27.435	27.3466	27.376	26.9797	27.0926	27.1722	26.9981	26.9147	26.8891	27.4091	27.7382	27.4021	27.3599	27.3225	27.1652	27.1549	27.1467	27.2863	27.1226	26.6422	26.3915	26.9218	27.1271	27.1592
	0.122923	-0.0647098	P30153;B3KQV6;C9J9C1;E9PH38;P30154;E9PPI5;E9PNM7;E9PHZ6;H0YDG7	Serine/threonine-protein phosphatase 2A 65 kDa regulatory subunit A alpha isoform	PPP2R1A	18	38.4	65.308	0.122923	24.4821	23.4846	23.5691	23.5776	22.8166	23.1505	23.1643	23.1236	23.1261	22.9596	23.6109	22.7129	22.9022	23.07	23.0068	23.2539	23.3457	22.6402	22.7453	22.7208	24.2859	23.3647	23.4649	22.8762	23.1972	23.7625	23.0706	23.353	22.8552	24.084	24.235	23.2323	22.391	22.8339	22.4159
+	3.20439	1.47935	Q29960;P30508;P30492;Q29963;Q07000;A0A0G2JIF0;A0A0G2JH50;A2BF26;P30510;P30501;Q9TNN7;P30505;Q29865;P04222;F8W9Z8;P30499;A0A0G2JKJ1	HLA class I histocompatibility antigen, Cw-16 alpha chain;HLA class I histocompatibility antigen, Cw-12 alpha chain;HLA class I histocompatibility antigen, B-54 alpha chain;HLA class I histocompatibility antigen, Cw-6 alpha chain;HLA class I histocompatibility antigen, Cw-15 alpha chain;HLA class I histocompatibility antigen, Cw-14 alpha chain;HLA class I histocompatibility antigen, Cw-2 alpha ch…	HLA-C;HLA-B	2	20.2	40.752	3.20439	19.5837	20.0288	19.1684	18.425	19.9293	19.1118	20.4309	20.1759	19.0315	19.1028	17.653	17.9303	18.7284	18.9844	20.2947	21.32	20.863	20.9375	20.8915	20.8261	19.5519	18.9913	22.1064	18.2197	18.2488	21.5442	18.5036	20.3111	21.3081	21.9481	20.5991	19.9891	20.3533	18.4634	20.194
	2.30612	1.44632	P30711;A0A0G2JQD2;A0A0G2JQM0;A0A0G2JRN4;A0A0G2JRQ5;A0A0G2JMS2;A0A0G2JQD8;A0A0G2JRG0;Q4W251;A0A0G2JRJ5	Glutathione S-transferase theta-1	GSTT1	5	28.8	27.335	2.30612	18.2349	20.9503	20.8779	21.0033	20.9166	21.4673	21.6082	21.8307	20.9298	18.8075	19.5686	20.3717	18.47	19.4816	21.8559	21.9674	22.4231	21.7752	22.4487	22.2446	20.3489	20.31	22.5479	20.7724	20.6544	22.1067	21.2434	21.7712	21.1249	20.4657	22.7075	20.1517	22.8352	21.9885	22.2189
	1.35913	-0.265084	P30740	Leukocyte elastase inhibitor	SERPINB1	18	46.4	42.741	1.35913	24.945	24.4576	24.3331	24.2514	24.3246	24.154	24.3863	24.2343	24.2635	24.2477	25.1292	24.4817	24.5975	24.589	24.2585	24.0785	24.2325	24.174	24.0895	24.0557	24.7323	24.4679	23.6362	24.5219	24.2404	24.4073	24.5249	24.7058	24.352	23.9611	24.4368	24.2714	24.468	24.7382	24.8345
	0.267204	0.264638	P30837	Aldehyde dehydrogenase X, mitochondrial	ALDH1B1	4	13.5	57.206	0.267204	19.8909	18.5079	19.3135	17.092	18.4626	20.176	17.9505	17.8991	19.3831	19.692	17.2754	19.6801	19.327	20.2691	19.8932	19.1914	18.2285	20.5838	19.1945	18.1914	19.3278	20.0207	18.0556	20.5724	21.0332	21.2712	21.4112	20.9248	20.5094	19.5448	21.0955	19.9253	21.713	18.7205	21.0045
	1.76375	-0.588771	P31040;D6RFM5;A0A087X1I3;H0Y8X1	Succinate dehydrogenase [ubiquinone] flavoprotein subunit, mitochondrial	SDHA	10	18.5	72.691	1.76375	22.0779	22.2204	22.7131	22.8677	23.2928	22.6451	21.622	22.555	22.8622	22.728	23.3434	21.0235	22.2423	22.805	21.2578	21.9363	22.0843	21.9445	22.4311	22.1406	21.9557	21.6377	21.8121	22.6211	22.7562	21.3257	21.8495	22.631	21.1326	22.1298	22.5496	19.9521	21.8264	22.0937	22.8497
	0.700921	0.258199	P31150;G5E9U5	Rab GDP dissociation inhibitor alpha	GDI1	12	51.2	50.582	0.700921	24.8744	23.9757	23.301	23.0665	23.0184	23.1039	22.8363	22.7873	23.3056	23.2857	22.9124	23.5485	23.4711	23.5144	23.7022	23.7224	23.7787	23.2371	23.3449	23.3072	23.647	23.811	23.9884	23.331	23.3836	23.0644	22.7642	22.6456	22.5979	24.2671	24.3033	22.147	22.0618	22.102	22.173
	0.308386	-0.127883	P31153	S-adenosylmethionine synthase isoform type-2	MAT2A	6	17.2	43.66	0.308386	21.8714	21.8606	21.7896	21.6718	21.4674	21.7896	21.8678	22.2262	21.4872	21.7596	20.7297	21.3906	21.4344	21.2336	21.6254	21.5074	21.9678	21.8284	21.6312	21.4437	20.6914	22.0666	20.6027	22.004	22.0469	22.4277	21.5484	21.0689	21.3622	21.0627	22.1645	20.1025	21.5043	21.843	21.8556
	1.36352	-0.468813	P31689	DnaJ homolog subfamily A member 1	DNAJA1	3	12.8	44.868	1.36352	21.3006	21.2636	20.573	20.7445	20.7953	20.1122	20.2104	20.6324	20.6866	20.8299	21.0578	20.8039	20.6923	21.0301	20.7281	20.7543	21.0845	18.7628	20.6361	20.3367	20.0582	19.7194	20.6003	20.2132	20.6082	20.8321	20.0378	18.7507	20.3387	20.472	19.3465	21.4281	20.1503	20.3225	19.5991
	2.32975	-0.820092	P31930;G3V0E4;O75439	Cytochrome b-c1 complex subunit 1, mitochondrial	UQCRC1	10	27.9	52.645	2.32975	22.1248	21.9089	22.8535	22.8925	23.0954	22.4256	22.8322	23.5139	22.8932	22.9921	22.4313	23.0344	23.1883	22.8821	22.4012	22.8686	22.0906	21.8029	22.049	21.7753	20.0405	22.0064	22.7001	23.447	23.5091	23.345	22.182	22.132	21.8774	22.0675	24.1536	20.3162	22.7121	22.482	22.936
	0.362008	0.647434	P31937;H7BZL2	3-hydroxyisobutyrate dehydrogenase, mitochondrial	HIBADH	8	23.2	35.329	0.362008	17.9085	22.7077	23.3418	23.2746	23.3022	23.2453	23.5374	22.7548	22.4602	19.1273	23.2523	18.4646	19.9183	19.5836	21.7099	22.7225	21.8392	23.3668	23.388	23.4721	18.633	22.9064	22.4967	19.1102	18.3652	22.9576	22.47	22.8495	22.8103	21.842	21.9475	19.2376	22.4107	19.5712	17.7346
	0.783894	-0.397391	P31939;F8WEF0;C9JLK0;H7C1S2	Bifunctional purine biosynthesis protein PURH;Phosphoribosylaminoimidazolecarboxamide formyltransferase;IMP cyclohydrolase	ATIC	5	12	64.615	0.783894	20.2432	20.4369	20.109	20.5712	20.3541	20.629	20.8736	19.9876	19.5133	19.4227	19.8447	19.9563	19.9459	20.1682	19.2147	20.1964	20.2763	20.5136	18.7525	18.7054	20.4863	18.6644	20.9353	19.9249	20.5454	20.694	20.6226	20.4743	20.5683	20.2497	19.3266	18.4199	21.2889	20.3793	19.9251
	0.248372	-0.091779	P31942	Heterogeneous nuclear ribonucleoprotein H3	HNRNPH3	6	26.3	36.926	0.248372	22.3336	21.4932	22.4682	22.3509	21.8606	21.8243	22.1067	22.1141	22.1748	22.1295	21.7555	21.8586	21.6837	21.6944	22.045	21.7129	20.8905	22.1012	21.6581	21.8108	22.2901	22.0675	22.5003	21.8326	19.4285	21.3179	21.9487	21.3922	21.9023	21.734	22.5976	22.9634	21.6727	22.0282	21.9836
	0.902398	0.432483	P31946;Q4VY20;Q4VY19	14-3-3 protein beta/alpha;14-3-3 protein beta/alpha, N-terminally processed	YWHAB	4	40.2	28.082	0.902398	24.5917	24.6905	23.837	23.4847	23.7342	23.7318	23.0274	23.1026	23.726	23.677	24.9135	23.7078	23.8931	23.7893	23.6998	23.8272	23.2459	24.1708	24.1176	24.221	25.6137	25.3524	24.2982	24.7748	24.7743	24.2896	23.5895	23.7727	23.5151	23.5741	24.561	25.74	23.9374	24.0967	24.1709
	0.791239	-1.03306	P31947	14-3-3 protein sigma	SFN	2	23.8	27.774	0.791239	20.3695	19.3628	24.8598	17.7308	19.5782	24.2987	18.6809	18.6344	19.4457	19.4747	20.1222	18.9503	19.6099	18.3774	18.3974	19.3806	19.6176	18.4582	18.2536	19.6154	18.894	18.5574	19.2038	19.7248	17.9277	24.509	18.6168	16.9831	18.8193	19.315	18.5868	20.336	19.0632	19.1939	20.1873
	0.847654	0.433644	P31948;F5H783;F5GXD8;H0YGI8	Stress-induced-phosphoprotein 1	STIP1	18	30.6	62.639	0.847654	22.4241	22.245	23.4707	23.8289	23.7569	23.2329	23.5738	23.6258	23.5627	23.0593	24.992	23.1939	23.0968	23.2539	24.3742	23.9555	23.8306	23.2525	22.6863	23.206	24.3788	24.8826	23.7542	23.4847	22.8945	23.284	23.1208	23.8139	23.8018	24.5355	23.8047	20.7899	23.1482	23.5132	23.7789
	0.391085	0.746242	P31949	Protein S100-A11;Protein S100-A11, N-terminally processed	S100A11	3	23.8	11.74	0.391085	22.1931	20.459	22.3118	22.384	18.5981	23.6202	23.0932	22.9059	21.3834	19.5365	23.8361	18.492	22.8178	22.9275	18.3583	18.8219	21.6304	23.5947	23.6205	22.9148	24.8712	25.0704	23.6218	24.1063	18.576	21.7849	22.761	22.3537	23.0148	21.8209	23.7442	20.8397	23.3609	23.3675	23.4571
	0.340533	-0.0814558	P32119;A6NIW5	Peroxiredoxin-2	PRDX2	9	53.5	21.892	0.340533	25.5548	25.4685	25.6313	25.7418	25.874	25.4549	25.3451	25.3192	25.5957	25.4471	25.9877	25.1782	25.2904	25.15	25.5886	25.476	25.2766	25.27	25.1334	25.39	25.5706	25.9419	25.1448	25.8838	25.8459	24.7892	24.8293	25.8238	25.1817	25.0983	24.5794	26.4241	25.2625	25.3862	25.391
	0.67497	-0.180109	Q53Z07;P32969;D6RAN4;H0Y9V9;E7ESE0;H0Y9R4	60S ribosomal protein L9	RPL9	7	47.9	21.863	0.67497	22.7586	22.2658	23.0033	23.2055	23.4721	23.064	23.1465	23.3725	23.4451	23.1621	23.6472	23.2477	23.45	23.3832	23.0825	22.8702	23.3462	23.1992	23.1787	22.9085	23.153	22.967	22.3605	22.7397	22.7899	22.6967	23.5424	22.3826	21.8474	22.2771	22.3329	21.0673	23.3188	22.7377	22.5832
	0.2347	0.126272	P33176	Kinesin-1 heavy chain	KIF5B	14	18.3	109.68	0.2347	21.7729	22.4919	22.1431	22.1106	21.9956	22.3222	22.2382	22.0868	22.491	22.1456	23.1554	22.3058	21.0828	21.9015	22.3727	22.4288	22.567	22.1172	22.0797	22.2486	23.1796	20.8592	22.7259	21.1466	22.1532	21.2003	22.066	22.1292	21.9181	22.0767	22.7836	23.177	22.1995	22.8321	21.8563
	0.643008	-0.52682	P33908;H0Y7H1;O60476	Mannosyl-oligosaccharide 1,2-alpha-mannosidase IA	MAN1A1	8	15.5	72.968	0.643008	21.0854	20.8245	20.9914	21.5304	23.071	19.5044	21.2396	20.2082	21.5123	21.4549	19.3157	22.055	22.0298	22.1709	21.5489	20.929	22.1546	20.2078	20.1707	19.9948	19.1571	20.541	21.4789	19.4042	19.2192	19.2582	20.1126	20.0966	19.7977	21.4909	22.1773	19.9283	20.893	21.4299	21.065
	0.384649	0.280464	P34897;G3V2D2;G3V540;G3V5L0;G3V2Y4;G3V4W5;H0YIZ0;P34896	Serine hydroxymethyltransferase, mitochondrial	SHMT2	3	6.9	55.992	0.384649	19.6723	19.9528	18.3621	19.3277	20.1802	19.3861	18.6949	18.6485	18.2754	18.3804	17.8985	19.1978	18.2793	19.2778	19.1942	19.3286	18.3826	18.2163	18.7637	20.0754	20.9257	18.4632	19.8749	18.0215	19.3487	20.3915	19.2249	20.5323	20.3674	18.767	19.4412	19.1689	18.4804	20.2981	19.4848
	0.318638	0.114144	P34932;A0A087WYC1;A0A087WTS8;D6RJ96;E9PDE8;O95757	Heat shock 70 kDa protein 4	HSPA4	16	25.5	94.33	0.318638	23.2364	21.9493	22.8087	22.4857	22.7851	22.1722	22.5588	22.365	22.2344	22.1615	22.3483	22.108	22.4329	22.034	22.6808	22.486	22.8845	22.1083	22.5343	22.6862	21.7571	23.1061	22.4357	22.5581	22.3312	22.0849	21.8245	22.0823	22.6684	22.7836	23.4906	23.7051	20.8449	19.0612	22.37
	0.153867	0.229637	P35030;B1AN99	Trypsin-3	PRSS3	7	29.9	32.528	0.153867	23.9844	22.6186	24.1879	24.1058	24.4059	24.5346	24.2182	24.8576	23.5844	24.3273	23.7257	19.7076	21.6433	22.117	23.3196	23.4333	23.985	25.0289	25.1378	24.994	21.636	21.7895	23.6114	21.833	19.1593	24.3829	24.6223	24.2367	24.2005	23.7862	22.5152	20.7402	22.4117	21.9545	22.8466
	2.18558	-0.417514	P35221;G3XAM7;E5RIB1;E5RG03;E5RHV7;E5RGY6;E5RJL0;E5RIE0;E5RJ41;E5RFM3;E5RJZ2;E5RGG4;E5RJ43;E5RGS1;E5RIT8;A0A087WZL6;E5RGU3;E5RHJ5;E5RFG3;E5RFK9;E5RFM5;C9IZ88;E5RJP7;E5RGD2;E5RGY7;Q9UI47	Catenin alpha-1	CTNNA1	20	30.7	100.07	2.18558	22.4989	22.6517	22.9836	22.7082	22.5631	22.2722	22.4595	22.8014	22.7415	22.6797	23.6009	22.9986	22.8294	22.3971	22.6801	22.6183	22.7422	22.4475	22.2215	22.1535	21.9615	21.9818	21.984	22.4701	22.7899	22.7884	22.9923	22.7462	22.5338	22.6035	23.4015	20.2417	23.0064	22.6931	22.9186
	0.911448	-0.168967	P35232;C9JW96;C9JZ20;E7ESE2;E9PCW0;D6RBK0	Prohibitin	PHB	14	57.4	29.804	0.911448	24.903	25.262	24.5453	24.5459	24.1587	24.2458	24.507	24.5835	24.2356	24.682	24.3568	24.5623	24.5623	24.4989	24.3887	24.5925	24.3639	24.1682	24.2669	24.4915	24.6491	24.2845	24.1912	24.549	24.3812	24.6456	24.787	24.2983	24.3224	24.9946	24.2296	22.2682	24.442	24.3161	24.4199
	0.8501	-0.754267	P35241;E9PQ82;E9PNV3	Radixin	RDX	5	19	68.563	0.8501	18.4471	19.645	21.6414	21.7774	21.4886	20.9569	21.4337	21.1925	19.7279	19.8153	21.84	19.4261	19.9129	18.8548	18.1586	18.3976	19.5244	21.3766	19.6668	20.208	19.1197	19.3135	21.4063	21.1652	19.3423	18.5409	19.2543	21.5325	20.0065	18.649	19.0417	19.7016	19.5845	19.5312	18.4565
	0.155931	-0.171249	P35270;REV__Q16649	Sepiapterin reductase	SPR	5	25.3	28.048	0.155931	18.9367	18.3177	21.4999	20.8302	19.3074	21.2257	20.9721	20.9163	19.1881	19.2821	19.2754	19.4774	17.9573	19.4427	18.8097	19.5147	19.8853	20.6596	20.1047	19.8985	18.0457	19.0033	20.3701	19.7191	19.464	21.6538	20.9917	20.8317	20.6565	18.6632	18.5944	18.2656	19.0868	19.4351	18.7152
	1.43174	0.626693	P35555;H0YND0	Fibrillin-1	FBN1	13	5.4	312.24	1.43174	21.22	21.5132	21.9083	21.744	21.9285	21.7092	21.7027	22.1707	21.9086	21.7888	23.7834	22.6808	22.2918	22.7377	23.3918	22.7649	22.6231	21.9509	22.1302	21.7982	23.1472	23.8628	22.6704	22.5163	22.437	22.9038	21.7651	22.2373	23.1297	23.188	23.6043	20.5092	23.1049	23.1816	23.1704
	0.0934854	0.0371276	P35579;Q5BKV1;B1AH99;REV__S4R3H4;REV__E7EQT4;REV__Q9UKV3	Myosin-9	MYH9	86	46.3	226.53	0.0934854	27.6681	27.7582	26.9672	26.9816	27.0579	27.2072	27.0817	27.1903	27.2007	27.0711	27.968	27.8344	27.7717	27.7027	27.1965	27.1945	27.3271	27.3047	27.2935	27.3095	28.1064	27.8428	27.2696	27.1363	27.3367	27.4748	27.3134	27.5733	27.4478	27.5351	27.5987	27.0841	27.7817	27.8129	27.8786
	0.530128	0.12075	P35580;E7ERA5	Myosin-10	MYH10	30	23.2	229	0.530128	23.1956	23.4459	23.4519	23.3971	23.4453	23.2035	23.4395	23.5419	23.3749	23.6134	23.314	23.773	24.0199	23.5961	23.6948	24.1292	23.8852	23.6553	23.4466	23.3594	23.1534	23.2714	23.8705	23.4329	23.7401	23.44	23.2039	23.4262	22.7394	24.5753	24.4586	22.3245	23.3947	22.7889	23.1196
	0.182657	-0.0630374	P35606;D6R997;D6RBZ7;D6RCL6;D6RBG7;D6RBT6;H0YAC7;H0Y938	Coatomer subunit beta	COPB2	27	34.2	102.49	0.182657	24.5376	24.8766	23.8796	24.0556	24.15	23.8542	23.9822	24.2655	24.3484	24.2039	24.8014	24.3895	24.3857	24.6143	24.6266	24.4169	24.5939	24.1578	24.117	23.9345	23.5724	24.4487	24.3578	24.03	23.6494	23.9431	23.8955	24.4858	24.0692	25.0557	24.9464	19.6294	23.9968	23.9764	24.186
	0.467614	0.302145	P35611;H0Y9H2;E7EV99;E7ENY0;A0A0A0MSR2;D6RF25	Alpha-adducin	ADD1	4	7.6	80.954	0.467614	18.4748	20.8538	21.1651	20.5564	21.5446	21.2533	19.8912	19.8527	20.9527	22.0923	20.5246	20.0464	20.3849	19.9087	20.3972	20.7326	20.7435	20.7223	20.9582	21.3727	20.8196	20.671	21.1246	21.2358	20.8104	20.6249	20.6562	21.7094	20.8872	22.6215	21.6682	20.8895	18.7915	19.9998	20.4387
	0.288885	-0.228862	P35659;D6RDA2;B4DFG0;D6R9L5;H0Y993;H0Y8X0	Protein DEK	DEK	3	8.5	42.674	0.288885	19.1862	19.9473	18.4275	18.2953	18.1792	19.6426	17.605	19.5397	20.0938	20.1768	18.4648	20.0328	19.6972	19.6357	18.5353	20.0631	18.6442	19.0038	20.2548	18.4528	18.1688	18.4545	19.2428	17.6868	19.0953	18.2557	19.5944	18.9168	19.2665	19.9694	19.5456	19.7112	18.5569	19.8148	19.571
	0.461252	-0.199598	P35998;C9JLS9	26S protease regulatory subunit 7	PSMC2	10	25.4	48.633	0.461252	22.9242	23.2374	22.4457	22.1981	22.4896	22.1498	22.0039	22.5211	22.3518	21.697	22.1112	22.7598	22.6281	22.6328	22.8588	22.6	23.1922	21.4346	21.9162	21.5353	22.4335	21.8473	22.3395	22.1278	22.7077	21.4047	21.7904	21.9215	22.6614	23.1484	23.3902	21.9492	22.2473	20.3486	22.014
	0.681391	0.440446	P36269	Gamma-glutamyltransferase 5;Gamma-glutamyltransferase 5 heavy chain;Gamma-glutamyltransferase 5 light chain	GGT5	4	10.6	62.26	0.681391	19.7	17.9964	17.0988	19.2805	19.0545	19.1257	19.2723	17.5514	18.7419	18.8412	17.9305	18.9538	18.4887	19.7537	19.6366	18.6889	19.2387	19.6559	18.5131	18.9992	17.7062	19.3267	20.492	20.2098	18.5647	19.7199	19.4515	19.469	19.2252	18.7795	18.9384	20.5202	19.3205	19.4704	19.1914
	0.123074	0.0803616	P36405	ADP-ribosylation factor-like protein 3	ARL3	3	22	20.455	0.123074	19.4163	20.4183	19.0405	19.2903	19.3179	19.107	18.7677	18.7218	18.1312	18.238	18.7535	20.2383	18.9716	18.571	19.3843	19.404	19.4018	19.6746	19.0552	19.6633	18.3917	18.5594	18.8211	19.495	18.2987	18.5429	19.5663	20.1063	18.5176	19.1212	19.3119	20.4945	19.9529	19.2844	20.3024
	0.0859	-0.0436789	P36542	ATP synthase subunit gamma, mitochondrial	ATP5C1	6	21.8	32.996	0.0859	21.524	22.9809	22.4706	22.7699	22.6959	22.8753	22.9889	23.1553	22.6866	22.821	22.6531	23.2357	23.2541	23.2733	23.0536	23.1327	23.0238	23.0197	22.7964	22.9198	22.2832	21.7988	22.8975	21.7998	22.1066	23.0097	22.8517	23.1344	22.8567	23.3863	23.3962	21.6596	22.7115	22.2355	22.9334
	0.0359047	0.0324671	P36543;C9J8H1;Q96A05	V-type proton ATPase subunit E 1	ATP6V1E1	7	25.7	26.145	0.0359047	22.291	23.1158	21.5331	22.7844	21.654	22.1343	22.835	22.7521	22.4935	22.4554	20.5816	22.5281	22.8591	23.1287	23.0846	23.1146	23.1209	23.0262	22.4021	22.4511	22.17	21.4746	20.7562	21.0752	20.9129	21.9116	21.7371	21.9482	21.3337	23.6174	20.3065	18.7397	23.1216	21.6231	20.1578
	3.84305	-0.457798	P36578;H3BM89;H3BTP7;H3BU31	60S ribosomal protein L4	RPL4	14	34.7	47.697	3.84305	25.453	25.3397	25.3348	25.5312	25.7726	25.5397	25.4559	25.6468	25.6802	25.7724	26.3842	25.7364	25.5917	25.6306	25.3614	25.2298	25.1906	25.0827	24.9751	25.0721	25.5168	24.9906	25.1624	25.6744	25.5782	25.031	25.3127	25.0961	25.0312	25.6878	25.5354	23.6078	25.2932	25.4168	25.5287
+	3.70144	1.58867	P36871	Phosphoglucomutase-1	PGM1	15	29.7	61.448	3.70144	23.41	22.8707	21.8789	22.1126	22.0675	22.1931	22.1092	22.5159	21.5623	21.6586	19.3478	21.2947	21.3856	21.3492	22.7345	22.8469	23.194	23.4767	23.4411	23.5283	24.1639	24.5651	22.9049	23.8714	23.8401	23.0842	22.5829	23.1994	22.9564	21.6008	23.558	19.235	23.6784	23.752	23.7239
	0.0462887	-0.0341221	P36915;A2AB27	Guanine nucleotide-binding protein-like 1	GNL1	3	7.1	68.66	0.0462887	19.4681	19.7322	18.808	18.8732	19.2356	19.8294	19.2128	17.7751	19.2882	19.3809	19.0196	19.5529	18.5159	20.1674	17.9344	18.8519	20.2876	19.1332	19.7142	19.3811	19.209	18.7072	19.3125	18.239	19.181	18.6572	19.0332	19.3649	18.2362	19.3784	19.3785	21.2233	19.971	19.9012	19.0579
	0.416986	0.142403	P36957;Q86SW4;H0YJF9;G3V3F0;G3V5M3	Dihydrolipoyllysine-residue succinyltransferase component of 2-oxoglutarate dehydrogenase complex, mitochondrial	DLST	9	22.1	48.755	0.416986	23.3268	23.2872	22.9094	22.633	22.8671	22.7601	23.0864	23.2693	23.1613	23.4343	22.4181	22.5938	22.6747	22.8245	23.3749	23.1197	23.3761	22.9694	22.8717	23.1336	22.5212	23.9403	22.4899	22.9539	22.8923	22.4408	22.7145	22.6205	22.8853	23.3786	24.0412	19.9269	22.8168	23.2249	23.1151
	0.613094	0.455942	P37108;H0YLA2;H0YLW0	Signal recognition particle 14 kDa protein	SRP14	4	41.2	14.57	0.613094	20.0416	18.5265	17.7355	19.8128	19.6678	21.1279	17.8273	18.969	18.7667	18.8657	19.0795	18.3469	19.2177	20.5329	20.3837	20.35	20.1519	18.6877	19.4342	20.2812	19.0086	19.8497	18.5751	18.741	19.7899	19.2713	18.4024	19.3235	18.5195	20.0868	18.135	19.4888	19.446	19.0757	19.5308
	0.575408	-0.202064	P37802;X6RJP6	Transgelin-2	TAGLN2	11	70.4	22.391	0.575408	24.421	24.7185	24.1316	24.0872	24.4174	23.9394	24.0026	23.8274	24.1947	24.225	25.252	24.3633	24.3173	24.5452	23.7692	24.1931	23.858	24.0661	23.7163	23.6819	25.2386	24.4127	24.1016	24.2432	24.3825	24.5829	24.197	24.3951	24.5094	24.0262	24.2557	23.8416	24.5939	24.5546	24.5991
	0.246797	-0.1134	P37837;F2Z393;E9PM01;E9PKI8	Transaldolase	TALDO1	12	36.5	37.54	0.246797	25.1743	25.0972	24.0645	24.3191	24.1978	24.4299	24.3833	24.4757	24.2156	23.9891	25.0152	24.195	24.1862	24.2697	24.6788	24.7407	24.8641	24.6108	24.5649	24.5445	23.6112	23.3484	23.8813	24.7305	24.2751	24.1354	24.2521	24.8735	25.0618	24.9313	24.8704	25.2625	24.7105	24.5353	24.7627
	0.323153	0.209377	P38117;M0QY67	Electron transfer flavoprotein subunit beta	ETFB	7	29.4	27.843	0.323153	22.6781	22.869	22.3757	22.5349	22.8132	22.6246	22.9676	23.0692	22.4737	22.3194	19.7429	22.2124	22.4633	22.2563	22.8929	22.7475	23.1678	22.4752	22.7396	22.4865	22.1629	22.7293	21.9543	23.0801	23.1498	22.2604	22.8355	22.3641	24.101	22.8998	22.4219	20.8274	22.838	22.7223	22.665
	0.199142	0.19002	P38159;H0Y6E7;H3BT71;H3BR27;H3BUY5;H3BNC1;O75526;Q8N7X1	RNA-binding motif protein, X chromosome;RNA-binding motif protein, X chromosome, N-terminally processed	RBMX	9	23.3	42.331	0.199142	23.9169	23.5271	23.1928	23.6757	23.6645	23.3344	23.6981	23.3086	23.9296	23.3218	19.727	23.0013	23.1289	23.2302	23.9248	23.4655	22.9306	23.3945	22.9529	23.3791	23.7678	24.4769	22.126	23.9727	24.1208	24.1695	23.5277	23.3195	23.5327	24.2107	23.5308	19.7237	23.3679	23.018	23.7622
	0.1353	-0.0666026	P38606;C9JA17;C9JVW8	V-type proton ATPase catalytic subunit A	ATP6V1A	19	35.5	68.303	0.1353	24.2367	24.108	24.5079	24.4313	24.3691	24.2863	24.5005	24.4751	24.587	24.4344	25.7888	24.5354	24.5848	24.5155	24.5905	24.8254	25.1887	23.6277	23.963	23.848	24.6875	24.4558	24.9458	23.0086	23.8517	23.4668	23.7681	24.0413	23.4066	25.3396	25.0622	22.3149	23.112	23.5173	23.5743
	1.20494	-0.231042	P38646;D6RJI2;D6RA73;H0YBG6;H0Y8S0	Stress-70 protein, mitochondrial	HSPA9	22	36.7	73.68	1.20494	24.9689	25.2812	24.9423	24.9692	25.3385	24.8848	24.7689	24.6071	24.9124	25.0142	25.4285	24.8591	24.8132	24.8242	24.5223	24.5571	24.9728	24.4109	24.3652	24.5689	25.2745	25.1801	24.8196	24.9782	25.025	24.4262	24.6398	24.1025	24.4536	24.7608	25.1653	19.4282	24.396	24.5908	24.4174
	0.112252	-0.0828779	P38919;I3L3H2	Eukaryotic initiation factor 4A-III;Eukaryotic initiation factor 4A-III, N-terminally processed	EIF4A3	9	28.5	46.871	0.112252	20.7093	21.27	22.1429	21.8709	21.932	21.8035	22.0471	21.9532	22.4271	22.4224	23.1764	21.679	22.4994	21.5318	22.6221	22.1764	22.4056	21.9167	21.4192	21.6848	22.4033	20.1216	22.1605	21.8446	21.6697	20.7992	21.5307	22.6506	22.5124	22.1282	21.9278	19.3867	21.2258	22.2702	22.4087
	0.391506	-0.149554	P39019;M0R2L9;M0QXK4;M0QYF7;M0R140;A0A075B6E2	40S ribosomal protein S19	RPS19	8	51	16.06	0.391506	23.9051	23.9578	24.183	24.133	24.2415	24.3851	24.3414	24.5818	24.5336	24.6617	24.4358	24.3157	24.4245	24.3227	24.6455	24.0418	24.4629	23.2815	23.804	24.2289	23.9418	25.3718	23.719	24.2033	24.0801	24.305	24.0877	24.5412	24.0736	24.858	24.5041	26.6126	25.0175	25.0436	25.1049
	0.217603	0.0750935	P39023;G5E9G0;B5MCW2;H7C422;H7C3M2;F8WCR1;Q92901	60S ribosomal protein L3	RPL3	15	37.7	46.108	0.217603	24.9254	25.0868	24.8963	24.9935	24.8802	24.8618	24.9066	25.0601	24.9294	24.9983	25.846	24.943	25.0348	24.3879	25.3253	24.7103	24.7163	24.9716	24.9504	24.8268	25.2124	25.9295	24.8726	24.2992	24.8925	24.5606	24.9563	25.1268	25.2827	25.0728	25.2078	23.6751	24.6828	24.5864	25.1044
	2.59392	-0.553782	P39060;H7BXV5;H7C457	Collagen alpha-1(XVIII) chain;Endostatin	COL18A1	16	12.3	178.19	2.59392	23.4052	23.2289	23.2818	23.2571	22.9906	23.2102	23.4187	23.2733	23.3253	23.4372	23.1738	23.6381	23.8354	23.7887	22.8449	22.8663	23.422	22.2592	22.2189	22.0761	23.0568	23.5636	23.0922	24.1854	24.222	23.1701	23.2043	23.1287	23.0165	23.2196	24.2507	22.3897	23.3761	23.5086	23.5674
	0.141294	0.0993653	P40121;E7ENU9;H7C0X8;B8ZZL6	Macrophage-capping protein	CAPG	3	9.2	38.498	0.141294	20.0279	19.0083	19.7576	19.6109	19.6144	19.5854	19.0133	19.9449	19.6579	18.56	18.4688	19.9706	19.9217	18.5033	19.7364	19.8808	19.0067	18.1847	20.3274	20.055	19.9642	18.5191	19.8491	19.9214	19.7966	19.1655	19.5748	19.9675	20.496	19.505	19.6783	19.0143	20.7993	21.0834	20.5229
	0.0886268	-0.0565886	P40227	T-complex protein 1 subunit zeta	CCT6A	15	35.6	58.024	0.0886268	22.4916	22.6571	23.631	23.8039	23.6145	23.0715	23.7231	23.6342	23.9951	23.346	25.2028	23.6765	23.6336	23.9388	23.4158	23.9119	24.0943	23.3348	23.3781	23.0156	24.0515	23.1423	23.5588	23.8213	23.5904	23.1469	23.5087	23.2939	23.2053	23.6433	24.1493	25.2211	23.7528	23.9344	23.6743
+	5.21183	-2.58557	P40313;I3NI28;I3L162	Chymotrypsin-like protease CTRL-1	CTRL	7	38.3	28.002	5.21183	21.0953	21.0955	23.5574	23.6367	23.8845	23.4194	23.8061	23.9833	23.54	23.8863	24.3508	22.6795	22.4566	22.3972	20.877	20.3894	20.6617	18.6989	21.2343	21.4427	20.9582	21.4004	19.217	23.9419	23.098	22.0584	23.0323	22.632	22.2462	20.1879	20.6654	19.726	20.8804	21.092	20.9018
	0.776899	-0.160718	P40429;Q8J015;M0QYS1;Q6NVV1;M0QZU1;A0A096LPE0	60S ribosomal protein L13a;Putative 60S ribosomal protein L13a protein RPL13AP3	RPL13A;RPL13a;RPL13AP3	6	27.6	23.577	0.776899	23.6646	23.5572	23.6008	23.243	23.1643	23.5976	23.3827	23.5047	23.3685	23.5894	23.9865	23.6142	23.3965	23.7352	22.821	23.3344	23.3042	23.629	23.4916	23.393	23.9231	22.9519	23.466	23.1341	23.2818	24.0418	23.469	23.6341	23.2083	22.0271	23.5635	19.0129	22.8672	23.1108	22.2897
	0.783305	0.386225	P40616;B4DZG7;F8VYN9;F8VP99;F8W1Z8;F8VP63	ADP-ribosylation factor-like protein 1	ARL1	3	22.1	20.417	0.783305	18.9402	18.5537	20.4089	19.4109	19.3174	18.3352	19.0536	19.0096	18.4572	18.3172	19.9666	19.2472	19.7246	19.5726	18.6674	20.5051	20.1581	19.6092	18.7561	20.0281	19.2022	19.7477	19.2901	18.2674	19.4723	19.301	20.2338	18.6146	18.6323	19.2589	19.7135	19.7444	19.014	20.0906	19.4341
+	3.16274	-1.22819	P40763;G8JLH9;K7EP08	Signal transducer and activator of transcription 3;Signal transducer and activator of transcription	STAT3	6	12.1	88.067	3.16274	21.2454	21.2189	21.3309	21.441	20.8307	20.916	20.6378	20.6085	21.0236	20.8928	19.1675	20.7977	20.1263	20.8465	20.3305	18.5826	20.5482	20.202	19.6404	18.6978	20.6991	18.4229	18.9479	18.9967	20.09	19.616	19.1103	18.3327	19.2381	19.9506	19.1048	20.381	20.2951	20.4232	20.4567
	0.00679786	-0.00235365	P40925;B9A041;B8ZZ51;C9JF79;C9JRL4;C9JLV6	Malate dehydrogenase, cytoplasmic;Malate dehydrogenase	MDH1	11	46.4	36.426	0.00679786	24.5366	24.7894	24.143	24.0791	24.3102	24.2201	23.9704	24.2223	24.2893	24.1999	24.048	24.3539	24.1957	24.429	24.7432	24.3545	24.7101	23.9522	23.8411	23.7947	24.0851	24.3831	24.549	24.5296	24.1333	23.5892	24.0848	24.3968	24.3068	25.0865	25.0685	20.0108	23.5923	23.6837	23.9385
	1.74931	-0.165103	P40926;G3XAL0	Malate dehydrogenase, mitochondrial;Malate dehydrogenase	MDH2	19	64.2	35.503	1.74931	25.6916	26.1378	25.919	26.059	26.1304	26.1021	26.1667	26.1186	26.034	26.3194	26.0105	26.0986	26.1378	26.1124	25.7932	25.9619	25.5731	25.9484	25.9576	25.8928	25.9509	26.189	25.9143	25.4858	25.8368	26.1689	25.7388	26.0762	25.857	26.3808	25.6668	22.2578	26.2405	26.0776	26.1419
	0.380052	-0.115799	P40939;H0YFD6	Trifunctional enzyme subunit alpha, mitochondrial;Long-chain enoyl-CoA hydratase;Long chain 3-hydroxyacyl-CoA dehydrogenase	HADHA	28	49.3	82.999	0.380052	25.5132	25.8535	25.1499	24.9638	25.056	25.4049	25.3527	25.0283	25.1246	25.1834	25.9469	25.2407	25.1488	25.1724	24.6941	25.0155	25.1876	25.0875	24.9864	24.8748	25.737	25.8075	25.2285	24.7109	24.9833	25.3906	25.5448	25.2835	25.1023	25.5893	25.616	24.6421	25.2089	25.0117	25.116
	0.596952	-0.432787	P41091;Q2VIR3;F8W810;H7BZU1	Eukaryotic translation initiation factor 2 subunit 3;Putative eukaryotic translation initiation factor 2 subunit 3-like protein	EIF2S3;EIF2S3L	8	17.6	51.109	0.596952	22.1519	19.2539	21.2811	22.5236	22.5917	21.7671	21.9534	21.7464	22.4142	21.9637	24	22.6771	21.6148	22.5347	21.8816	21.5896	21.9213	21.314	22.475	21.342	21.7555	20.9508	21.1795	21.7029	21.4542	21.3312	21.2039	20.9993	21.7338	21.5932	21.8358	20.6288	21.3977	21.7581	21.638
	0.385182	0.349344	P41250;H7C443	Glycine--tRNA ligase	GARS	7	9.5	83.165	0.385182	20.235	19.7595	20.7331	21.3415	20.8263	21.5677	21.667	21.5931	21.5855	21.3826	22.1573	19.6844	20.157	19.38	22.1086	21.5651	21.308	21.7871	22.0211	21.7666	19.3309	19.2465	21.7695	20.6387	18.1024	19.8496	21.4118	21.408	21.0739	20.4206	22.5384	18.882	20.689	21.2327	21.4622
	0.550997	0.210479	P42126;Q96DC0;H3BS70	Enoyl-CoA delta isomerase 1, mitochondrial	ECI1;DCI	7	23.5	32.816	0.550997	21.3091	21.4443	21.896	21.8305	22.2296	21.5383	22.2399	22.1702	21.5779	21.8103	22.616	21.1032	21.2783	21.0525	22.3021	21.6728	22.4821	21.7361	22.3325	22.0496	21.2239	21.8054	21.7802	22.2104	21.8037	22.6071	22.4038	22.3069	21.9469	22.4938	23.0815	21.5231	21.8785	21.9663	21.9202
	0.00456645	0.00528837	P42224;E9PH66;E7ENM1;E7EPD2;D2KFR9;J3KPM9	Signal transducer and activator of transcription 1-alpha/beta;Signal transducer and activator of transcription	STAT1	5	9.2	87.334	0.00456645	19.5441	19.4803	20.5612	20.7778	20.2424	18.2961	19.5595	19.6344	20.8216	20.9001	20.2306	18.8242	19.4447	19.4483	20.2752	20.9663	20.1578	18.4462	19.4352	19.5889	18.941	18.7796	22.0207	19.5235	19.7843	19.7627	18.1651	18.6166	20.2567	21.3616	21.7777	19.9428	21.9363	21.3429	20.0022
	2.21814	-0.657225	P42677;Q5T4L4	40S ribosomal protein S27	RPS27	4	39.3	9.461	2.21814	23.1877	23.3346	23.2156	23.1292	22.9601	23.5082	23.3803	23.787	23.3603	23.0711	24.6056	22.6941	22.8968	23.3312	23.5323	23.0903	22.1963	23.2859	22.649	22.583	21.7427	22.6547	22.2191	22.7689	20.8916	21.5164	22.8186	23.504	23.2753	22.6025	20.6588	19.3818	22.7974	23.5659	23.53
	0.218349	-0.0609643	P42704;B8ZZ38;A0A0C4DG06;C9JCA9;H7C3W8;A0A0C4DG51;Q9NP80	Leucine-rich PPR motif-containing protein, mitochondrial	LRPPRC	26	21.8	157.9	0.218349	24.4349	24.3014	24.7841	24.8007	24.8612	24.6476	24.6616	24.6228	24.8491	24.8576	24.8827	24.621	24.1395	24.6489	24.5936	24.6456	24.7173	24.3643	24.0752	24.2221	24.9862	25.109	24.5965	23.7602	24.3297	24.0599	23.8631	23.6194	24.3967	24.7432	24.8467	19.7838	24.0983	24.0555	24.0386
	0.666504	0.276887	P42765;A0A0B4J2A4;K7EME0;K7ER88;K7EJB1;K7EJ68	3-ketoacyl-CoA thiolase, mitochondrial	ACAA2	11	28.5	41.924	0.666504	22.7192	23.2454	23.1014	22.2861	21.9901	21.9777	22.8644	23.3142	22.272	22.1517	23.4079	22.9465	23.0569	22.9161	23.5175	23.1691	23.0017	22.5824	22.3318	22.7166	23.324	22.5317	23.9062	23.0201	21.9481	23.4055	22.9992	23.4207	23.2398	23.6779	23.645	19.6278	23.2081	23.3233	23.2952
	2.02452	-1.61191	P42766;F2Z388	60S ribosomal protein L35	RPL35	3	26	14.551	2.02452	22.9891	23.1367	23.2696	23.1597	22.9455	23.7902	23.5965	23.2364	23.2412	23.4457	22.4892	22.8207	22.8191	22.7619	23.1501	23.0143	22.357	22.898	22.9537	22.9865	18.3798	18.9901	18.8571	22.3559	17.7709	21.6728	23.0324	23.1799	23.0868	23.0065	20.0671	19.438	22.8043	23.1884	23.2066
	0.093911	0.125705	P43034;I3L495;I3L3N5	Platelet-activating factor acetylhydrolase IB subunit alpha	PAFAH1B1	5	14.9	46.637	0.093911	18.3285	21.7907	21.54	21.7027	21.8322	22.6354	21.7335	22.0145	21.8577	21.8774	22.4196	20.7798	21.3154	21.4307	22.5286	21.9477	22.1479	22.7427	22.4709	21.8107	18.0985	21.405	21.6452	21.7511	20.2703	20.6732	21.4599	21.9843	21.2416	19.8438	21.28	19.3834	21.7055	21.9005	21.9271
	0.0691262	0.0790343	P43155;B7ZBP5;A6PVN3;H0Y4Z7	Carnitine O-acetyltransferase	CRAT	4	8	70.857	0.0691262	19.2359	19.5312	19.3274	20.8237	21.2291	19.1311	21.1975	20.9139	21.1562	20.8743	17.7613	19.412	19.4958	19.1513	20.2543	18.6393	20.7621	18.9927	20.4039	20.6906	19.8861	19.528	21.0661	21.1736	21.4655	21.93	21.5422	21.6318	20.6847	19.6248	20.1789	21.0054	21.3056	21.363	21.4114
	1.04594	-0.313669	P43304;F5GYK7	Glycerol-3-phosphate dehydrogenase, mitochondrial	GPD2	16	29.6	80.852	1.04594	22.9496	22.6076	22.7647	23.2707	22.5893	22.7917	22.7563	22.5605	22.8246	23.0308	22.4354	22.3785	22.1987	22.2236	22.9041	22.6977	22.9502	22.2499	22.1272	22.3257	21.1184	22.4243	22.4107	20.9814	21.5099	21.7371	21.6671	21.9359	21.5094	23.2561	22.7286	22.7091	21.8591	21.1062	21.8105
	2.48567	0.568026	P43490;A0A0C4DFS8	Nicotinamide phosphoribosyltransferase	NAMPT	10	25.5	55.52	2.48567	21.4304	21.5914	21.4782	21.2166	20.8856	21.244	20.272	20.7627	21.0104	21.2572	21.3334	21.2601	21.271	21.3794	22.363	21.9872	22.3038	21.8152	21.637	21.1134	21.9643	21.0006	21.4657	20.937	19.8453	21.8556	21.0815	22.6546	21.4608	21.9142	20.5213	23.147	23.0757	22.9408	22.8063
	0.585826	-0.386453	P43686	26S protease regulatory subunit 6B	PSMC4	9	29.7	47.366	0.585826	22.293	20.0956	21.6966	21.7498	21.4696	21.2541	21.165	20.3448	20.9511	21.4477	21.4633	19.8779	20.2335	21.3231	21.4572	21.2601	21.0041	20.0687	20.5496	21.1674	20.4133	18.7982	21.681	19.2326	19.5622	20.3739	18.5752	21.2697	20.9957	21.834	20.5308	20.831	21.278	20.8669	20.7805
	0.637473	0.486965	P45973;F8VNY3	Chromobox protein homolog 5	CBX5	3	19.4	22.225	0.637473	21.012	20.0821	18.2983	20.4197	21.0127	20.3879	20.344	20.8161	18.2114	20.0013	18.811	19.605	19.8798	19.2821	21.5715	21.3835	19.6256	19.657	20.6837	19.3821	20.821	19.1079	20.9695	20.3507	20.6928	19.0777	18.4599	18.7296	20.2026	19.9077	22.1627	18.4192	18.5263	19.3152	19.8161
	0.499943	0.121874	P45974;F5H571	Ubiquitin carboxyl-terminal hydrolase 5	USP5	9	14.1	95.785	0.499943	21.349	22.0178	21.5175	21.6507	21.5732	21.2968	21.4406	20.9457	20.9817	21.1095	22.0092	21.4392	21.4663	21.4399	21.3913	21.5841	21.7681	21.4984	21.6009	21.4386	21.2461	21.7312	21.8476	21.555	21.4452	20.4554	21.2553	21.4821	21.4961	21.6249	21.4106	19.2494	21.109	20.7745	20.9214
	0.04835	-0.0683568	P46063;F5H2L2;F8WA66;F8WD97;F5H4P4;F5H3W0	ATP-dependent DNA helicase Q1	RECQL	5	8.6	73.457	0.04835	18.8096	19.0117	21.0776	18.9396	21.0205	21.2943	21.3242	21.5169	19.0115	19.1076	21.7941	19.723	20.0615	20.2289	18.6815	21.2947	20.4575	21.9484	18.7992	20.6403	19.0316	18.82	21.5894	19.2857	18.3179	21.1915	21.8276	19.3365	21.0519	19.8735	22.5916	19.9764	19.0249	20.6918	19.4696
	0.586097	-0.20141	P46777;Q5T7N0	60S ribosomal protein L5	RPL5	11	37.4	34.362	0.586097	24.3324	24.9459	24.6994	24.4815	24.3852	24.9145	24.6688	24.9585	25.0194	24.889	26.1553	24.7014	24.3772	24.6573	24.8494	24.578	24.7474	24.8009	24.9386	24.8611	24.2421	24.1341	24.2267	24.534	24.2193	24.2259	24.5851	25.0605	24.7144	24.924	25.2847	25.1861	24.188	24.5945	24.837
	1.89218	-1.01942	P46778;G3V1B3;M0R181	60S ribosomal protein L21	RPL21	3	20.6	18.565	1.89218	22.5935	22.8371	23.0668	23.0173	21.961	21.6369	22.7416	23.3803	23.017	22.9304	23.362	22.4491	22.7378	22.5604	22.8851	21.8275	22.7014	21.981	22.7052	22.0708	21.6704	18.7463	20.8532	22.6401	22.3219	21.9723	18.4738	22.9823	22.079	22.235	22.7678	19.0073	22.2176	22.7703	22.6203
	1.01672	-0.406297	P46783;F6U211;S4R435;Q9NQ39	40S ribosomal protein S10;Putative 40S ribosomal protein S10-like	RPS10;RPS10-NUDT3;RPS10P5	8	44.2	18.898	1.01672	22.1045	22.666	23.6974	24.0205	23.3106	23.7326	24.0032	23.8455	24.0828	23.7681	24.7138	23.9279	24.0261	23.9508	23.1649	23.3873	23.7345	23.2324	23.2507	23.1984	23.2038	22.6892	23.8141	22.7019	23.1576	24.0168	23.5254	23.8646	23.9005	22.7991	23.5386	23.1919	23.6607	23.7753	23.502
	0.336497	-0.269779	P46821;D6RA32;D6RA40;D6RCL2;D6RGJ3	Microtubule-associated protein 1B;MAP1B heavy chain;MAP1 light chain LC1	MAP1B	21	12.2	270.63	0.336497	23.6264	23.5304	22.7107	22.5998	23.0441	22.6725	22.3948	22.891	22.7458	22.3619	21.7821	22.6563	22.8159	22.4967	22.7768	22.9895	23.0352	22.5358	22.5638	22.6416	23.1968	19.27	23.202	21.3742	22.1674	22.3546	21.0531	21.9421	21.4187	23.7438	23.7038	20.6952	22.1715	21.8701	21.8558
	0.143467	0.0914278	P46926;V9GYW0;V9GYK3;D6RAY7;D6R9P4;D6RFF8;Q8TDQ7	Glucosamine-6-phosphate isomerase 1;Glucosamine-6-phosphate isomerase;Glucosamine-6-phosphate isomerase 2	GNPDA1;GNPDA2	2	10	32.668	0.143467	19.4021	20.2859	19.4569	19.3707	19.3638	18.0966	19.1256	20.3085	19.6742	19.7623	19.5181	18.5405	20.048	18.883	19.8821	20.2295	19.7619	19.3748	19.0381	19.7513	19.6755	18.449	19.4124	19.8737	18.8152	18.4407	19.2203	19.1895	19.3743	19.3773	18.6307	20.0653	19.9076	18.6173	19.2825
	0.122414	0.177133	P46939;Q5T097;A0A0D9SG57;A0A0A0MSM3	Utrophin	UTRN	5	2.8	394.46	0.122414	21.6871	21.8025	21.0151	17.9415	21.1125	18.747	21.2944	21.9513	20.5839	21.4181	18.3178	20.1366	18.9751	21.0502	17.5877	20.4986	20.8002	20.2752	21.3093	21.3557	21.3395	21.3117	20.9947	21.1266	21.7866	21.7998	21.4517	21.5095	21.1219	18.6369	17.9818	20.2649	20.4824	19.817	20.4731
	0.758584	-0.19015	P46940;H0YLE8;A0A087X225;F2Z2E2;Q86VI3;A0A087WWP1	Ras GTPase-activating-like protein IQGAP1	IQGAP1	44	34.1	189.25	0.758584	25.4912	25.4293	24.8143	24.6802	24.8662	24.8425	24.9557	24.8124	24.9743	25.0547	25.5644	25.0228	25.1359	25.0756	25.0682	24.942	25.3837	24.5003	24.4011	24.3922	24.6765	25.2732	25.1141	24.4569	24.4105	25.0072	24.5502	24.6938	24.4831	25.5793	25.7717	21.7228	25.156	24.7284	24.9107
	0.28191	-0.228876	P46977;A0A0C4DH80;E9PN73;E9PI32;H0YET6	Dolichyl-diphosphooligosaccharide--protein glycosyltransferase subunit STT3A	STT3A	12	16.5	80.529	0.28191	22.2603	22.0751	24.1175	24.0849	24.3033	24.5795	24.6141	24.2521	23.7876	24.0523	24.5712	24.0008	23.9733	24.1477	24.486	24.3758	24.6872	23.2639	23.7535	23.8926	21.9412	22.7716	24.0096	23.0885	22.7095	23.7251	23.3239	23.409	23.7264	24.8144	25.357	25.2546	23.6636	23.9294	23.9522
	0.303644	-0.209328	P47755;C9JUG7;F8W9N7;A0A0D9SET8;F8WED3	F-actin-capping protein subunit alpha-2	CAPZA2	8	40.6	32.949	0.303644	22.8391	22.2338	22.1922	22.5748	22.6794	22.2026	22.4968	21.9905	22.4747	22.7661	19.4302	22.5615	22.3018	22.7569	22.1263	22.649	21.8528	22.0643	22.0174	21.8105	21.8309	21.4411	22.5741	22.0913	22.3783	22.1235	22.0001	21.9061	22.0033	23.5243	20.9795	19.5693	23.0818	21.9524	21.9568
	0.0889337	-0.066042	P47897;H7C0R3;C9J165	Glutamine--tRNA ligase	QARS	11	16.8	87.798	0.0889337	19.3482	21.2067	21.7048	21.8926	22.0517	22.1529	22.3237	22.0932	21.5779	21.4873	20.3899	21.6728	21.4137	21.4335	21.4155	21.9033	21.8479	21.3337	21.1726	21.0074	20.9092	21.6337	21.5208	20.1453	21.2599	21.8737	21.2868	21.6465	21.2332	22.3235	22.1014	20.6178	21.2346	20.4035	21.1222
	0.0598699	-0.0763285	P47914	60S ribosomal protein L29	RPL29	2	14.5	17.752	0.0598699	21.3905	19.6061	22.6542	22.6731	23.2777	23.3889	22.552	22.6566	22.7827	22.6615	25.1386	22.8852	22.4822	22.5036	22.1435	22.0486	20.5479	22.7878	23.0215	22.8491	23.3461	23.7095	22.4217	19.8596	23.3949	23.1909	22.41	22.3622	22.3075	22.304	22.4926	19.3774	18.7799	23.2469	19.903
	0.735093	-0.584825	P47972	Neuronal pentraxin-2	NPTX2	2	8.8	47.041	0.735093	19.8718	18.4098	21.2315	21.328	20.9882	21.3758	21.0599	21.1761	21.486	21.1722	19.0032	20.502	20.2523	18.7964	21.028	20.1159	20.3551	18.6913	19.279	20.5592	19.3396	18.7409	20.9045	18.7445	18.346	20.2901	18.5874	19.3658	19.2674	19.4696	20.7221	19.0778	19.3098	19.3157	19.0725
	0.0538841	-0.0426293	P47985;P0C7P4	Cytochrome b-c1 complex subunit Rieske, mitochondrial;Cytochrome b-c1 complex subunit 11;Putative cytochrome b-c1 complex subunit Rieske-like protein 1	UQCRFS1;UQCRFS1P1	4	20.4	29.668	0.0538841	20.7792	21.1499	20.7371	20.6305	20.8873	21.2296	21.3134	20.9275	20.5731	21.1225	19.4712	20.7779	20.8207	20.8071	18.7545	20.7821	20.9058	20.5851	21.4246	21.45	20.6528	20.2363	22.0424	20.9187	21.6492	19.1555	21.0071	19.6772	19.5782	21.5865	19.9815	20.9039	20.638	19.7759	20.0936
	0.298883	-0.197801	P48047;H7C0C1;H7C086;H7C068	ATP synthase subunit O, mitochondrial	ATP5O	5	27.2	23.277	0.298883	20.4399	23.3576	23.2567	23.2522	23.4671	22.7815	22.8293	23.2248	23.0166	23.03	23.9272	22.8382	22.7659	23.206	23.3737	22.7952	23.2202	22.3347	22.3331	22.316	22.3163	22.9896	23.1508	22.475	22.5549	21.9392	22.5386	21.6278	23.2206	23.182	22.8724	18.5925	22.2601	22.577	22.6436
	0.737194	-0.481282	P48052;J3QT58	Carboxypeptidase A2	CPA2	18	59.9	47.03	0.737194	25.5347	25.7567	26.4638	26.4282	26.5257	25.7767	25.9218	25.766	26.3714	26.5711	26.1903	25.0889	25.1279	25.1481	24.7849	24.4077	24.2596	26.3503	26.3003	26.3238	26.8355	25.8359	23.7163	26.1212	26.3279	26.5254	26.6206	25.9219	26.1637	25.013	24.7416	27.6177	25.2805	25.1751	25.0984
+	3.73002	3.34173	P48304;H7BZ24	Lithostathine-1-beta	REG1B	2	29.5	18.665	3.73002	19.9883	19.3028	22.5003	22.0336	22.4173	21.9242	18.3639	22.2459	22.6139	23.3923	19.5465	25.1165	24.0056	24.1427	25.1002	24.4581	25.0022	26.261	26.1197	26.5134	24.2281	26.7918	23.34	22.087	19.0686	25.2341	23.0508	25.1734	24.2254	23.79	25.4483	28.5665	26.9059	27.3732	27.3614
	0.614458	-0.22261	P48643;E7ENZ3;B7ZAR1;E9PCA1;D6RIZ7;H0Y914	T-complex protein 1 subunit epsilon	CCT5	15	32.5	59.67	0.614458	23.1083	22.9288	22.6779	22.948	22.9407	22.8065	23.1157	22.5864	22.8788	22.8046	23.2294	23.386	23.0689	22.9201	23.6069	23.0328	23.5816	22.8043	22.4454	22.4707	22.6651	21.4741	22.53	22.5837	22.6477	22.9878	23.0878	23.0535	22.689	23.3104	23.0843	22.6485	23.0506	22.635	22.5045
	0.0401429	-0.0400405	P48723	Heat shock 70 kDa protein 13	HSPA13	2	4	51.927	0.0401429	19.5966	18.8832	19.0825	17.7926	18.751	18.4729	19.68	19.0821	19.6932	19.781	19.2282	18.4728	19.5708	19.5784	19.5527	18.8894	20.0781	19.5827	20.8982	18.7411	17.8909	18.9347	17.1424	20.0719	19.5904	18.6152	18.9211	19.1452	19.0471	19.0803	19.2111	20.0122	19.954	19.4265	19.3134
	0.0468544	0.0312049	P48735;H0YL11	Isocitrate dehydrogenase [NADP], mitochondrial	IDH2	16	37.2	50.909	0.0468544	22.3861	22.4647	24.1359	24.2196	24.3681	24.6157	24.2101	24.2261	24.0592	24.4257	23.645	23.8701	24.0589	24.0267	23.4901	23.793	23.4977	23.9956	24.0112	23.9815	24.055	24.4631	24.1656	24.3164	24.3487	25.573	25.3694	25.2649	25.0159	24.0617	22.46	26.1747	25.2296	24.7346	24.5909
	1.26215	0.351848	P49189	4-trimethylaminobutyraldehyde dehydrogenase	ALDH9A1	12	28.1	53.801	1.26215	24.5873	24.1968	23.7188	23.5567	23.6121	23.224	23.1213	23.5858	23.4406	23.4762	23.1448	23.3498	22.9166	23.3202	24.2896	23.3635	24.2671	23.9826	23.8451	23.8445	23.7536	24.1341	23.3479	23.5758	23.7224	22.9689	23.0438	23.5744	23.7174	23.8445	24.6341	18.3046	22.9903	23.7734	23.9
	0.119743	0.149925	P49207	60S ribosomal protein L34	RPL34	4	28.2	13.293	0.119743	23.5479	22.6032	23.341	23.1329	23.4838	23.5433	21.4566	23.7569	23.5112	23.6221	24.5583	19.5419	23.592	22.9564	23.4012	23.5875	20.7319	23.544	23.364	23.3884	24.1161	23.2456	23.3868	23.5462	23.3798	23.2581	23.2538	23.4011	23.4576	22.1011	22.6546	19.432	24.0461	19.4772	22.2527
	0.237818	-0.0890948	P49257	Protein ERGIC-53	LMAN1	9	23.1	57.548	0.237818	25.0131	25.3502	24.2139	24.2207	24.571	24.7733	24.5835	24.9818	24.5055	24.6047	24.9834	24.3636	24.4609	24.5679	24.6796	24.428	25.3356	24.5487	24.6011	24.6572	24.016	24.919	23.9232	24.2716	24.0222	24.1222	24.3123	24.4866	23.9927	24.6351	25.491	25.43	24.2303	24.4495	24.4028
	0.184674	-0.223549	P49327	Fatty acid synthase;[Acyl-carrier-protein] S-acetyltransferase;[Acyl-carrier-protein] S-malonyltransferase;3-oxoacyl-[acyl-carrier-protein] synthase;3-oxoacyl-[acyl-carrier-protein] reductase;3-hydroxyacyl-[acyl-carrier-protein] dehydratase;Enoyl-[acyl-carrier-protein] reductase;Oleoyl-[acyl-carrier-protein] hydrolase	FASN	21	11.3	273.42	0.184674	22.9671	23.5089	23.9106	23.549	23.4515	23.1923	23.3489	22.9682	23.1369	23.4833	22.7586	22.509	18.3717	22.1897	22.6029	23.1037	23.4833	22.185	21.6697	21.7801	22.165	22.7368	23.5552	22.4221	21.6189	22.7615	22.0209	22.3219	22.2206	23.7796	21.8754	21.6371	21.2058	22.2977	22.2422
	0.0967933	-0.0482156	P49368;B4DUR8;E9PRC8;Q5SZX6;E9PQ35;Q5SZX9;E9PM09;Q5SZW8	T-complex protein 1 subunit gamma	CCT3	20	38.9	60.533	0.0967933	23.4091	22.5058	23.6658	23.7475	23.7727	23.4981	23.5832	23.517	23.7314	23.876	22.6956	23.9482	23.8299	24.0246	23.7194	23.8558	23.8714	22.5501	23.3518	23.2501	23.4039	23.6372	23.944	23.1513	23.4349	23.7446	23.5932	23.3632	23.4253	24.1261	23.3868	20.0138	23.8651	23.5574	23.7284
	0.0483503	-0.0177821	P49411;H3BNU3	Elongation factor Tu, mitochondrial	TUFM	17	40.9	49.541	0.0483503	24.6665	24.7559	24.4475	24.5307	24.2694	24.5447	24.4664	24.7076	24.6115	24.5624	25.4285	24.2318	24.2621	24.3557	24.5094	24.3071	24.0707	24.2983	24.4603	24.5991	25.1227	24.9489	24.5641	24.7281	24.4993	23.5031	24.133	24.6601	24.1493	24.1903	23.8149	20.8239	23.8123	24.2042	24.39
	0.511965	-0.205496	P49418	Amphiphysin	AMPH	2	4.5	76.256	0.511965	19.7156	19.4663	18.884	19.1599	19.0712	19.5732	19.027	18.3153	19.143	19.2376	19.3657	19.3493	19.2668	19.2932	17.8107	18.2002	19.234	19.3758	19.2448	18.9819	19.6696	19.4591	19.0182	19.3637	19.3023	18.4988	19.1722	18.5156	18.4187	18.9273	18.657	20.2732	19.6803	19.4774	18.6114
	0.14822	-0.0680565	P49419;F8VS02;H0YHM6;F8VVF2	Alpha-aminoadipic semialdehyde dehydrogenase	ALDH7A1	6	13.4	58.486	0.14822	21.7645	21.125	21.919	21.7031	22.0984	22.0045	22.3486	22.4029	21.8519	22.0924	21.2325	21.4926	21.3601	21.414	21.9265	22.0113	21.9442	21.7083	20.9961	22.0341	21.7041	20.885	22.127	21.3118	22.083	22.8151	22.0853	22.2016	21.9569	21.9382	22.483	20.3972	21.973	21.8439	21.9411
	0.298932	0.327454	P49458;E9PE20	Signal recognition particle 9 kDa protein	SRP9	4	45.3	10.112	0.298932	18.5236	18.7203	20.8391	20.834	19.2646	19.1295	20.8328	20.6425	18.6904	21.7289	17.9869	19.9402	18.8462	18.7884	19.001	20.1915	20.9315	20.6969	20.4226	20.0878	17.5403	19.9068	20.8047	18.1174	20.4159	18.5128	20.1334	20.5812	20.86	22.1602	22.3177	18.8333	20.5534	20.5718	19.8183
	1.37169	0.436561	P49588;H3BPK7	Alanine--tRNA ligase, cytoplasmic	AARS	19	24.4	106.81	1.37169	23.4793	23.6131	22.6993	22.8841	23.0365	23.1359	22.2631	23.0915	22.739	22.5341	23.9796	22.7198	23.0363	22.8392	23.1946	22.9989	22.9991	23.0568	23.4011	23.3855	24.137	24.428	23.3608	23.0746	22.8943	22.8511	22.8508	22.7405	22.6553	21.9329	23.4901	21.0702	22.4217	23.016	23.0459
	1.15312	-0.648493	P49720;A0A087WUL2;A0A087WXQ8;A0A087WY10	Proteasome subunit beta type-3	PSMB3	4	27.3	22.949	1.15312	21.2163	21.5438	21.2042	21.69	21.5668	21.5369	21.0574	21.017	20.9413	20.7637	19.8481	21.3389	21.2942	21.0661	20.4878	20.9242	22.0008	20.4866	21.0261	20.4378	20.1836	17.798	21.1588	20.2688	19.3548	18.6275	21.9315	20.9275	20.5684	21.7207	20.2806	19.705	21.9937	20.4962	20.6462
	0.31852	-0.292334	P49721;A0A087WVV1	Proteasome subunit beta type-2	PSMB2	3	14.4	22.836	0.31852	20.5742	20.5193	21.6005	21.7836	20.2593	21.4634	20.8195	20.2079	21.0557	21.2428	22.7434	22.0757	20.5285	19.5906	22.4287	22.0959	21.2659	20.7279	19.5692	19.9819	19.4348	19.8377	21.3256	19.0477	19.9373	19.0109	21.4671	20.3434	20.3485	20.6769	21.8615	20.1663	20.9853	20.6335	19.314
	0.292492	-0.130823	P49748;K7EQP4;G3V1M7;K7EJW8;J3QRJ8;J3KS89;J3KSR4;J3QKU9;K7EMF8	Very long-chain specific acyl-CoA dehydrogenase, mitochondrial	ACADVL	22	39.4	70.389	0.292492	24.5208	24.7446	24.4278	24.5452	24.5521	24.4099	24.4907	24.2952	24.5331	24.6645	25.9823	24.4895	24.445	24.3743	24.9204	24.8353	24.6129	24.161	24.3009	24.4063	24.97	23.3062	24.7579	24.2271	24.4456	24.8114	24.6926	24.8042	25.1171	25.6362	24.1351	17.9238	24.9344	25.258	25.2867
	0.346955	-0.210168	P49755;G3V2K7	Transmembrane emp24 domain-containing protein 10	TMED10	7	35.2	24.976	0.346955	23.9424	23.4591	24.1355	24.2639	24.1953	23.8808	23.8847	24.0427	24.5491	24.5735	22.8338	24.0879	24.1951	24.14	24.0404	23.7497	23.3797	23.7723	23.2974	23.8017	25.2983	22.2036	24.6835	24.033	24.4223	24.5438	24.3081	24.3805	23.94	24.8232	24.5602	25.4055	24.9407	24.1752	24.0353
	0.0799552	0.0954003	P49756;E9PQU5	RNA-binding protein 25	RBM25	2	3.9	100.18	0.0799552	20.1862	20.1865	19.8109	21.2579	21.4029	17.8726	20.3483	19.64	18.1793	18.7904	20.2742	19.4176	19.4307	18.8849	20.7837	20.8068	20.4514	20.6344	18.2614	19.2247	18.1188	19.6297	20.1721	18.6106	19.7827	18.9644	19.8639	20.7709	20.2432	18.6443	18.3282	20.1359	19.0175	19.7736	19.777
	0.899114	0.56549	P49792;J3KNE0;A6NKT7;J3KQ37;F8VYC4;P0DJD0;P0DJD1;Q99666;O14715;F8WBP7	E3 SUMO-protein ligase RanBP2;RanBP2-like and GRIP domain-containing protein 3	RANBP2;RGPD3	5	1.9	358.2	0.899114	20.1325	19.9911	19.9445	20.3358	20.6934	20.0073	20.154	20.5275	18.7018	18.2855	17.908	19.1207	19.894	19.0208	21.0103	20.8439	20.1357	20.916	20.106	20.6414	18.6447	19.9422	19.4529	19.218	19.9234	20.2388	20.6279	20.3566	19.7698	19.5714	18.067	19.9301	19.8819	19.9171	19.4255
	0.571009	-0.353689	P49903;Q5T5U7;Q5T5U6	Selenide, water dikinase 1	SEPHS1	2	6.4	42.91	0.571009	20.5008	19.9285	18.7281	18.9412	19.3184	18.6781	18.3654	18.6387	19.6267	18.8017	19.1546	19.2515	19.6226	20.0715	18.1508	18.6354	18.4157	18.7346	18.3741	20.8564	18.1486	19.4206	19.4127	19.6995	18.8187	19.0687	19.2958	19.2221	19.1239	19.1182	18.9172	21.076	19.6813	18.6671	19.4765
	0.834077	0.191901	P50395;Q5SX87;Q5SX86;Q5SX91;V9GYF8;Q5SX90;V9GYJ7	Rab GDP dissociation inhibitor beta	GDI2	24	58.2	50.663	0.834077	25.1474	24.7889	25.1183	25.0584	25.0669	24.8168	24.9477	25.0192	25.0436	25.0004	25.5368	25.2946	25.2081	25.1447	25.4848	25.5425	25.6066	24.7519	25.0738	24.9818	25.7357	24.6414	25.6748	24.6228	25.1299	25.2477	25.0069	25.105	24.9646	26.1238	25.2452	21.8815	25.3505	25.2997	25.158
	0.680955	-0.636558	P50402;Q5HY57	Emerin	EMD	3	13	28.994	0.680955	18.4554	19.6578	21.7129	18.7332	20.6856	18.6049	18.749	18.9828	20.229	20.8979	21.9306	21.201	19.7399	21.137	19.0415	18.7833	19.946	18.9755	17.9506	19.1902	18.9127	20.956	20.976	19.4175	20.1337	19.218	19.0555	18.6881	18.5909	18.9795	21.1811	20.9028	20.8374	19.0333	21.0693
+	3.67689	-0.705021	P50440;H0YMX4;H0YKW9;H0YN43;H0YLC6;H0YL75	Glycine amidinotransferase, mitochondrial	GATM	22	64.5	48.455	3.67689	26.4142	26.4695	26.5989	26.561	26.6065	27.3744	27.2127	27.0499	26.9899	27.0854	26.5993	26.5041	26.4814	26.5087	25.4505	25.5104	25.9955	26.3931	26.3137	26.3027	26.4595	26.4387	25.5123	26.9523	27.139	27.343	27.4603	27.2394	27.4561	25.5764	24.8974	28.3575	26.7688	26.5533	26.715
	0.458798	-0.340505	P50454;E9PKH2;E9PR70;E9PPV6;E9PQ34;E9PJH8;E9PIG2;E9PRS3;E9PNX1;E9PK86;E9PMI5;H0YEP8;E9PLA6	Serpin H1	SERPINH1	8	24.4	46.44	0.458798	20.134	20.1773	21.3031	21.1624	21.5104	21.1666	20.9471	21.0608	21.5058	21.1466	18.9301	22.5023	22.7092	22.5706	21.3103	21.1282	21.2302	20.3636	20.5832	20.7775	20.8462	20.4274	21.0858	20.2247	20.1249	21.484	20.2367	18.573	20.9307	21.6587	22.5478	20.6259	21.9517	21.4452	20.8979
	1.10023	0.259654	P50502;A0A087X1H6;Q8NFI4;H7C3I1;Q3KNR6;Q8IZP2;F6VDH7;F8WAQ7	Hsc70-interacting protein;Putative protein FAM10A5;Putative protein FAM10A4	ST13;ST13P5;ST13P4	9	27.4	41.331	1.10023	23.0632	24.2061	23.5933	23.5484	23.7874	23.3712	23.4297	23.5963	23.3483	23.6191	23.9064	23.0423	23.0379	23.1354	24.0791	23.8814	24.3001	23.5939	23.6502	23.3791	23.5867	23.4493	23.7145	23.5185	23.4633	23.2534	23.2068	23.1978	23.0063	24.5146	24.2101	19.8049	23.3652	23.3337	23.4194
	1.74345	1.33945	P50570;K7EMQ3	Dynamin-2	DNM2	7	9	98.063	1.74345	19.533	19.7748	21.8143	21.9632	18.3209	18.619	20.6939	18.703	18.4451	19.7154	19.8049	20.198	18.5641	18.8478	22.3633	22.1547	21.9759	21.4694	20.7858	20.8382	19.4646	18.5418	21.2453	19.5394	19.4321	19.9165	21.3764	18.5868	21.5261	22.3857	21.015	20.5144	20.9017	20.0175	19.4767
	1.12722	-0.345816	P50914;E7EPB3	60S ribosomal protein L14	RPL14	6	30.7	23.432	1.12722	23.8432	23.7946	23.1057	23.3142	23.1614	23.549	23.5582	23.6681	22.8396	23.0297	24.3505	23.4324	23.4041	23.7235	23.0141	23.368	23.1739	23.3795	23.3794	23.3298	23.187	21.8914	23.5194	23.0034	23.8014	23.8144	23.7599	23.9207	23.2329	23.6671	22.8844	20.9658	23.6232	23.2359	23.128
	0.805839	-0.198889	P50990;H7C4C8;H7C2U0	T-complex protein 1 subunit theta	CCT8	24	48.5	59.62	0.805839	23.6229	24.0647	23.795	23.8874	24.1366	23.7336	23.7599	23.8772	23.9216	24.0542	24.4867	23.8664	23.832	23.9584	23.8862	23.8739	24.3305	23.4288	23.508	23.4551	23.1683	23.4669	24.4472	23.5875	23.4676	23.1743	23.7702	23.6793	23.6238	24.5877	24.4179	24.267	23.8288	23.7394	23.8611
	1.22621	-0.302813	P50991	T-complex protein 1 subunit delta	CCT4	13	31.4	57.924	1.22621	24.1212	23.8791	23.4477	23.27	22.9068	23.2888	23.2401	23.1565	23.2551	23.4701	24.0503	23.3106	23.3163	23.3233	23.3838	23.4655	23.4233	22.8044	22.6151	22.6254	22.9855	23.3748	23.4773	23.0959	23.2721	23.1816	23.0822	23.4671	23.2346	23.8392	23.7906	24.2134	23.4608	23.1034	23.1507
	0.708134	-0.201821	P50995;H0Y6E1;E5RIN3;P27216	Annexin A11	ANXA11	10	20.8	54.389	0.708134	22.9834	21.8274	22.5041	22.4285	22.1188	21.9977	21.8488	22.1593	22.4912	22.333	22.1379	22.6966	22.647	22.8289	22.0632	21.8477	22.2418	22.3753	22.174	22.1128	22.8585	21.6109	22.1156	22.2842	22.3627	22.7468	22.4566	22.789	22.7237	21.1672	20.77	21.2806	22.8488	22.7114	22.8688
	0.534368	0.197323	P51148;F8VWU4;F8VVZ0;F8VUA5;F8VVK3;K7ERI8;K7ERQ8;K7ENY4;K7EIP6;F8WCY6;F8WD79;F8VPW9;F8VSF8;F8VWZ7	Ras-related protein Rab-5C	RAB5C;RAB5B	6	32.4	23.482	0.534368	23.2764	23.3251	22.1139	22.2831	22.5486	22.3808	22.5414	22.6726	22.3721	22.5014	22.9769	22.5066	22.5781	22.4664	23.2224	22.9888	23.018	22.4588	22.6005	22.6456	21.8621	23.7493	22.7228	22.2383	22.2608	22.6009	22.237	22.234	22.4841	23.2956	23.7994	20.6466	22.309	22.4436	22.4088
	0.104717	0.0437928	P51149;C9J592;C9J8S3;C9IZZ0;C9J4V0;C9J4S4;C9J7D1	Ras-related protein Rab-7a	RAB7A	9	49.8	23.489	0.104717	23.6683	24.2725	22.7635	23.2611	23.1735	22.9776	23.2125	23.0005	23.1864	23.2366	23.686	23.1103	23.1642	23.1875	22.9298	23.2738	23.4172	23.4865	22.7946	23.0129	23.4161	23.9992	23.5714	22.6958	22.7254	23.0106	22.4656	23.0219	23.0555	23.3288	23.1945	20.3071	23.0774	22.5991	22.6996
	0.0309784	-0.0421158	P51159;H3BN55;H3BUD9;H3BS49;H3BVH7;H3BU81;O00194	Ras-related protein Rab-27A	RAB27A	5	23.1	24.868	0.0309784	21.1289	20.7296	21.3163	20.4763	21.379	20.628	20.4669	20.8212	20.6339	20.9619	20.3498	20.4687	19.8211	20.1556	21.5381	21.707	22.9796	19.2184	20.5223	18.1993	19.0581	19.5121	22.8886	18.3174	18.1975	21.4647	20.5271	21.0169	20.3557	21.8938	23.9213	20.9226	21.5422	21.2768	21.066
	1.67434	-0.733064	P51571;A6NLM8	Translocon-associated protein subunit delta	SSR4	5	36.4	18.998	1.67434	21.331	22.7023	23.0354	23.0674	22.8922	23.3875	23.2334	23.6121	22.6818	23.3893	23.902	23.2206	23.1251	23.1374	22.7688	22.6556	22.218	23.0342	22.7242	22.6672	21.0842	20.7835	22.9281	22.6559	22.9919	21.78	23.5744	22.9635	22.724	21.9198	22.3897	20.3644	21.1508	23.1107	22.7572
	0.11886	0.134976	P51572;C9JMD7;C9JSP1;C9JQ75;C9J0M4;C9JM14	B-cell receptor-associated protein 31	BCAP31	5	22	27.991	0.11886	22.6719	22.1617	23.6948	23.9458	23.6384	23.4873	23.4047	23.9748	23.8638	23.3918	25.0001	20.7485	20.7106	21.9631	23.9499	23.5815	23.6015	23.2608	22.9699	22.8468	23.2243	22.7102	22.4925	20.4228	22.8795	21.8291	23.2218	24.0271	23.7456	23.4924	22.7867	21.3149	22.8736	23.4439	23.4773
	0.305448	0.318127	P51812;B1AXG1;E9PGT3;Q15418;E9PMM7;D6R910;B7Z3B5;F2Z2J1;Q15349;D6RHW7;B1AXG2;V9GXZ1;E7ERL6;E7EWQ5;J3QT34;O60307;Q9Y2H9;Q6P0Q8;O15021	Ribosomal protein S6 kinase alpha-3	RPS6KA3	7	11.1	83.735	0.305448	19.3389	18.6017	21.4878	21.7267	21.9594	21.2843	20.7399	21.2086	20.9398	21.0482	21.2721	18.8525	20.1512	19.9778	21.9004	21.6415	21.6684	21.0787	21.3413	21.3174	19.1599	18.9856	21.2914	19.9669	19.1191	21.298	21.0962	21.074	21.2394	21.5261	22.2055	19.4223	19.0596	20.3928	19.7747
	0.829758	0.206096	P51858	Hepatoma-derived growth factor	HDGF	7	37.5	26.788	0.829758	23.1094	23.0028	22.8254	22.9332	22.9197	22.4583	22.3895	22.9803	22.965	22.6065	22.4058	22.7493	22.7477	22.8297	22.6398	22.6687	23.1013	23.1746	23.3932	23.4835	22.4106	23.4735	22.5315	23.2724	23.654	23.7477	22.771	22.957	22.8277	21.5654	23.2387	19.7013	23.0035	23.6181	23.5594
+	3.11877	1.13815	P51884;CON__Q05443	Lumican	LUM	6	17.2	38.429	3.11877	20.6416	21.5977	22.0215	22.0337	22.1703	22.6925	22.6831	22.7565	22.6264	22.3889	22.1661	22.2061	20.2688	21.0883	23.4753	23.3129	22.9846	22.3659	23.312	23.2323	23.5413	22.3054	23.2903	21.9675	22.3043	21.9242	22.4449	23.413	22.9948	23.1164	24.0783	18.3486	23.416	23.8701	23.5609
	1.86105	0.813622	P51888	Prolargin	PRELP	6	19.6	43.809	1.86105	19.4078	20.4732	20.9619	21.5141	21.9419	21.8724	21.0564	21.7619	21.3315	21.3252	21.6916	22.37	22.2314	22.4452	22.6144	22.4815	23.1378	21.9352	22.0702	21.716	22.599	21.5764	22.2964	20.3445	20.0192	21.4513	21.4244	21.8477	21.6704	22.6183	23.5875	19.5846	23.3758	22.667	22.4173
	0.0152578	0.00646567	P51991;H7C1J8	Heterogeneous nuclear ribonucleoprotein A3	HNRNPA3	12	35.4	39.594	0.0152578	24.7166	24.6075	24.9704	24.8732	25.2144	24.6995	24.5529	24.5592	25.0848	25.1366	25.2362	25.1558	25.1486	25.064	24.6433	24.8039	24.5142	24.7067	24.7371	24.6949	24.9059	25.8295	25.5926	25.109	24.9689	24.9396	24.6311	24.6285	24.4428	24.8646	24.8835	25.8119	24.8632	25.1394	25.0858
	0.0738451	-0.0399961	P52209;K7EM49;K7EPF6;K7EMN2	6-phosphogluconate dehydrogenase, decarboxylating	PGD	11	30.4	53.139	0.0738451	21.767	23.0226	22.2432	22.0257	22.1585	21.968	21.7298	22.261	21.7721	22.374	22.6423	22.7265	22.6655	22.5872	22.569	22.1514	23.0372	22.4566	22.4973	22.5697	21.3583	21.3927	22.1428	22.0189	21.5849	21.6146	21.6675	21.9985	21.6333	22.8539	22.9057	19.806	21.7206	22.4973	22.2349
	0.30282	0.835374	P52594;B8ZZY2	Arf-GAP domain and FG repeat-containing protein 1	AGFG1	2	5.2	58.259	0.30282	19.1084	20.1851	19.4103	27.7251	20.0092	19.8183	18.6552	18.6085	19.0003	20.3104	26.5561	18.7659	20.5146	18.7593	20.3365	23.6424	18.4733	20.8506	25.9823	24.7887	19.2154	20.2786	18.7251	18.2475	18.6861	23.6736	19.7309	18.7003	18.4761	19.3437	24.6939	19.6254	19.2931	18.7426	18.6614
	0.360559	0.35904	P52907	F-actin-capping protein subunit alpha-1	CAPZA1	3	22	32.922	0.360559	21.787	21.4877	21.2839	21.2569	21.6437	20.9739	21.1961	21.1693	21.3828	21.3812	19.0097	19.5477	18.4968	19.5168	21.2212	21.5644	21.105	21.7765	21.4309	21.7498	21.2663	21.1799	18.4516	19.3523	19.2878	21.1458	21.5469	21.8002	21.7032	19.4085	19.6213	18.4504	21.8513	21.8334	21.6947
	1.02184	-0.299867	P53007;B4DP62	Tricarboxylate transport protein, mitochondrial	SLC25A1	7	23.8	34.012	1.02184	22.4357	22.3624	22.3098	22.4429	22.5974	22.1912	21.7873	22.0803	22.448	22.2444	23.1154	22.0661	22.293	22.2469	22.0239	22.0957	21.9827	21.9683	22.1904	21.9644	21.7599	21.1287	23.1576	21.6325	21.6156	22.6532	21.6549	21.6517	21.6468	22.7617	22.9749	19.8906	22.0049	21.5599	21.5426
	0.246033	-0.411455	P53367	Arfaptin-1	ARFIP1	5	14.7	41.738	0.246033	22.1376	22.3652	21.2451	22.0117	22.1247	24.2454	22.3038	22.476	19.5036	18.9138	21.9248	19.2625	19.5598	18.7	21.1928	22.662	22.8156	20.5239	19.8043	18.3128	22.3393	19.0584	20.371	19.1533	22.2206	20.6064	21.6043	21.6235	22.6049	22.003	19.6414	20.2518	23.9735	21.872	19.0299
	0.264123	-0.101733	P53396;K7ESG8;K7EIE7	ATP-citrate synthase	ACLY	47	50.1	120.84	0.264123	26.7837	25.9749	26.449	26.5469	26.2461	26.0743	26.3895	26.2879	26.1368	26.2503	27.0613	25.861	25.7306	25.6408	26.3137	26.1368	26.1117	25.8117	25.7549	25.5769	26.7502	26.3903	26.4452	25.3311	25.507	25.2265	24.5694	24.633	24.3647	26.6075	26.6031	21.1234	24.7469	24.6442	24.8104
	0.231802	0.373755	P53597;H7C233	Succinyl-CoA ligase [ADP/GDP-forming] subunit alpha, mitochondrial	SUCLG1	6	22.3	36.249	0.231802	21.2091	21.126	22.4132	22.4586	22.9102	22.4281	22.2666	22.4341	19.6753	18.548	22.8156	18.7579	19.3684	21.9019	22.494	22.263	22.3235	22.5172	22.3372	22.4768	21.1056	17.5342	22.085	19.2239	19.7648	22.3225	22.0146	21.8311	22.0499	21.7549	22.4188	19.9022	19.5286	23.3629	21.5444
	0.0731352	-0.0239906	P53618;E9PP73;E9PP63;E9PKQ1	Coatomer subunit beta	COPB1	22	31.6	107.14	0.0731352	23.7293	23.9971	23.6999	23.5248	23.3657	23.8758	23.9095	23.7796	23.4874	23.515	23.2454	23.8792	23.6984	23.7093	23.9313	23.9121	24.3273	23.524	23.4211	23.2065	23.3892	23.3229	23.8029	22.8687	23.3795	23.581	23.569	23.3055	23.2904	24.4258	24.7086	24.6361	23.8702	23.6182	23.6918
	0.582082	-0.201703	P53621	Coatomer subunit alpha;Xenin;Proxenin	COPA	31	31.9	138.34	0.582082	24.8255	24.0115	24.9608	24.8209	24.7118	24.9236	24.9715	24.7356	24.8139	24.8889	25.0552	25.1526	24.9832	24.9752	25.0008	25.0296	25.0609	24.5519	24.3982	24.4443	24.358	23.5031	25.443	23.8163	24.3305	24.7752	24.7748	24.8215	24.6011	26.0365	25.5351	23.0034	24.7042	24.54	24.3564
	1.04237	-1.04263	P53990;H3BMU1;H3BUI0;J3KR23;F5GXM3;H3BQF7;H3BRE2	IST1 homolog	IST1	5	17	39.75	1.04237	20.8998	20.973	21.5289	21.5462	20.2996	21.5823	19.779	21.7957	20.7193	20.8056	22.3508	24.3031	23.2561	24.9215	21.568	21.5843	21.532	21.5397	21.0604	17.886	20.4882	20.5541	20.3215	21.8199	19.232	19.3429	21.4497	19.0332	21.6713	21.3795	22.2639	19.287	20.8493	20.5663	20.6439
	0.147337	0.129005	P53999	Activated RNA polymerase II transcriptional coactivator p15	SUB1	4	37	14.395	0.147337	20.5609	20.8707	23.0728	22.7957	23.3656	22.5232	22.8419	23.1452	22.3406	21.3699	22.8839	22.4064	22.5381	22.7034	22.9921	23.0429	23.676	22.4559	21.8354	22.259	21.875	23.0712	21.4368	18.917	19.4854	22.9699	22.3114	23.0295	22.3319	23.4471	23.6972	19.8208	22.1663	21.8786	22.3027
	0.157915	-0.0775311	P54136;E5RH09;E5RJM9	Arginine--tRNA ligase, cytoplasmic	RARS	14	20.6	75.378	0.157915	22.1867	22.7216	21.9582	22.123	21.8365	21.6936	22.2287	22.0589	21.3067	21.8456	22.6838	21.1209	21.6663	21.8353	21.3571	21.8846	21.6243	21.9753	22.5683	22.0987	21.4011	21.3788	22.5421	20.9747	22.0079	21.5185	22.4546	22.2597	22.0766	23.103	21.4368	21.7391	21.5194	20.8942	22.1192
	2.31867	-0.996868	P54317;A0A087WX88;A0A075B781	Pancreatic lipase-related protein 2;Triacylglycerol lipase	PNLIPRP2	14	46.3	51.946	2.31867	25.6432	26.0871	25.9951	25.7512	25.8542	26.2836	26.5224	26.5845	26.3092	25.8535	26.8642	25.0393	24.8325	24.9002	25.6948	24.8804	25.5901	25.2175	25.835	25.5469	23.8766	23.8603	23.5752	24.7468	25.022	25.9349	26.1472	25.8473	25.5715	23.7883	24.7975	23.9078	22.6806	22.5713	23.3703
	0.627859	0.306928	P54577;A0A0C4DGZ5	Tyrosine--tRNA ligase, cytoplasmic;Tyrosine--tRNA ligase, cytoplasmic, N-terminally processed;Tyrosine--tRNA ligase	YARS	9	18.6	59.143	0.627859	22.6316	22.4594	21.9305	21.9163	21.834	22.4337	22.65	22.6724	21.6755	21.5366	20.3101	21.0876	21.329	21.4721	22.1801	22.5185	22.2039	22.1816	22.5337	22.6106	21.4667	21.849	21.8931	21.642	22.1635	22.1486	22.3746	22.2009	22.4682	22.0081	20.7746	18.8703	21.9416	22.3823	22.2084
	1.45153	1.05778	P54727;Q5W0S5;Q5W0S4;H0Y579	UV excision repair protein RAD23 homolog B	RAD23B	7	15.9	43.171	1.45153	19.2403	20.5476	21.7695	22.4439	22.4967	21.908	20.2805	21.2476	19.3885	21.7476	18.6635	22.5722	22.1271	22.0263	22.4486	22.448	20.9113	21.9602	21.8222	22.6489	22.4895	22.9227	22.4493	22.713	22.1601	19.1001	22.0517	22.36	22.1691	21.2113	21.9592	19.4782	22.3538	21.0907	21.6833
	1.17562	-0.473097	P54886	Delta-1-pyrroline-5-carboxylate synthase;Glutamate 5-kinase;Gamma-glutamyl phosphate reductase	ALDH18A1	14	20.4	87.301	1.17562	22.2779	22.4547	22.3831	22.318	22.635	22.8616	23.0702	22.7682	22.3912	22.6769	22.5283	22.1618	22.1295	22.0163	21.9626	22.2273	22.4395	21.8602	22.0334	22.0169	22.4652	19.9701	23.0565	21.4022	21.8175	22.4901	22.4587	22.5513	23.2968	22.9477	21.7247	20.8558	23.1224	22.4171	21.9554
	0.148623	-0.138218	P55010;H0YLZ1;H0YN40	Eukaryotic translation initiation factor 5	EIF5	3	8.8	49.222	0.148623	20.1944	18.5346	20.508	21.1455	20.2615	18.687	20.655	20.4521	20.3033	19.0966	19.0442	19.5599	19.4363	19.0874	19.1137	20.0359	20.8464	19.1838	18.5783	20.3148	19.8315	18.2233	20.6779	19.0521	19.6062	21.0362	19.6266	20.4913	20.0726	19.5516	20.5708	20.3145	21.1114	19.3449	20.02
	0.246681	0.153234	P55036;H0Y3Y9;Q5VWC4;H0Y561;A6PVX3	26S proteasome non-ATPase regulatory subunit 4	PSMD4	4	16.4	40.736	0.246681	20.0402	19.5951	20.8345	20.7259	20.5268	19.8559	19.5826	20.0858	18.694	19.7634	21.1123	18.8543	19.141	20.4687	20.3348	20.2649	20.4085	20.0211	19.3265	20.3138	19.9213	20.1968	20.1288	20.1243	18.3956	19.8338	19.7091	20.1486	20.2357	20.5553	20.2145	20.0517	19.4951	20.343	20.3977
	0.385509	-1.24906	P55060	Exportin-2	CSE1L	5	5.4	110.42	0.385509	21.8941	19.4041	24.6	22.5682	24.5995	25.0894	24.6776	24.9789	24.9978	24.8799	18.816	29.2387	29.1719	29.6183	24.7311	24.8942	24.6421	28.8851	23.4535	23.4633	16.2147	18.4921	25.4687	21.6565	21.539	24.2357	29.2746	24.3625	24.3701	25.85	24.2599	21.9497	22.1024	25.0541	25.124
	0.0553123	0.0180317	P55072;C9IZA5;C9JUP7	Transitional endoplasmic reticulum ATPase	VCP	36	53.5	89.321	0.0553123	26.1784	26.1206	25.606	25.6328	25.4009	25.362	25.56	25.328	25.649	25.5681	25.6328	25.9137	25.8945	25.8699	25.5557	25.2944	25.4845	25.796	25.6492	25.5471	26.2438	26.0578	25.7803	24.9062	25.6077	25.8788	25.4227	25.4196	25.0253	26.1223	26.122	26.4935	25.4946	25.3666	25.2584
	1.06576	-0.303222	P55084;F5GZQ3;B5MD38;C9JEY0;C9JE81;C9K0M0	Trifunctional enzyme subunit beta, mitochondrial;3-ketoacyl-CoA thiolase	HADHB	17	41.4	51.294	1.06576	24.2756	23.8261	24.5414	24.6613	24.4792	24.5263	24.5699	24.7696	24.5295	24.7169	25.9479	24.6599	24.4882	24.3636	24.574	24.58	24.6348	24.1647	24.1882	24.0828	24.2133	23.8186	24.3859	24.1987	24.234	24.4907	24.3919	24.5686	24.9489	24.9943	25.0746	22.7015	24.3697	24.1699	24.1749
	1.12556	-0.650429	P55259;I3L3I2	Pancreatic secretory granule membrane major glycoprotein GP2	GP2	11	22	59.48	1.12556	24.168	23.7049	24.9746	25.2632	25.5166	24.7005	24.4406	24.7347	25.7503	25.7475	26.6089	24.1764	24.4662	24.2574	23.7805	23.5424	23.3396	24.8417	25.1604	25.0995	23.9841	25.2418	23.1982	26.1259	26.2942	26.327	25.3828	25.0811	25.2369	23.5985	23.7813	23.1223	25.746	25.7938	25.7777
	2.36823	-0.551314	P55268	Laminin subunit beta-2	LAMB2	12	9.3	195.98	2.36823	20.9682	21.0003	21.5703	21.2727	20.3638	21.6285	21.6506	21.1935	20.0875	20.5821	21.306	20.7336	20.8925	21.0001	20.3344	20.554	20.6848	20.6061	19.9015	20.4101	20.2823	20.7046	20.7209	21.382	21.1434	23.0699	22.7611	22.6633	22.4711	21.484	20.2853	21.1386	22.8767	22.1896	20.8833
	1.84376	-0.509655	P55735;A0A0C4DFR6;A8MXL6	Protein SEC13 homolog	SEC13	4	18.9	35.54	1.84376	22.3602	22.2849	22.0738	22.0714	21.8955	22.2297	21.898	21.83	21.9509	21.0232	23.1996	21.9006	21.8855	21.3457	20.7933	21.8536	21.4563	21.5511	21.7487	21.7043	21.5854	21.002	21.6857	21.5925	20.0297	21.3184	21.5232	21.443	21.3146	20.822	22.2833	19.2893	21.2266	21.508	21.0772
	1.66824	-0.714338	P55795	Heterogeneous nuclear ribonucleoprotein H2	HNRNPH2	4	28.1	49.263	1.66824	22.1316	21.5999	21.5678	21.9327	21.6243	21.5316	21.524	21.6427	21.8118	21.701	19.9508	21.8526	21.9324	21.7569	21.2388	21.0799	20.7548	21.5525	21.2003	20.6306	21.3241	18.7224	21.5705	20.3069	20.1423	19.7822	20.9409	21.0041	20.8849	22.0495	21.0516	20.624	18.534	20.8155	18.7373
	0.297443	-0.111305	P55884;C9JZG1;C9JQN7	Eukaryotic translation initiation factor 3 subunit B	EIF3B	15	22.7	92.48	0.297443	22.0523	21.6301	21.8623	21.3416	21.8341	21.9315	21.6781	21.9991	22.1423	21.8677	20.5455	22.0688	22.1491	21.3583	21.1533	21.8294	21.3629	22.0663	21.7822	21.4171	21.5363	21.7391	21.8365	20.7161	21.6626	21.5838	22.6793	21.76	21.2135	21.9478	22.5084	20.3571	21.3768	21.9407	22.3174
	0.587306	-0.420984	P56192;H0YI94;H0YIP0;H0YHV5;H0YIC2;H0YHL6;H0YI27	Methionine--tRNA ligase, cytoplasmic	MARS	6	8.8	101.11	0.587306	22.1153	21.97	21.1281	21.1139	21.4577	21.6536	21.7714	21.1745	21.4548	21.2659	19.9197	21.6342	21.4702	21.3505	20.9355	21.6024	21.3996	18.1926	21.3616	21.4392	22.2533	19.9984	21.5514	21.5935	21.4651	19.6769	21.4867	21.7283	21.7019	21.7564	20.6818	20.7119	21.3632	20.067	21.358
	0.795299	0.682029	P56385	ATP synthase subunit e, mitochondrial	ATP5I	2	30.4	7.9331	0.795299	18.8381	19.4719	21.0053	21.4368	22.1628	21.5538	21.5464	21.6862	19.5998	19.4801	21.1649	18.9902	19.271	19.281	21.6583	21.5358	21.7668	21.4235	21.4828	21.4711	19.8167	19.2284	21.2832	20.0303	20.4037	21.6134	21.5006	21.4256	21.3577	20.7907	19.0569	19.2735	18.6441	18.9937	19.3434
	0.257622	-0.256332	P56470;M0QZ93	Galectin-4;Galectin	LGALS4	2	7.4	35.941	0.257622	18.7508	19.1773	18.9405	18.2136	18.7814	17.5262	16.8839	16.8255	19.3896	20.3839	18.3507	20.3633	20.4146	20.3771	18.3493	18.7053	18.4347	18.3062	19.143	18.5185	18.6485	18.818	18.727	18.6398	18.3263	19.4609	19.4127	19.2839	18.4899	18.1965	18.5759	20.3964	20.4595	20.8966	20.8019
	0.937505	-0.345684	P56537;B7ZBH1	Eukaryotic translation initiation factor 6	EIF6	3	17.6	26.599	0.937505	19.5389	19.307	19.3947	19.4004	19.7299	19.9281	18.8217	20.1702	19.9678	19.6688	20.1293	20.0408	20.2123	19.7757	19.5873	19.6637	19.4913	17.8793	19.3203	19.2725	20.0391	19.2831	19.8357	20.2829	20.4912	19.7399	19.8	20.0406	18.6031	20.6919	18.0329	20.0496	20.6853	20.2923	20.5582
	0.336688	-0.247267	P59666;P59665	Neutrophil defensin 3;HP 3-56;Neutrophil defensin 2;Neutrophil defensin 1;HP 1-56;Neutrophil defensin 2	DEFA3;DEFA1	2	19.1	10.245	0.336688	19.2514	20.246	17.9457	20.4529	18.5084	18.6919	20.0136	18.7761	20.6683	18.794	18.2497	18.8172	18.8743	20.4005	19.67	18.1699	19.2577	18.512	19.4381	19.0877	19.2971	18.8778	18.8366	18.5504	19.4208	19.217	19.689	19.9742	18.9354	19.7007	18.5881	18.9672	23.5219	25.5343	25.4364
	1.6333	0.725345	P60174;U3KPZ0;U3KQF3;U3KPS5	Triosephosphate isomerase	TPI1	16	68.2	30.791	1.6333	26.5478	25.7603	25.9221	25.9907	25.8168	25.4921	25.4704	25.7712	25.5538	25.6944	26.2066	24.2692	24.1547	24.2461	25.7989	25.6698	25.3565	26.7057	26.5492	26.6182	26.9477	26.7247	25.5907	26.9353	26.9588	26.2875	25.9124	26.0801	25.9671	25.7249	25.5343	26.3126	26.027	26.1442	26.0993
	0.0389517	0.0284564	P60228;E5RGA2;E5RIT4;H0YBR5;E5RHS5;H0YAW4	Eukaryotic translation initiation factor 3 subunit E	EIF3E	10	22.9	52.22	0.0389517	23.5722	23.692	22.6512	23.1315	22.8072	22.9647	22.8182	23.1883	22.994	22.486	25.1513	22.8698	22.6108	22.5652	23.1942	23.2696	23.2669	22.9064	22.8277	22.8273	24.1202	22.493	23.3167	22.4976	22.8018	22.4675	22.7892	23.2119	23.0571	23.9724	23.2316	21.2583	23.0057	22.9089	22.9782
	1.47462	-0.814629	P60468;S4R3B5	Protein transport protein Sec61 subunit beta	SEC61B	3	37.5	9.9743	1.47462	23.258	22.7079	23.2086	23.2676	23.0521	23.0942	23.2694	23.7457	22.8443	22.8957	24.2294	23.0702	22.8778	22.8698	21.8198	22.9418	22.6728	23.0092	22.8546	22.6853	23.8933	21.9031	19.4253	23.3934	22.3939	21.6798	19.1711	19.4073	19.1856	21.5075	23.7213	19.3431	22.5689	22.9794	22.9425
	0.322156	-0.0847864	P60842;J3KT12;J3QS69;J3KTB5;J3QLN6;J3KS25;J3KSZ0;J3KTN0;J3QL52	Eukaryotic initiation factor 4A-I	EIF4A1	20	45.1	46.153	0.322156	25.3766	25.4045	25.2786	25.4371	25.5741	25.2661	25.1687	25.3033	25.2553	25.3507	26.054	25.1989	25.3948	25.3736	25.6771	25.2206	25.9098	25.0177	24.9914	24.8383	25.2989	25.2673	25.5106	24.8806	25.0107	25.0307	25.0544	25.4751	25.2024	25.6112	25.6033	25.5525	25.335	25.5857	25.5436
	0.418636	-0.145645	P60866;E5RIP1;E5RJX2;G3XAN0	40S ribosomal protein S20	RPS20	2	19.3	13.373	0.418636	24.6429	24.6967	24.4401	24.3617	24.5951	24.2277	24.6794	24.7771	24.8806	24.7239	25.7306	24.3665	24.3389	24.3012	24.9386	24.5542	24.7805	24.1652	24.1847	24.1365	24.0234	25.1019	24.4371	24.725	23.9593	23.8876	24.2485	24.5209	24.8864	25.4732	23.1493	20.0084	25.0781	24.9097	24.8376
	1.84261	-0.567167	P60891;B1ALA9;P11908;B7ZB02;A0A0B4J207;P21108;B1ALA7;A6NMS2;H7C540;D3YTJ7	Ribose-phosphate pyrophosphokinase 1;Ribose-phosphate pyrophosphokinase 2	PRPS1;PRPS2	10	38.7	34.834	1.84261	23.753	23.2935	23.745	23.7651	23.5305	23.264	23.7775	23.4909	23.1101	23.7071	24.2024	23.5722	23.2923	23.6895	23.7007	23.4303	23.5485	22.3943	22.6387	22.9941	21.8845	22.4872	24.0842	22.2593	20.9137	22.1768	21.8898	21.6236	21.6017	23.7612	24.0069	19.8738	22.5474	22.5251	22.5347
+	2.49704	1.42245	P60903	Protein S100-A10	S100A10	3	17.5	11.203	2.49704	18.7427	18.9112	17.7972	18.8283	18.5659	17.749	20.561	19.9759	18.7381	19.6888	19.1614	19.947	18.7882	19.1045	20.9574	20.7859	20.8405	21.2964	21.3167	22.0996	17.9915	19.42	19.4538	19.3583	19.2236	21.5508	22.9504	21.4017	20.3638	21.4966	20.7518	20.3269	18.2301	19.3723	20.0699
	0.864049	0.673251	P60953;Q5JYX0	Cell division control protein 42 homolog	CDC42	4	24.1	21.258	0.864049	19.5512	18.8254	21.299	21.6614	20.6184	20.9046	20.8797	20.8863	21.6429	21.7935	18.8289	20.3921	20.0744	19.9978	21.1419	21.9746	21.444	22.2104	21.6807	21.5916	18.9661	19.8497	21.9287	19.0636	19.2936	21.5538	21.6654	19.1674	21.1151	21.0949	20.9471	20.2469	21.2071	21.5677	21.0914
[truncated: 510 more rows]

## Sheet: Master List T1D vs ND
Supplemental Table 4. Qualitative and quantitative comparisons between non-diabetes versus type 1 diabetes cases.
[truncated: 1,492 more rows]
