# Supplementary material for: Comparative quantitative proteomic analysis of disease stratified laser captured microdissected human islets identifies proteins and pathways potentially related to type 1 diabetes
Source: PLoS One. 2017 Sep 6;12(9):e0183908. doi: 10.1371/journal.pone.0183908 (PMC5587329; doi:10.1371/journal.pone.0183908)
Supplement: S5 Table — (XLSX) [file pone.0183908.s007.xlsx]

## Sheet: S4 Table
	S5 Table. Functional annotation and enrichment of differentially expressed proteins between T1D versus ND.
i	Annotation Cluster 1	Enrichment Score: 7.466704236348126
	Category	Term	Count	%	PValue	Genes	List Total	Fold Enrichment	Bonferroni	Benjamini	FDR
	GOTERM_CC_FAT	GO:0070062~extracellular exosome	32	50.7937	3.14003e-08	P55735, P09936, P21695, P23526, Q06278, P30043, P62899, P61764, P10253, P08195, P28161, P53396, P02763, P06702, Q9UHG2, P12277, P02749, P02748, P60903, Q96IU4, Q06323, P00338, P05109, P07195, Q92520, P19835, P08123, P24043, P48304, P16401, P62333, Q13228	62	2.67469	6.84525e-06	2.28176e-06	3.9912e-05
	GOTERM_CC_FAT	GO:1903561~extracellular vesicle	32	50.7937	3.54489e-08	P55735, P09936, P21695, P23526, Q06278, P30043, P62899, P61764, P10253, P08195, P28161, P53396, P02763, P06702, Q9UHG2, P12277, P02749, P02748, P60903, Q96IU4, Q06323, P00338, P05109, P07195, Q92520, P19835, P08123, P24043, P48304, P16401, P62333, Q13228	62	2.66138	7.72782e-06	1.93196e-06	4.50579e-05
	GOTERM_CC_FAT	GO:0043230~extracellular organelle	32	50.7937	3.57561e-08	P55735, P09936, P21695, P23526, Q06278, P30043, P62899, P61764, P10253, P08195, P28161, P53396, P02763, P06702, Q9UHG2, P12277, P02749, P02748, P60903, Q96IU4, Q06323, P00338, P05109, P07195, Q92520, P19835, P08123, P24043, P48304, P16401, P62333, Q13228	62	2.66043	7.79481e-06	1.55897e-06	4.54485e-05
ii	Annotation Cluster 2	Enrichment Score: 4.657367467846475
	Category	Term	Count	%	PValue	Genes	List Total	Fold Enrichment	Bonferroni	Benjamini	FDR
	GOTERM_BP_FAT	GO:0044724~single-organism carbohydrate catabolic process	8	12.6984	6.35368e-07	P10253, P21695, P00338, P43304, P01308, O60825, P40763, Q9NUJ1	63	15.7792	0.00123376	0.00061707	0.00108871
	GOTERM_BP_FAT	GO:0016052~carbohydrate catabolic process	8	12.6984	1.55217e-06	P10253, P21695, P00338, P43304, P01308, O60825, P40763, Q9NUJ1	63	13.8197	0.00301132	0.00100478	0.00265963
iii	Annotation Cluster 3	Enrichment Score: 4.1839867328369325
	Category	Term	Count	%	PValue	Genes	List Total	Fold Enrichment	Bonferroni	Benjamini	FDR
	GOTERM_BP_FAT	GO:0032787~monocarboxylic acid metabolic process	12	19.0476	5.84747e-06	P43155, P21695, P28161, P00338, P53396, P01308, P07195, P19835, Q16836, O60825, P40763, Q9NUJ1	63	5.68391	0.0112974	0.00189182	0.0100193
	GOTERM_BP_FAT	GO:0019752~carboxylic acid metabolic process	12	19.0476	0.000213404	P43155, P21695, P28161, P00338, P53396, P01308, P07195, P19835, Q16836, O60825, P40763, Q9NUJ1	63	3.83046	0.339454	0.0215892	0.365042
	GOTERM_BP_FAT	GO:0043436~oxoacid metabolic process	12	19.0476	0.000224838	P43155, P21695, P28161, P00338, P53396, P01308, P07195, P19835, Q16836, O60825, P40763, Q9NUJ1	63	3.80747	0.35397	0.0205903	0.384565
iv	Annotation Cluster 4	Enrichment Score: 4.094735438447189
	Category	Term	Count	%	PValue	Genes	List Total	Fold Enrichment	Bonferroni	Benjamini	FDR
	GOTERM_BP_FAT	GO:0006090~pyruvate metabolic process	6	9.52381	2.45424e-05	P21695, P00338, P01308, P07195, O60825, P40763	63	17.0517	0.0465672	0.00594307	0.0420454
	GOTERM_BP_FAT	GO:0046496~nicotinamide nucleotide metabolic process	6	9.52381	0.000101106	P21695, P00338, P01308, P07195, O60825, P40763	63	12.6865	0.178366	0.0149987	0.173106
	GOTERM_BP_FAT	GO:0019362~pyridine nucleotide metabolic process	6	9.52381	0.000101106	P21695, P00338, P01308, P07195, O60825, P40763	63	12.6865	0.178366	0.0149987	0.173106
	GOTERM_BP_FAT	GO:0006733~oxidoreduction coenzyme metabolic process	6	9.52381	0.000166565	P21695, P00338, P01308, P07195, O60825, P40763	63	11.4087	0.276506	0.0188589	0.285029
v	Annotation Cluster 5	Enrichment Score: 3.317200864025805
	Category	Term	Count	%	PValue	Genes	List Total	Fold Enrichment	Bonferroni	Benjamini	FDR
	GOTERM_BP_FAT	GO:0046128~purine ribonucleoside metabolic process	8	12.6984	0.000338923	P60891, P21695, P00338, Q96IU4, P01308, O60825, P23526, P40763	63	5.95609	0.482444	0.0250141	0.579164
	GOTERM_BP_FAT	GO:0042278~purine nucleoside metabolic process	8	12.6984	0.000356555	P60891, P21695, P00338, Q96IU4, P01308, O60825, P23526, P40763	63	5.90618	0.499881	0.0244431	0.609208
	GOTERM_BP_FAT	GO:0009119~ribonucleoside metabolic process	8	12.6984	0.000542373	P60891, P21695, P00338, Q96IU4, P01308, O60825, P23526, P40763	63	5.50628	0.6515	0.0356962	0.92531
	GOTERM_BP_FAT	GO:0009116~nucleoside metabolic process	8	12.6984	0.00082162	P60891, P21695, P00338, Q96IU4, P01308, O60825, P23526, P40763	63	5.13207	0.79751	0.0472435	1.39857
vi	Annotation Cluster 6	Enrichment Score: 3.1049749537908045
	Category	Term	Count	%	PValue	Genes	List Total	Fold Enrichment	Bonferroni	Benjamini	FDR
	GOTERM_CC_FAT	GO:0034774~secretory granule lumen	5	7.93651	0.000464646	P02763, P02749, P01308, Q92520, P29120	62	13.6018	0.0963529	0.00840749	0.588993
	GOTERM_CC_FAT	GO:0060205~cytoplasmic membrane-bounded vesicle lumen	5	7.93651	0.000985614	P02763, P02749, P01308, Q92520, P29120	62	11.1406	0.193434	0.0152377	1.24558
	GOTERM_CC_FAT	GO:0031983~vesicle lumen	5	7.93651	0.00105742	P02763, P02749, P01308, Q92520, P29120	62	10.9323	0.205974	0.0143115	1.33576
vii	Annotation Cluster 7	Enrichment Score: 2.945461228270554
	Category	Term	Count	%	PValue	Genes	List Total	Fold Enrichment	Bonferroni	Benjamini	FDR
	GOTERM_BP_FAT	GO:0006096~glycolytic process	5	7.93651	9.36625e-05	P21695, P00338, P01308, O60825, P40763	63	20.6486	0.166394	0.0164089	0.160371
	GOTERM_BP_FAT	GO:0006757~ATP generation from ADP	5	7.93651	9.95273e-05	P21695, P00338, P01308, O60825, P40763	63	20.3309	0.17584	0.0159868	0.170405
	GOTERM_BP_FAT	GO:0046031~ADP metabolic process	5	7.93651	0.000156486	P21695, P00338, P01308, O60825, P40763	63	18.1028	0.262195	0.0200676	0.267802
	GOTERM_BP_FAT	GO:0006165~nucleoside diphosphate phosphorylation	5	7.93651	0.000256963	P21695, P00338, P01308, O60825, P40763	63	15.9218	0.39307	0.0214766	0.439398
	GOTERM_BP_FAT	GO:0009135~purine nucleoside diphosphate metabolic process	5	7.93651	0.000321585	P21695, P00338, P01308, O60825, P40763	63	15.0171	0.464707	0.0257031	0.549614
	GOTERM_BP_FAT	GO:0009179~purine ribonucleoside diphosphate metabolic process	5	7.93651	0.000321585	P21695, P00338, P01308, O60825, P40763	63	15.0171	0.464707	0.0257031	0.549614
	GOTERM_BP_FAT	GO:0046939~nucleotide phosphorylation	5	7.93651	0.000335786	P21695, P00338, P01308, O60825, P40763	63	14.8484	0.479279	0.0257639	0.573818
	GOTERM_BP_FAT	GO:0009185~ribonucleoside diphosphate metabolic process	5	7.93651	0.00035043	P21695, P00338, P01308, O60825, P40763	63	14.6834	0.493892	0.024907	0.598773
	GOTERM_BP_FAT	GO:0009132~nucleoside diphosphate metabolic process	5	7.93651	0.000774908	P21695, P00338, P01308, O60825, P40763	63	11.9055	0.778256	0.0459791	1.31955
	GOTERM_BP_FAT	GO:0046034~ATP metabolic process	5	7.93651	0.0122253	P21695, P00338, P01308, O60825, P40763	63	5.50628	1	0.269828	19.0042
	GOTERM_BP_FAT	GO:0009205~purine ribonucleoside triphosphate metabolic process	5	7.93651	0.0167997	P21695, P00338, P01308, O60825, P40763	63	5.00571	1	0.295455	25.1969
	GOTERM_BP_FAT	GO:0009199~ribonucleoside triphosphate metabolic process	5	7.93651	0.0180901	P21695, P00338, P01308, O60825, P40763	63	4.89447	1	0.298622	26.8614
	GOTERM_BP_FAT	GO:0009144~purine nucleoside triphosphate metabolic process	5	7.93651	0.018311	P21695, P00338, P01308, O60825, P40763	63	4.87641	1	0.299195	27.1429
	GOTERM_BP_FAT	GO:0009141~nucleoside triphosphate metabolic process	5	7.93651	0.0241252	P21695, P00338, P01308, O60825, P40763	63	4.47969	1	0.347848	34.1939
viii	Annotation Cluster 8	Enrichment Score: 2.4118068373913117
	Category	Term	Count	%	PValue	Genes	List Total	Fold Enrichment	Bonferroni	Benjamini	FDR
	GOTERM_BP_FAT	GO:0002790~peptide secretion	6	9.52381	0.0029893	P06702, Q16849, P05109, P01308, Q16836, O60825	63	6.00685	0.997023	0.129335	5.00053
	GOTERM_BP_FAT	GO:0015833~peptide transport	6	9.52381	0.00378481	P06702, Q16849, P05109, P01308, Q16836, O60825	63	5.68391	0.999369	0.145093	6.29105
	GOTERM_BP_FAT	GO:0042886~amide transport	6	9.52381	0.00514002	P06702, Q16849, P05109, P01308, Q16836, O60825	63	5.28603	0.999955	0.169247	8.45159
ix	Annotation Cluster 9	Enrichment Score: 2.3460190510019223
	Category	Term	Count	%	PValue	Genes	List Total	Fold Enrichment	Bonferroni	Benjamini	FDR
	GOTERM_BP_FAT	GO:0009167~purine ribonucleoside monophosphate metabolic process	6	9.52381	0.00390132	P60891, P21695, P00338, P01308, O60825, P40763	63	5.64345	0.999497	0.143587	6.47866
	GOTERM_BP_FAT	GO:0009126~purine nucleoside monophosphate metabolic process	6	9.52381	0.00396054	P60891, P21695, P00338, P01308, O60825, P40763	63	5.62344	0.999552	0.14291	6.57387
	GOTERM_BP_FAT	GO:0009161~ribonucleoside monophosphate metabolic process	6	9.52381	0.00472233	P60891, P21695, P00338, P01308, O60825, P40763	63	5.39391	0.999899	0.162111	7.79072
	GOTERM_BP_FAT	GO:0009123~nucleoside monophosphate metabolic process	6	9.52381	0.00565981	P60891, P21695, P00338, P01308, O60825, P40763	63	5.1655	0.999984	0.18169	9.26774
x	Annotation Cluster 10	Enrichment Score: 2.0255973058437955
	Category	Term	Count	%	PValue	Genes	List Total	Fold Enrichment	Bonferroni	Benjamini	FDR
	GOTERM_BP_FAT	GO:0006006~glucose metabolic process	5	7.93651	0.00578114	P10253, P21695, P43304, P01308, O60825	63	6.84719	0.999987	0.182224	9.45726
	GOTERM_BP_FAT	GO:0019318~hexose metabolic process	5	7.93651	0.0110622	P10253, P21695, P43304, P01308, O60825	63	5.67171	1	0.265647	17.3544
	GOTERM_BP_FAT	GO:0005996~monosaccharide metabolic process	5	7.93651	0.0131025	P10253, P21695, P43304, P01308, O60825	63	5.39391	1	0.274091	20.228
