# Supplementary material for: Comparative quantitative proteomic analysis of disease stratified laser captured microdissected human islets identifies proteins and pathways potentially related to type 1 diabetes
Source: PLoS One. 2017 Sep 6;12(9):e0183908. doi: 10.1371/journal.pone.0183908 (PMC5587329; doi:10.1371/journal.pone.0183908)
Supplement: S6 Table — (XLSX) [file pone.0183908.s008.xlsx]

## Sheet: S5 Table
	S6 Table. Functional annotation and enrichment of differentially expressed proteins between AAB+ versus ND.
	Annotation Cluster 2	Enrichment Score: 2.347752244533412
	Category	Term	Count	%	PValue	Genes	List Total	Fold Enrichment	Bonferroni	Benjamini	FDR
	GOTERM_BP_FAT	GO:0044724~single-organism carbohydrate catabolic process	5	12.8205	0.000215542	P36871, P00352, P18669, P10253, P40763	38	16.3502	0.312175	0.312175	0.363835
	GOTERM_BP_FAT	GO:0016052~carbohydrate catabolic process	5	12.8205	0.000357496	P36871, P00352, P18669, P10253, P40763	38	14.3197	0.462445	0.266819	0.602772
	GOTERM_BP_FAT	GO:0044723~single-organism carbohydrate metabolic process	5	12.8205	0.0567524	P36871, P00352, P18669, P10253, P40763	38	3.33474	1	0.826011	62.7653
	GOTERM_BP_FAT	GO:0005975~carbohydrate metabolic process	5	12.8205	0.0929402	P36871, P00352, P18669, P10253, P40763	38	2.81248	1	0.885941	80.7838
	Annotation Cluster 3	Enrichment Score: 1.7016107874925144
	Category	Term	Count	%	PValue	Genes	List Total	Fold Enrichment	Bonferroni	Benjamini	FDR
	GOTERM_MF_FAT	GO:0016209~antioxidant activity	3	7.69231	0.0106702	P09211, P00441, Q13162	32	18.5445	0.900382	0.900382	12.7201
	GOTERM_BP_FAT	GO:0098869~cellular oxidant detoxification	3	7.69231	0.0142708	P09211, P00441, Q13162	38	16.0311	1	0.731066	21.5761
	GOTERM_BP_FAT	GO:1990748~cellular detoxification	3	7.69231	0.0149383	P09211, P00441, Q13162	38	15.6494	1	0.663342	22.4693
	GOTERM_BP_FAT	GO:0098754~detoxification	3	7.69231	0.0163131	P09211, P00441, Q13162	38	14.9381	1	0.680859	24.2788
	GOTERM_BP_FAT	GO:0009636~response to toxic substance	3	7.69231	0.0836548	P09211, P00441, Q13162	38	6.05785	1	0.871196	77.1724
	Annotation Cluster 4	Enrichment Score: 1.6757478145029652
	Category	Term	Count	%	PValue	Genes	List Total	Fold Enrichment	Bonferroni	Benjamini	FDR
	GOTERM_BP_FAT	GO:0019320~hexose catabolic process	3	7.69231	0.0066253	P36871, P00352, P18669	38	23.901	0.99999	0.588389	10.6313
	GOTERM_BP_FAT	GO:0046365~monosaccharide catabolic process	3	7.69231	0.0080966	P36871, P00352, P18669	38	21.55	0.999999	0.635075	12.8433
	GOTERM_BP_FAT	GO:0044282~small molecule catabolic process	3	7.69231	0.175085	P36871, P00352, P18669	38	3.85499	1	0.939667	96.1402
	Annotation Cluster 5	Enrichment Score: 1.6369568604343652
	Category	Term	Count	%	PValue	Genes	List Total	Fold Enrichment	Bonferroni	Benjamini	FDR
	GOTERM_BP_FAT	GO:0001523~retinoid metabolic process	3	7.69231	0.0170201	P00352, P09455, P16233	38	14.6061	1	0.655041	25.1938
	GOTERM_BP_FAT	GO:0016101~diterpenoid metabolic process	3	7.69231	0.0199763	P00352, P09455, P16233	38	13.4138	1	0.688907	28.9081
	GOTERM_BP_FAT	GO:0006721~terpenoid metabolic process	3	7.69231	0.0243646	P00352, P09455, P16233	38	12.0601	1	0.726812	34.1032
	GOTERM_BP_FAT	GO:0006720~isoprenoid metabolic process	3	7.69231	0.0341929	P00352, P09455, P16233	38	10.0348	1	0.787466	44.472
